# Supplementary material for: Impact of HIV co-infection on the evolution and transmission of multidrug-resistant tuberculosis
Source: eLife. 2016 Aug 9;5:e16644. doi: 10.7554/eLife.16644 (PMC4978521; doi:10.7554/eLife.16644)
Supplement: Figure 3—source data 1. — DOI: http://dx.doi.org/10.7554/eLife.16644.009 [file elife-16644-fig3-data1.xlsx]

## Sheet: 2-120
	1005_Mm_2005.1_neg	1008_Mm_2004.4_neg	1009_Mm_2005.1_pos	1018_Mm_2005.1_neg	1022_Mv_2005.4_neg	1040_Mm_2004.2_neg	1049_Mn_2004.3_neg	1059_Mm_2004.5_neg	106_Mm_2001.4_pos	107_Mm_2001.5_neg	108_Mm_2001.4_neg	1097_Mn_2005.2_pos	1101_Mn_2004.9_neg	110_Mm_2001.5_pos	1118_Mo_2003.5_neg	112_Mm_2001.4_pos	11_Mm_2000.1_pos	1206_Mm_2003.5_pos	120_Mm_1996.8_pos	1237_Mn_2004.4_pos	1290_Mm_2005.5_pos	1292_Mm_2005.7_pos	1293_Mm_2005.6_pos	1294_Mv_2005.4_neg	1295_Mn_2005.6_pos	1298_Mn_2005.7_pos	1332_Mn_2005.8_pos	133_Mn_2001.5_pos	1344_Mm_2005.8_pos	134_Mm_2001.6_pos	135_Mo_2001.3_pos	136_Mm_2001.3_pos	1372_Mm_2005.9_pos	137_Mn_2001.6_pos	140_Mm_2001.2_pos	141_Mn_2001.5_neg	1425_Mm_2005.7_neg	142_Mm_2001.8_pos	144_Mm_2001.1_pos	145_Mn_2001.5_pos	1462_Mm_2006.3_neg	147_Mn_2001.2_pos	148_Mm_2001.2_pos	153_Mv_2001.6_pos	156_Mm_2001.1_neg	158_Mm_2001.4_neg	1598_Mm_2006.4_neg	1602_Mm_2006.4_pos	163_Mm_2001.3_neg
1005_Mm_2005.1_neg	#NAME?	-14.6796	-12.9405	-14.1278	-12.8286	-9.23677	-11.8123	-13.4135	-15.8574	-16.9658	-17.0446	-11.0176	-11.3393	-16.9658	-19.9123	-17.7961	-17.3937	-14.7134	-19.4838	-11.7335	-8.40724	-12.8229	-8.40601	-14.0159	-11.0604	-11.064	-11.0711	-13.9155	-14.0173	-15.6997	-21.6467	-15.9362	-14.0269	-13.8366	-17.2023	-14.0197	-14.0102	-15.542	-17.2812	-14.0197	-12.8929	-14.2562	-17.2023	-11.2864	-17.2812	-17.0446	-14.0956	-14.0956	-17.1235
1008_Mm_2004.4_neg	-13.6444	#NAME?	-13.6444	-13.2061	-13.6785	-13.9126	-13.8338	-13.6951	-16.12	-11.1672	-15.6817	-13.6541	-13.6337	-15.6029	-18.9876	-16.8714	-17.1448	-14.4644	-19.7463	-13.7549	-13.6925	-13.7227	-13.7073	-13.2403	-13.7073	-13.7227	-13.7386	-16.0411	-13.3003	-15.9623	-20.722	-16.1988	-13.3165	-15.9623	-11.6687	-16.0411	-13.2845	-15.8046	-15.9182	-16.0411	-13.8218	-16.2776	-15.8394	-15.9623	-15.9182	-15.6817	-8.96502	-13.4006	-15.7605
1009_Mm_2005.1_pos	-12.9405	-14.6796	#NAME?	-14.1278	-11.4007	-13.65	-13.5712	-11.9856	-14.4294	-16.9658	-17.0446	-12.8806	-13.0982	-16.9658	-19.9123	-17.7961	-17.3937	-14.7134	-18.0558	-13.4924	-12.8205	-11.3949	-12.8193	-14.0159	-12.8193	-12.8229	-12.83	-15.7786	-14.0173	-14.2718	-21.6467	-14.5083	-14.0269	-15.6997	-17.2023	-15.7786	-14.0102	-14.1141	-17.2812	-15.7786	-11.465	-16.0151	-17.2023	-15.6997	-17.2812	-17.0446	-14.0956	-14.0956	-17.1235
1018_Mm_2005.1_neg	-14.1278	-14.2414	-14.1278	#NAME?	-14.0159	-14.8373	-14.7585	-14.6008	-17.0446	-16.5275	-14.5024	-14.0679	-14.2855	-13.0298	-19.9123	-17.7961	-18.0695	-15.3891	-20.671	-14.6796	-14.0078	-14.0102	-14.0065	-10.0799	-14.0065	-14.0102	-14.0173	-16.9658	-12.1459	-16.887	-21.6467	-17.1235	-11.4846	-16.887	-16.764	-16.9658	-12.9083	-16.7293	-15.4098	-16.9658	-14.0802	-17.2023	-16.1005	-16.887	-15.4098	-14.5024	-13.6573	-12.2242	-14.5812
1022_Mv_2005.4_neg	-13.3368	-15.0759	-11.9089	-14.5241	#NAME?	-14.0463	-13.9675	-10.378	-12.8219	-17.3621	-17.4409	-13.258	-13.4945	-17.3621	-20.3086	-18.1924	-17.79	-15.1096	-16.0298	-13.8887	-13.0404	-7.38863	-13.0066	-14.2876	-13.0066	-12.9884	-12.9803	-16.1748	-14.1676	-12.2459	-22.043	-10.2437	-14.1663	-16.096	-17.5986	-16.1748	-14.1757	-12.0883	-17.6774	-16.1748	-2.29349	-16.4113	-17.5986	-16.096	-17.6774	-17.4409	-14.2112	-14.2112	-17.5198
1040_Mm_2004.2_neg	-7.95853	-13.5547	-12.3718	-13.5591	-12.4135	#NAME?	-10.6424	-12.3492	-14.6685	-15.7769	-15.8558	-10.5217	-10.5918	-15.7769	-18.7235	-16.6072	-16.2048	-13.5245	-18.2949	-10.6086	-6.42248	-12.461	-6.43835	-13.6008	-10.6859	-10.7022	-10.7187	-12.7266	-13.6648	-14.5108	-20.4578	-14.7473	-13.6815	-12.6478	-16.0134	-12.8308	-13.6483	-14.3532	-16.0923	-12.8308	-12.5623	-13.0673	-16.0134	-8.50434	-16.0923	-15.8558	-13.7667	-13.7667	-15.9346
1049_Mn_2004.3_neg	-10.6547	-13.6418	-12.4135	-13.6008	-12.452	-10.8344	#NAME?	-12.4207	-14.8006	-15.909	-15.9879	-10.6662	-7.09816	-15.909	-18.8555	-16.7393	-16.3369	-13.6566	-18.427	-9.22699	-10.7079	-12.4981	-10.7233	-13.6393	-9.25466	-9.27053	-7.7593	-12.9629	-13.7016	-14.6429	-20.5899	-14.8794	-13.718	-12.8841	-16.1455	-11.4942	-13.6853	-14.4853	-16.2244	-11.4942	-12.5984	-11.7307	-16.1455	-12.8841	-16.2244	-15.9879	-13.8028	-13.8028	-16.0667
1059_Mm_2004.5_neg	-12.5033	-13.887	-11.0754	-13.6906	-9.09979	-12.8574	-12.7786	#NAME?	-6.69352	-16.1732	-16.2521	-12.5104	-12.5009	-16.1732	-19.1197	-17.0035	-16.6011	-13.9208	-15.2593	-12.6998	-12.5445	-9.14153	-12.5585	-13.7189	-12.5585	-12.5733	-12.5887	-14.986	-13.776	-11.4753	-20.8541	-11.7118	-13.7919	-14.9071	-16.4097	-14.986	-13.7606	-11.3177	-16.4886	-14.986	-9.23907	-15.2225	-16.4097	-14.9071	-16.4886	-16.2521	-13.8751	-13.8751	-16.3309
106_Mm_2001.4_pos	-11.3481	-12.4138	-9.9201	-12.5353	-7.96836	-11.1918	-11.2092	-2.91517	#NAME?	-12.0971	-12.157	-11.3654	-11.3133	-12.0971	-16.7813	-12.9085	-12.5061	-11.5823	-11.1642	-11.2265	-11.4175	-8.02047	-11.4349	-12.5874	-11.4349	-11.4523	-11.4696	-10.9099	-12.6569	-7.44426	-16.7591	-7.6168	-12.6743	-10.8761	-12.3147	-10.9099	-12.6395	-7.41794	-12.3935	-10.9099	-8.1247	-11.1274	-12.3147	-10.8761	-12.3935	-12.157	-12.7611	-12.7611	-12.2359
107_Mm_2001.5_neg	-12.5712	-7.5758	-12.5712	-12.1329	-12.6233	-12.415	-12.4323	-12.467	-12.2891	#NAME?	-11.8508	-12.5886	-12.5365	-11.772	-16.8175	-13.0406	-13.314	-12.2943	-15.9155	-12.4497	-12.6407	-12.6754	-12.6581	-12.185	-12.6581	-12.6754	-12.6928	-12.2103	-12.2545	-12.1504	-16.8912	-12.368	-12.2719	-12.1504	-7.83791	-12.2103	-12.2372	-12.0984	-12.0874	-12.2103	-12.7797	-12.4468	-12.0085	-12.1504	-12.0874	-11.8508	-7.27806	-12.3588	-11.9297
108_Mm_2001.4_neg	-12.5353	-11.9755	-12.5353	-9.99302	-12.5874	-12.3791	-12.3964	-12.4311	-12.157	-11.6589	#NAME?	-12.5527	-12.5006	-9.55485	-16.7813	-12.9085	-13.1819	-12.2581	-15.7834	-12.4138	-12.6048	-12.6395	-12.6222	-10.0451	-12.6222	-12.6395	-12.6569	-12.0971	-10.7856	-12.0633	-16.7591	-12.2359	-7.1173	-12.0633	-11.8764	-12.0971	-11.5377	-12.037	-10.5222	-12.0971	-12.7438	-12.3147	-11.2128	-12.0633	-10.5222	-6.32523	-12.3229	-10.8898	-6.67888
1097_Mn_2005.2_pos	-11.2095	-14.8117	-13.0726	-14.2599	-12.9001	-11.9191	-11.9444	-13.5456	-15.9895	-17.0979	-17.1767	#NAME?	-11.4714	-17.0979	-20.0444	-17.9282	-17.5258	-14.8454	-19.6158	-11.8656	-11.0188	-12.8725	-11.0107	-14.0873	-11.1149	-11.1137	-11.1173	-10.5411	-14.0634	-15.8318	-21.7788	-16.0683	-14.0705	-6.7799	-17.3344	-14.1518	-14.0598	-15.6741	-17.4132	-14.1518	-12.9314	-14.3883	-17.3344	-13.9687	-17.4132	-17.1767	-14.1334	-14.1334	-17.2556
1101_Mn_2004.9_neg	-10.9814	-14.4154	-12.7403	-13.9276	-12.7128	-11.627	-8.00838	-13.1493	-15.5932	-16.7016	-16.7805	-10.9632	#NAME?	-16.7016	-19.6481	-17.5319	-17.1295	-14.4492	-19.2196	-10.0006	-10.9575	-12.7331	-10.9646	-13.9	-9.49592	-9.50557	-7.98964	-13.7555	-13.9319	-15.4355	-21.3825	-15.672	-13.9448	-13.6767	-16.9381	-12.2868	-13.9204	-15.2779	-17.017	-12.2868	-12.8177	-12.5233	-16.9381	-13.6767	-17.017	-16.7805	-14.0211	-14.0211	-16.8593
110_Mm_2001.5_pos	-12.5712	-12.0114	-12.5712	-8.6352	-12.6233	-12.415	-12.4323	-12.467	-12.2891	-11.772	-9.74683	-12.5886	-12.5365	#NAME?	-16.8175	-13.0406	-13.314	-12.2943	-15.9155	-12.4497	-12.6407	-12.6754	-12.6581	-5.33226	-12.6581	-12.6754	-12.6928	-12.2103	-10.8215	-12.1504	-16.8912	-12.368	-10.1679	-12.1504	-12.0085	-12.2103	-11.5736	-12.0984	-10.6543	-12.2103	-12.7797	-12.4468	-11.3449	-12.1504	-10.6543	-9.74683	-12.3588	-10.9257	-9.82566
1118_Mo_2003.5_neg	-17.8151	-17.7094	-17.8151	-17.8151	-17.8657	-17.6882	-17.6979	-17.7223	-19.4543	-19.3754	-19.4543	-17.8318	-17.7824	-19.3754	#NAME?	-19.4543	-20.4791	-17.7988	-23.0806	-17.7094	-17.8827	-17.9171	-17.8999	-17.8657	-17.8999	-17.9171	-17.9343	-19.3754	-17.9343	-19.2966	-11.6081	-19.5331	-17.9516	-19.2966	-19.6119	-19.3754	-17.9171	-19.1389	-19.6908	-19.3754	-18.0208	-19.6119	-19.6119	-19.2966	-19.6908	-19.4543	-18.0382	-18.0382	-19.5331
112_Mm_2001.4_pos	-13.2868	-13.1652	-13.2868	-13.2868	-13.3389	-13.1305	-13.1479	-13.1826	-12.9085	-12.8486	-12.9085	-13.3041	-13.252	-12.8486	-16.7813	#NAME?	-13.9333	-13.0096	-16.5348	-13.1652	-13.3562	-13.391	-13.3736	-13.3389	-13.3736	-13.391	-13.4083	-12.8486	-13.4083	-12.8148	-16.7591	-12.9873	-13.4257	-12.8148	-13.0661	-12.8486	-13.391	-12.7884	-13.145	-12.8486	-13.4952	-13.0661	-13.0661	-12.8148	-13.145	-12.9085	-13.5126	-13.5126	-12.9873
11_Mm_2000.1_pos	-11.3929	-11.9471	-11.3929	-12.0687	-11.445	-11.2366	-11.254	-11.2887	-10.7566	-11.4483	-11.4324	-11.4103	-11.3582	-11.4483	-16.314	-12.1838	#NAME?	-6.19708	-13.3903	-11.2713	-11.4624	-11.4972	-11.4798	-12.1208	-11.4798	-11.4972	-11.5145	-10.7725	-12.1903	-10.7887	-15.9402	-10.7412	-12.2077	-10.7887	-11.4022	-10.7725	-12.1729	-10.8219	-11.3882	-10.7725	-11.6014	-10.7264	-11.4022	-10.7887	-11.3882	-11.4324	-12.2945	-12.2945	-11.417
1206_Mm_2003.5_pos	-12.6162	-13.1862	-12.6162	-13.2919	-12.6667	-12.4893	-12.4989	-12.5234	-14.2553	-14.8522	-14.9311	-12.6329	-12.5834	-14.8522	-17.7988	-15.6825	-10.3622	#NAME?	-17.8817	-12.5104	-12.6837	-12.7181	-12.7009	-13.3425	-12.7009	-12.7181	-12.7353	-14.1765	-13.4111	-14.0976	-19.5331	-14.3341	-13.4284	-14.0976	-15.0887	-14.1765	-13.3939	-13.94	-15.1676	-14.1765	-12.8218	-14.413	-15.0887	-14.0976	-15.1676	-14.9311	-13.515	-13.515	-15.0099
120_Mm_1996.8_pos	-9.697	-10.7627	-8.26905	-10.8843	-5.89896	-9.54066	-9.55803	-6.16093	-5.62241	-10.2589	-10.2415	-9.71437	-9.66226	-10.2589	-15.1295	-10.9929	-9.33993	-9.93054	#NAME?	-9.5754	-9.76649	-5.95107	-9.78386	-10.9364	-9.78386	-9.80123	-9.8186	-9.07162	-11.0059	-2.43592	-14.7473	-5.18672	-11.0232	-9.08899	-10.2068	-9.07162	-10.9885	-4.11873	-10.1894	-9.07162	-6.0553	-9.01951	-10.2068	-9.08899	-10.1894	-10.2415	-11.1101	-11.1101	-10.2241
1237_Mn_2004.4_pos	-10.6983	-13.7549	-12.4571	-13.6444	-12.4913	-10.9665	-9.41897	-12.5078	-14.9327	-16.0411	-16.12	-10.7079	-9.21889	-16.0411	-18.9876	-16.8714	-16.469	-13.7887	-18.5591	#NAME?	-10.7464	-12.5355	-10.7612	-13.6785	-8.42349	-5.84662	-9.32379	-13.095	-13.7386	-14.775	-20.722	-15.0115	-13.7548	-13.0162	-16.2776	-10.0293	-13.7227	-14.6174	-16.3565	-10.0293	-12.6346	-10.2658	-16.2776	-13.0162	-16.3565	-16.12	-13.8389	-13.8389	-16.1988
1290_Mm_2005.5_pos	-9.05565	-15.208	-13.4689	-14.6562	-13.2324	-8.17197	-12.3407	-13.9419	-16.3858	-17.4942	-17.573	-11.527	-11.8677	-17.4942	-20.4407	-18.3245	-17.9221	-15.2417	-20.0121	-12.2619	#NAME?	-13.0599	-6.21522	-14.4197	-11.3348	-11.301	-11.2828	-14.4439	-14.2289	-16.2281	-22.1751	-16.4646	-14.2208	-14.365	-17.7307	-14.5481	-14.2471	-16.0704	-17.8095	-14.5481	-13.0527	-14.7846	-17.7307	-9.34862	-17.8095	-17.573	-14.2515	-14.2515	-17.6519
1292_Mm_2005.7_pos	-13.7331	-15.4722	-12.3052	-14.9204	-7.89685	-14.4426	-14.3638	-10.7743	-13.2182	-17.7584	-17.8372	-13.6543	-13.8908	-17.7584	-20.7049	-18.5887	-18.1863	-15.5059	-16.4261	-14.285	-13.4178	#NAME?	-13.3389	-14.6839	-13.3389	-13.2601	-13.2002	-16.5711	-14.3875	-12.6422	-22.4393	-11.129	-14.3537	-16.4923	-17.9949	-16.5711	-14.4474	-12.4846	-18.0737	-16.5711	-7.54272	-16.8076	-17.9949	-16.4923	-18.0737	-17.8372	-14.3368	-14.3368	-17.9161
1293_Mm_2005.6_pos	-9.18775	-15.3401	-13.601	-14.7883	-13.3645	-8.30407	-12.4728	-14.074	-16.5179	-17.6263	-17.7051	-11.6591	-11.9998	-17.6263	-20.5728	-18.4566	-18.0542	-15.3738	-20.1442	-12.394	-6.4072	-13.147	#NAME?	-14.5518	-11.448	-11.3881	-11.3543	-14.576	-14.3004	-16.3602	-22.3072	-16.5967	-14.2822	-14.4971	-17.8628	-14.6802	-14.3342	-16.2025	-17.9416	-14.6802	-13.0963	-14.9167	-17.8628	-8.83689	-17.9416	-17.7051	-14.2932	-14.2932	-17.784
1294_Mv_2005.4_neg	-14.5241	-14.6376	-14.5241	-10.5881	-14.2876	-15.2336	-15.1548	-14.9971	-17.4409	-16.9238	-14.8986	-14.4452	-14.6818	-10.071	-20.3086	-18.1924	-18.4658	-15.7854	-21.0673	-15.0759	-14.2277	-14.1757	-14.1939	#NAME?	-14.1939	-14.1757	-14.1676	-17.3621	-12.2962	-17.2833	-22.043	-17.5198	-11.624	-17.2833	-17.1603	-17.3621	-13.0738	-17.1256	-15.8061	-17.3621	-14.1982	-17.5986	-16.4968	-17.2833	-15.8061	-14.8986	-13.7729	-12.3398	-14.9775
1295_Mn_2005.6_pos	-11.8422	-15.3401	-13.601	-14.7883	-13.3645	-12.5517	-11.0041	-14.074	-16.5179	-17.6263	-17.7051	-11.7633	-10.5311	-17.6263	-20.5728	-18.4566	-18.0542	-15.3738	-20.1442	-10.0563	-11.5268	-13.147	-11.448	-14.5518	#NAME?	-9.05039	-9.88559	-14.6802	-14.3004	-16.3602	-22.3072	-16.5967	-14.2822	-14.6013	-17.8628	-12.3425	-14.3342	-16.2025	-17.9416	-12.3425	-13.0963	-12.579	-17.8628	-14.6013	-17.9416	-17.7051	-14.2932	-14.2932	-17.784
1298_Mn_2005.7_pos	-11.9743	-15.4722	-13.7331	-14.9204	-13.4966	-12.6838	-11.1362	-14.2061	-16.65	-17.7584	-17.8372	-11.8954	-10.6632	-17.7584	-20.7049	-18.5887	-18.1863	-15.5059	-20.2763	-7.5961	-11.6589	-13.2601	-11.5801	-14.6839	-9.24237	#NAME?	-9.97269	-14.8123	-14.3875	-16.4923	-22.4393	-16.7288	-14.3537	-14.7334	-17.9949	-11.7466	-14.4474	-16.3346	-18.0737	-11.7466	-13.1425	-11.9831	-17.9949	-14.7334	-18.0737	-17.8372	-14.3368	-14.3368	-17.9161
1332_Mn_2005.8_pos	-12.1064	-15.6043	-13.8652	-15.0525	-13.6287	-12.8159	-9.74088	-14.3382	-16.7821	-17.8905	-17.9693	-12.0275	-9.26788	-17.8905	-20.837	-18.7208	-18.3184	-15.638	-20.4084	-11.1895	-11.791	-13.3922	-11.7122	-14.816	-10.2435	-10.1647	#NAME?	-14.9444	-14.5006	-16.6244	-22.5714	-16.8609	-14.4408	-14.8655	-18.127	-13.4757	-14.5795	-16.4667	-18.2058	-13.4757	-13.1921	-13.7122	-18.127	-14.8655	-18.2058	-17.9693	-14.383	-14.383	-18.0482
133_Mn_2001.5_pos	-9.52087	-12.4497	-11.3839	-12.5712	-11.4361	-9.36466	-9.48622	-11.2798	-11.1019	-12.2103	-12.2891	-6.03181	-9.59035	-12.2103	-16.8175	-13.0406	-12.6382	-11.6185	-14.7282	-9.50356	-9.59034	-11.4882	-9.60771	-12.6233	-9.71193	-9.7293	-9.74667	#NAME?	-12.6928	-10.9631	-16.8912	-11.1807	-12.7102	-5.59364	-12.4468	-9.26417	-12.6754	-10.9111	-12.5256	-9.26417	-11.5924	-9.50067	-12.4468	-9.10007	-12.5256	-12.2891	-12.797	-12.797	-12.368
1344_Mm_2005.8_pos	-15.0525	-15.166	-15.0525	-13.1811	-14.816	-15.762	-15.6831	-15.5255	-17.9693	-17.4522	-16.098	-14.9736	-15.2101	-16.0192	-20.837	-18.7208	-18.9942	-16.3138	-21.5957	-15.6043	-14.7371	-14.5795	-14.6583	-12.9446	-14.6583	-14.5795	-14.5006	-17.8905	#NAME?	-17.8117	-22.5714	-18.0482	-12.5694	-17.8117	-17.6887	-17.8905	-13.4776	-17.654	-13.0542	-17.8905	-14.3794	-18.127	-17.0252	-17.8117	-11.4324	-16.098	-13.9447	-8.30819	-16.1768
134_Mm_2001.6_pos	-11.4198	-12.4856	-9.99189	-12.6071	-7.62188	-11.2637	-11.281	-7.88389	-7.80216	-12.3424	-12.4212	-11.4372	-11.3851	-12.3424	-16.8536	-13.1727	-12.7703	-11.6547	-8.2731	-11.2983	-11.4893	-7.67399	-11.5067	-12.6592	-11.5067	-11.5241	-11.5414	-11.1551	-12.7287	#NAME?	-17.0233	-7.46273	-12.7461	-11.0763	-12.5789	-11.1551	-12.7113	-5.9896	-12.6577	-11.1551	-7.77822	-11.3916	-12.5789	-11.0763	-12.6577	-12.4212	-12.8329	-12.8329	-12.5001
135_Mo_2001.3_pos	-17.0226	-16.9011	-17.0226	-17.0226	-17.0747	-16.8664	-16.8837	-16.9184	-16.5671	-16.5333	-16.5671	-17.04	-16.9879	-16.5333	-8.82025	-16.5671	-17.573	-16.7453	-20.1745	-16.9011	-17.0921	-17.1268	-17.1095	-17.0747	-17.1095	-17.1268	-17.1442	-16.5333	-17.1442	-16.515	#NAME?	-16.627	-17.1616	-16.515	-16.7058	-16.5333	-17.1268	-16.5057	-16.7846	-16.5333	-17.2311	-16.7058	-16.7058	-16.515	-16.7846	-16.5671	-17.2484	-17.2484	-16.627
136_Mm_2001.3_pos	-11.3122	-12.3779	-9.88421	-12.4994	-5.27547	-11.1559	-11.1732	-7.77616	-7.42482	-12.0101	-12.0439	-11.3295	-11.2774	-12.0101	-16.7453	-12.7953	-12.374	-11.5463	-10.6138	-11.1906	-11.3816	-5.8166	-11.399	-12.5515	-11.399	-11.4164	-11.4338	-10.8228	-12.621	-6.95451	-16.627	#NAME?	-12.6384	-10.8046	-12.1826	-10.8228	-12.6036	-6.94519	-12.2614	-10.8228	-5.43181	-10.9953	-12.1826	-10.8046	-12.2614	-12.0439	-12.7252	-12.7252	-12.1038
1372_Mm_2005.9_pos	-15.1846	-15.2981	-15.1846	-12.6423	-14.9481	-15.8941	-15.8152	-15.6576	-18.1014	-17.5843	-12.5445	-15.1057	-15.3422	-15.4803	-20.9691	-18.8529	-19.1263	-16.4459	-21.7278	-15.7364	-14.8692	-14.7116	-14.7904	-12.4058	-14.7904	-14.7116	-14.6327	-18.0226	-12.7614	-17.9438	-22.7035	-18.1803	#NAME?	-17.9438	-17.8208	-18.0226	-13.6097	-17.7861	-16.4666	-18.0226	-14.4339	-18.2591	-17.1573	-17.9438	-16.4666	-12.5445	-13.9944	-12.5613	-11.9665
137_Mn_2001.6_pos	-9.55676	-12.4856	-11.4198	-12.6071	-11.4719	-9.4006	-9.52215	-11.3157	-11.234	-12.3424	-12.4212	-2.38855	-9.62625	-12.3424	-16.8536	-13.1727	-12.7703	-11.6547	-14.8603	-9.53948	-9.62624	-11.5241	-9.64361	-12.6592	-9.74783	-9.7652	-9.78257	-5.78561	-12.7287	-11.0763	-17.0233	-11.3128	-12.7461	#NAME?	-12.5789	-9.39626	-12.7113	-10.9826	-12.6577	-9.39626	-11.6283	-9.63276	-12.5789	-9.21321	-12.6577	-12.4212	-12.8329	-12.8329	-12.5001
140_Mm_2001.2_pos	-12.4635	-7.73307	-12.4635	-12.0252	-12.5156	-12.3072	-12.3246	-12.3593	-11.9568	-7.32969	-11.5185	-12.4809	-12.4288	-11.5003	-16.7092	-12.7082	-12.9177	-12.186	-15.5192	-12.342	-12.533	-12.5678	-12.5504	-12.0774	-12.5504	-12.5678	-12.5851	-11.9386	-12.1468	-11.9305	-16.5138	-11.9906	-12.1642	-11.9305	#NAME?	-11.9386	-12.1295	-11.9329	-11.6911	-11.9386	-12.672	-12.0505	-11.6122	-11.9305	-11.6911	-11.5185	-8.08047	-12.2511	-11.5523
141_Mn_2001.5_neg	-9.62508	-12.4497	-11.3839	-12.5712	-11.4361	-9.46888	-8.01753	-11.2798	-11.1019	-12.2103	-12.2891	-9.64245	-8.12167	-12.2103	-16.8175	-13.0406	-12.6382	-11.6185	-14.7282	-6.43789	-9.69456	-11.4882	-9.71193	-12.6233	-7.37422	-6.66363	-8.27799	-9.26417	-12.6928	-10.9631	-16.8912	-11.1807	-12.7102	-9.20429	-12.4468	#NAME?	-12.6754	-10.9111	-12.5256	-5.7869	-11.5924	-2.02397	-12.4468	-9.20429	-12.5256	-12.2891	-12.797	-12.797	-12.368
1425_Mm_2005.7_neg	-14.9204	-15.0339	-14.9204	-13.8185	-14.6839	-15.6299	-15.551	-15.3934	-17.8372	-17.3201	-16.7354	-14.8415	-15.078	-16.6566	-20.7049	-18.5887	-18.8621	-16.1817	-21.4636	-15.4722	-14.605	-14.4474	-14.5262	-13.582	-14.5262	-14.4474	-14.3875	-17.7584	-13.2857	-17.6796	-22.4393	-17.9161	-13.2518	-17.6796	-17.5566	-17.7584	#NAME?	-17.5219	-16.9719	-17.7584	-14.3297	-17.9949	-16.4975	-17.6796	-16.9719	-16.7354	-13.8986	-13.235	-16.8142
142_Mm_2001.8_pos	-11.4916	-12.5575	-10.0637	-12.6789	-7.69367	-11.3356	-11.3529	-7.95574	-8.06636	-12.6066	-12.6854	-11.509	-11.4569	-12.6066	-16.9263	-13.4369	-13.0345	-11.7274	-10.1116	-11.3702	-11.5611	-7.74578	-11.5785	-12.731	-11.5785	-11.5958	-11.6132	-11.4193	-12.8005	-6.3475	-17.2874	-7.72692	-12.8178	-11.3405	-12.8431	-11.4193	-12.7831	#NAME?	-12.9219	-11.4193	-7.85001	-11.6558	-12.8431	-11.3405	-12.9219	-12.6854	-12.9047	-12.9047	-12.7643
144_Mm_2001.1_pos	-12.4276	-11.8678	-12.4276	-10.5563	-12.4797	-12.2713	-12.2887	-12.3234	-11.8853	-11.4389	-10.014	-12.445	-12.3929	-10.0059	-16.6732	-12.6367	-12.7856	-12.15	-15.3871	-12.3061	-12.4971	-12.5319	-12.5145	-10.6084	-12.5145	-12.5319	-12.5492	-11.8772	-7.39762	-11.876	-16.4267	-11.9035	-10.6953	-11.876	-11.4991	-11.8772	-11.43	-11.8867	#NAME?	-11.8772	-12.6361	-11.9374	-10.8355	-11.876	-6.84563	-10.014	-12.2152	-7.50185	-10.0322
145_Mn_2001.5_pos	-9.62508	-12.4497	-11.3839	-12.5712	-11.4361	-9.46888	-8.01753	-11.2798	-11.1019	-12.2103	-12.2891	-9.64245	-8.12167	-12.2103	-16.8175	-13.0406	-12.6382	-11.6185	-14.7282	-6.43789	-9.69456	-11.4882	-9.71193	-12.6233	-7.37422	-6.66363	-8.27799	-9.26417	-12.6928	-10.9631	-16.8912	-11.1807	-12.7102	-9.20429	-12.4468	-5.7869	-12.6754	-10.9111	-12.5256	#NAME?	-11.5924	-6.0234	-12.4468	-9.20429	-12.5256	-12.2891	-12.797	-12.797	-12.368
1462_Mm_2006.3_neg	-14.5257	-16.2648	-13.0978	-15.713	-3.53275	-15.2352	-15.1564	-11.5669	-14.0108	-18.551	-18.6298	-14.4469	-14.6834	-18.551	-21.4975	-19.3813	-18.9789	-16.2985	-17.2187	-15.0775	-14.2104	-8.45293	-14.1315	-15.4765	-14.1315	-14.0527	-13.9739	-17.3637	-15.1611	-13.4348	-23.2319	-11.4326	-15.0823	-17.2849	-18.7875	-17.3637	-15.24	-13.2772	-18.8663	-17.3637	#NAME?	-17.6002	-18.7875	-17.2849	-18.8663	-18.6298	-14.7071	-14.7071	-18.7087
147_Mn_2001.2_pos	-9.5174	-12.342	-11.2763	-12.4635	-11.3284	-9.36112	-7.90979	-11.1721	-10.7695	-11.9386	-11.9568	-9.53477	-8.01398	-11.9386	-16.7092	-12.7082	-12.2419	-11.5102	-14.3319	-6.33016	-9.58688	-11.3805	-9.60425	-12.5156	-7.26654	-6.55595	-8.17031	-8.99245	-12.5851	-10.7432	-16.5138	-10.8034	-12.6025	-8.98435	-12.0505	-1.36913	-12.5678	-10.7456	-12.1293	-5.51518	-11.4847	#NAME?	-12.0505	-8.98435	-12.1293	-11.9568	-12.6894	-12.6894	-11.9906
148_Mm_2001.2_pos	-12.4635	-11.9037	-12.4635	-11.3617	-12.5156	-12.3072	-12.3246	-12.3593	-11.9568	-11.5003	-10.8549	-12.4809	-12.4288	-10.8367	-16.7092	-12.7082	-12.9177	-12.186	-15.5192	-12.342	-12.533	-12.5678	-12.5504	-11.4138	-12.5504	-12.5678	-12.5851	-11.9386	-11.4833	-11.9305	-16.5138	-11.9906	-11.5006	-11.9305	-11.6122	-11.9386	-11.0704	-11.9329	-11.0275	-11.9386	-12.672	-12.0505	#NAME?	-11.9305	-11.0275	-10.8549	-12.2511	-11.5875	-10.8888
153_Mv_2001.6_pos	-7.00657	-12.4856	-11.4198	-12.6071	-11.4719	-5.25721	-9.52215	-11.3157	-11.234	-12.3424	-12.4212	-9.57413	-9.62625	-12.3424	-16.8536	-13.1727	-12.7703	-11.6547	-14.8603	-9.53948	-4.61026	-11.5241	-3.98906	-12.6592	-9.74783	-9.7652	-9.78257	-9.29204	-12.7287	-11.0763	-17.0233	-11.3128	-12.7461	-9.21321	-12.5789	-9.39626	-12.7113	-10.9826	-12.6577	-9.39626	-11.6283	-9.63276	-12.5789	#NAME?	-12.6577	-12.4212	-12.8329	-12.8329	-12.5001
156_Mm_2001.1_neg	-12.4276	-11.8678	-12.4276	-10.5563	-12.4797	-12.2713	-12.2887	-12.3234	-11.8853	-11.4389	-10.014	-12.445	-12.3929	-10.0059	-16.6732	-12.6367	-12.7856	-12.15	-15.3871	-12.3061	-12.4971	-12.5319	-12.5145	-10.6084	-12.5145	-12.5319	-12.5492	-11.8772	-5.77585	-11.876	-16.4267	-11.9035	-10.6953	-11.876	-11.4991	-11.8772	-11.43	-11.8867	-6.84563	-11.8772	-12.6361	-11.9374	-10.8355	-11.876	#NAME?	-10.014	-12.2152	-6.57864	-10.0322
158_Mm_2001.4_neg	-12.5353	-11.9755	-12.5353	-9.99302	-12.5874	-12.3791	-12.3964	-12.4311	-12.157	-11.6589	-6.32523	-12.5527	-12.5006	-9.55485	-16.7813	-12.9085	-13.1819	-12.2581	-15.7834	-12.4138	-12.6048	-12.6395	-12.6222	-10.0451	-12.6222	-12.6395	-12.6569	-12.0971	-10.7856	-12.0633	-16.7591	-12.2359	-7.1173	-12.0633	-11.8764	-12.0971	-11.5377	-12.037	-10.5222	-12.0971	-12.7438	-12.3147	-11.2128	-12.0633	-10.5222	#NAME?	-12.3229	-10.8898	-6.67888
1598_Mm_2006.4_neg	-15.8451	-11.523	-15.8451	-15.4068	-15.6086	-16.5546	-16.4757	-16.3181	-18.7619	-13.1641	-18.3236	-15.7662	-16.0027	-18.2448	-21.6296	-19.5134	-19.7868	-17.1064	-22.3883	-16.3969	-15.5297	-15.3721	-15.4509	-15.1703	-15.4509	-15.3721	-15.2932	-18.6831	-14.8549	-18.6043	-23.364	-18.8408	-14.7761	-18.6043	-14.3107	-18.6831	-14.9338	-18.4466	-18.5601	-18.6831	-14.8991	-18.9196	-18.4813	-18.6043	-18.5601	-18.3236	#NAME?	-14.3819	-18.4025
1602_Mm_2006.4_pos	-15.8451	-15.9586	-15.8451	-13.9737	-15.6086	-16.5546	-16.4757	-16.3181	-18.7619	-18.2448	-16.8906	-15.7662	-16.0027	-16.8118	-21.6296	-19.5134	-19.7868	-17.1064	-22.3883	-16.3969	-15.5297	-15.3721	-15.4509	-13.7372	-15.4509	-15.3721	-15.2932	-18.6831	-9.21841	-18.6043	-23.364	-18.8408	-13.3431	-18.6043	-18.4813	-18.6831	-14.2702	-18.4466	-13.8468	-18.6831	-14.8991	-18.9196	-17.8177	-18.6043	-12.9236	-16.8906	-14.3819	#NAME?	-16.9694
163_Mm_2001.3_neg	-12.4994	-11.9396	-12.4994	-9.95712	-12.5515	-12.3432	-12.3605	-12.3952	-12.0439	-11.5718	-6.4869	-12.5168	-12.4647	-9.46776	-16.7453	-12.7953	-13.0498	-12.2221	-15.6513	-12.3779	-12.5689	-12.6036	-12.5863	-10.0092	-12.5863	-12.6036	-12.621	-12.0101	-10.7497	-11.9918	-16.627	-12.1038	-6.42465	-11.9918	-11.7443	-12.0101	-11.5018	-11.9825	-10.3901	-12.0101	-12.7079	-12.1826	-11.0808	-11.9918	-10.3901	-6.4869	-12.287	-10.8539	#NAME?
168_Mn_2001.2_pos	-9.5174	-12.342	-11.2763	-12.4635	-11.3284	-9.36112	-5.83871	-11.1721	-10.7695	-11.9386	-11.9568	-9.53477	-4.9176	-11.9386	-16.7092	-12.7082	-12.2419	-11.5102	-14.3319	-7.92715	-9.58688	-11.3805	-9.60425	-12.5156	-8.13557	-8.15294	-6.64286	-8.99245	-12.5851	-10.7432	-16.5138	-10.8034	-12.6025	-8.98435	-12.0505	-7.52377	-12.5678	-10.7456	-12.1293	-7.52377	-11.4847	-7.63569	-12.0505	-8.98435	-12.1293	-11.9568	-12.6894	-12.6894	-11.9906
16_Mm_2000.1_pos	-10.8814	-11.9471	-7.57977	-12.0687	-9.50561	-10.7251	-10.7425	-9.34926	-8.81717	-11.4483	-11.4324	-10.8988	-10.8467	-11.4483	-16.314	-12.1838	-10.7888	-11.115	-11.4509	-10.7598	-10.9509	-9.55772	-10.9683	-12.1208	-10.9683	-10.9857	-11.003	-10.261	-12.1903	-8.84926	-15.9402	-8.80177	-12.2077	-10.2772	-11.4022	-10.261	-12.1729	-8.88245	-11.3882	-10.261	-9.66195	-10.2149	-11.4022	-10.2772	-11.3882	-11.4324	-12.2945	-12.2945	-11.417
172_Mn_2001.8_pos	-9.62856	-12.5575	-11.4916	-12.6789	-11.5437	-9.47253	-9.59404	-11.3875	-11.4982	-12.6066	-12.6854	-2.10811	-9.69806	-12.6066	-16.9263	-13.4369	-13.0345	-11.7274	-15.1245	-9.61135	-9.69803	-11.5958	-9.71539	-12.731	-9.81961	-9.83698	-9.85435	-6.04981	-12.8005	-11.3405	-17.2874	-11.577	-12.8178	-2.28857	-12.8431	-9.66046	-12.7831	-11.1828	-12.9219	-9.66046	-11.7001	-9.89696	-12.8431	-9.47741	-12.9219	-12.6854	-12.9047	-12.9047	-12.7643
1740_Mm_2005.2_neg	-14.2599	-14.3735	-14.2599	-11.7176	-14.0873	-14.9694	-14.8906	-14.7329	-17.1767	-16.6596	-11.6198	-14.1811	-14.4176	-14.5556	-20.0444	-17.9282	-18.2016	-15.5212	-20.8031	-14.8117	-14.0691	-14.0598	-14.061	-11.5451	-14.061	-14.0598	-14.0634	-17.0979	-12.1921	-17.0191	-21.7788	-17.2556	-6.712	-17.0191	-16.8961	-17.0979	-12.958	-16.8614	-15.5419	-17.0979	-14.1186	-17.3344	-16.2326	-17.0191	-15.5419	-11.6198	-13.6952	-12.2621	-11.0418
1744_Mm_2005.9_pos	-9.58404	-15.7364	-13.9973	-15.1846	-13.7608	-8.70036	-12.8691	-14.4703	-16.9142	-18.0226	-18.1014	-12.0554	-12.3961	-18.0226	-20.9691	-18.8529	-18.4505	-15.7701	-20.5405	-12.7903	-6.80349	-13.5243	-4.25178	-14.9481	-11.8443	-11.7654	-11.6866	-14.9723	-14.6327	-16.7565	-22.7035	-16.993	-14.5539	-14.8934	-18.2591	-15.0765	-14.7116	-16.5988	-18.3379	-15.0765	-13.2466	-15.313	-18.2591	-9.23318	-18.3379	-18.1014	-14.4327	-14.4327	-18.1803
1745_Mv_2006.8_pos	-15.1862	-16.9253	-13.7582	-16.3735	-9.34992	-15.8957	-15.8169	-12.2274	-14.6713	-19.2115	-19.2903	-15.1074	-15.3439	-19.2115	-22.158	-20.0418	-19.6394	-16.959	-17.8792	-15.738	-14.8709	-7.10975	-14.792	-16.137	-14.792	-14.7132	-14.6344	-18.0242	-15.8216	-14.0953	-23.8923	-12.5821	-15.7428	-17.9454	-19.448	-18.0242	-15.9004	-13.9376	-19.5268	-18.0242	-8.64042	-18.2607	-19.448	-17.9454	-19.5268	-19.2903	-15.3486	-15.3486	-19.3691
1747_Mm_2006.8_pos	-15.1862	-16.9253	-10.883	-16.3735	-13.5217	-15.8957	-15.8169	-14.2312	-16.6751	-19.2115	-19.2903	-15.1074	-15.3439	-19.2115	-22.158	-20.0418	-19.6394	-16.959	-20.3015	-15.738	-14.8709	-13.2852	-14.792	-16.137	-14.792	-14.7132	-14.6344	-18.0242	-15.8216	-16.5174	-23.8923	-16.7539	-15.7428	-17.9454	-19.448	-18.0242	-15.9004	-16.3598	-19.5268	-18.0242	-12.8122	-18.2607	-19.448	-17.9454	-19.5268	-19.2903	-15.3486	-15.3486	-19.3691
1748_Mm_2006.1_pos	-9.84824	-16.0006	-14.2615	-15.4488	-14.025	-8.96456	-13.1333	-14.7345	-17.1784	-18.2868	-18.3656	-12.3196	-12.6603	-18.2868	-21.2333	-19.1171	-18.7147	-16.0343	-20.8047	-13.0545	-7.06768	-13.7885	-5.44627	-15.2123	-12.1085	-12.0296	-11.9508	-15.2365	-14.8969	-17.0207	-22.9677	-17.2572	-14.8181	-15.1576	-18.5233	-15.3407	-14.9758	-16.863	-18.6021	-15.3407	-13.3795	-15.5772	-18.5233	-9.49737	-18.6021	-18.3656	-14.5485	-14.5485	-18.4445
174_Mm_2001.2_pos	-11.2763	-12.342	-6.97308	-12.4635	-9.90042	-11.12	-11.1373	-9.74411	-9.34158	-11.9386	-11.9568	-11.2936	-11.2415	-11.9386	-16.7092	-12.7082	-12.2419	-11.5102	-12.904	-11.1547	-11.3457	-9.95254	-11.3631	-12.5156	-11.3631	-11.3805	-11.3979	-10.7513	-12.5851	-9.31526	-16.5138	-9.37541	-12.6025	-10.7432	-12.0505	-10.7513	-12.5678	-9.31766	-12.1293	-10.7513	-10.0568	-10.8632	-12.0505	-10.7432	-12.1293	-11.9568	-12.6894	-12.6894	-11.9906
1750_Mm_2005.8_pos	-9.45194	-15.6043	-13.8652	-15.0525	-13.6287	-8.56826	-12.737	-14.3382	-16.7821	-17.8905	-17.9693	-11.9233	-12.264	-17.8905	-20.837	-18.7208	-18.3184	-15.638	-20.4084	-12.6582	-6.67139	-13.3922	-5.96171	-14.816	-11.7122	-11.6333	-11.5545	-14.8402	-14.5006	-16.6244	-22.5714	-16.8609	-14.4408	-14.7613	-18.127	-14.9444	-14.5795	-16.4667	-18.2058	-14.9444	-13.1921	-15.1809	-18.127	-7.66045	-18.2058	-17.9693	-14.383	-14.383	-18.0482
1752_Mm_2006.8_pos	-10.7729	-16.9253	-15.1862	-16.3735	-14.9497	-9.88924	-14.058	-15.6592	-18.103	-19.2115	-19.2903	-13.2443	-13.585	-19.2115	-22.158	-20.0418	-19.6394	-16.959	-21.7294	-13.9792	-7.99237	-14.7132	-5.44067	-16.137	-13.0332	-12.9543	-12.8755	-16.1611	-15.8216	-17.9454	-23.8923	-18.1819	-15.7428	-16.0823	-19.448	-16.2654	-15.9004	-17.7877	-19.5268	-16.2654	-14.2402	-16.5019	-19.448	-10.4221	-19.5268	-19.2903	-15.3486	-15.3486	-19.3691
1757_Mm_2004.4_neg	-14.3958	-14.5064	-14.3958	-14.3958	-14.43	-14.664	-14.5852	-14.4465	-16.8714	-16.7926	-16.8714	-14.4055	-14.3851	-16.7926	-18.9876	-8.84754	-17.8962	-15.2159	-20.4978	-14.5064	-14.444	-14.4742	-14.4588	-14.43	-14.4588	-14.4742	-14.49	-16.7926	-14.49	-16.7137	-20.722	-16.9502	-14.5063	-16.7137	-17.0291	-16.7926	-14.4742	-16.5561	-17.1079	-16.7926	-14.5733	-17.0291	-17.0291	-16.7137	-17.1079	-16.8714	-14.5903	-14.5903	-16.9502
175_Mm_2001.7_neg	-17.1662	-17.0447	-17.1662	-17.1662	-17.2183	-17.0101	-17.0274	-17.0621	-17.0765	-16.9977	-17.0765	-17.1836	-17.1315	-16.9977	-13.8216	-17.0765	-18.1014	-16.8899	-20.7029	-17.0447	-17.2357	-17.2704	-17.253	-17.2183	-17.253	-17.2704	-17.2878	-16.9977	-17.2878	-16.9188	-14.087	-17.1554	-17.3052	-16.9188	-17.2342	-16.9977	-17.2704	-16.7801	-17.313	-16.9977	-17.3746	-17.2342	-17.2342	-16.9188	-17.313	-17.0765	-17.392	-17.392	-17.1554
1771_Mm_2006.8_pos	-15.1862	-16.9253	-13.7582	-16.3735	-9.34992	-15.8957	-15.8169	-12.2274	-14.6713	-19.2115	-19.2903	-15.1074	-15.3439	-19.2115	-22.158	-20.0418	-19.6394	-16.959	-17.8792	-15.738	-14.8709	-8.07933	-14.792	-16.137	-14.792	-14.7132	-14.6344	-18.0242	-15.8216	-14.0953	-23.8923	-12.5821	-15.7428	-17.9454	-19.448	-18.0242	-15.9004	-13.9376	-19.5268	-18.0242	-8.64042	-18.2607	-19.448	-17.9454	-19.5268	-19.2903	-15.3486	-15.3486	-19.3691
1782_Mm_2002.1_neg	-12.7866	-12.2271	-12.7866	-6.99782	-12.8387	-12.631	-12.6482	-12.6827	-13.0817	-12.5646	-10.5394	-12.804	-12.7519	-9.06687	-17.0367	-13.8331	-14.1066	-12.5135	-16.7081	-12.6654	-12.8561	-12.8908	-12.8734	-8.90269	-12.8734	-12.8908	-12.9082	-13.0029	-11.0368	-12.924	-17.6837	-13.1605	-10.3832	-12.924	-12.8011	-13.0029	-11.7889	-12.7664	-11.4469	-13.0029	-12.995	-13.2394	-12.1375	-12.924	-11.4469	-10.5394	-12.5741	-11.141	-10.6182
1783_Mm_2005.4_neg	-19.0473	-19.5991	-19.0473	-19.0473	-18.8108	-19.7568	-19.678	-19.5203	-21.9641	-21.8853	-21.9641	-18.9684	-19.205	-21.8853	-17.2403	-21.9641	-22.989	-20.3086	-25.5905	-19.5991	-18.7509	-18.6989	-18.7171	-18.8108	-18.7171	-18.6989	-18.6908	-21.8853	-18.6908	-21.8065	-18.9746	-22.043	-18.6895	-21.8065	-22.1218	-21.8853	-18.6989	-21.6488	-22.2006	-21.8853	-18.7214	-22.1218	-22.1218	-21.8065	-22.2006	-21.9641	-18.7344	-18.7344	-22.043
1787_Mm_2005.8_neg	-15.0525	-10.9954	-15.0525	-14.6142	-14.816	-15.762	-15.6831	-15.5255	-17.9693	-13.2816	-17.5311	-14.9736	-15.2101	-17.4522	-20.837	-18.7208	-18.9942	-16.3138	-21.5957	-15.6043	-14.7371	-14.5795	-14.6583	-14.3777	-14.6583	-14.5795	-14.5006	-17.8905	-14.0624	-17.8117	-22.5714	-18.0482	-14.0025	-17.8117	-12.4474	-17.8905	-14.1412	-17.654	-17.7676	-17.8905	-14.3794	-18.127	-17.6887	-17.8117	-17.7676	-17.5311	-9.77412	-13.9447	-17.6099
1788_Mm_2005.6_pos	-13.601	-15.3401	-10.2993	-14.7883	-11.9366	-14.3105	-14.2317	-12.6461	-15.0899	-17.6263	-17.7051	-13.5222	-13.7587	-17.6263	-20.5728	-18.4566	-18.0542	-15.3738	-18.7163	-14.1529	-13.2857	-11.719	-13.2068	-14.5518	-13.2068	-13.147	-13.1131	-16.439	-14.3004	-14.9323	-22.3072	-15.1688	-14.2822	-16.3602	-17.8628	-16.439	-14.3342	-14.7746	-17.9416	-16.439	-11.6684	-16.6755	-17.8628	-16.3602	-17.9416	-17.7051	-14.2932	-14.2932	-17.784
178_Mm_2001.2_pos	-6.86299	-12.342	-11.2763	-12.4635	-11.3284	-6.43167	-9.37847	-11.1721	-10.7695	-11.9386	-11.9568	-9.43055	-9.48266	-11.9386	-16.7092	-12.7082	-12.2419	-11.5102	-14.3319	-9.39583	-6.65743	-11.3805	-6.67481	-12.5156	-9.60425	-9.62162	-9.639	-8.88823	-12.5851	-10.7432	-16.5138	-10.8034	-12.6025	-8.88013	-12.0505	-8.99245	-12.5678	-10.7456	-12.1293	-8.99245	-11.4847	-9.10437	-12.0505	-6.0549	-12.1293	-11.9568	-12.6894	-12.6894	-11.9906
1794_Mm_2006.5_pos	-15.9772	-16.0907	-15.9772	-13.4349	-15.7407	-16.6867	-16.6078	-16.4502	-18.894	-18.3769	-10.8744	-15.8983	-16.1348	-16.2729	-21.7617	-19.6455	-19.9189	-17.2385	-22.5204	-16.529	-15.6618	-15.5042	-15.583	-13.1984	-15.583	-15.5042	-15.4253	-18.8152	-13.554	-18.7364	-23.4961	-18.9729	-9.78951	-18.7364	-18.6134	-18.8152	-14.4023	-18.5787	-17.2592	-18.8152	-15.0312	-19.0517	-17.9498	-18.7364	-17.2592	-13.0622	-14.514	-13.081	-13.4159
1795_Mm_2006.5_pos	-14.7899	-16.529	-13.3619	-15.9772	-8.95363	-15.4994	-15.4206	-11.8311	-14.275	-18.8152	-18.894	-14.7111	-14.9476	-18.8152	-21.7617	-19.6455	-19.2431	-16.5627	-17.4829	-15.3417	-14.4746	-6.71346	-14.3957	-15.7407	-14.3957	-14.3169	-14.2381	-17.6279	-15.4253	-13.699	-23.4961	-12.1858	-15.3465	-17.5491	-19.0517	-17.6279	-15.5042	-13.5414	-19.1305	-17.6279	-8.24412	-17.8644	-19.0517	-17.5491	-19.1305	-18.894	-14.9523	-14.9523	-18.9729
1797_Mm_2006.5_pos	-10.3766	-16.529	-14.7899	-15.9772	-14.5534	-9.49295	-13.6617	-15.2629	-17.7068	-18.8152	-18.894	-12.848	-13.1887	-18.8152	-21.7617	-19.6455	-19.2431	-16.5627	-21.3331	-13.5829	-7.59608	-14.3169	-5.97466	-15.7407	-12.6369	-12.558	-12.4792	-15.7648	-15.4253	-17.5491	-23.4961	-17.7856	-15.3465	-15.686	-19.0517	-15.8691	-15.5042	-17.3914	-19.1305	-15.8691	-13.8439	-16.1056	-19.0517	-10.0258	-19.1305	-18.894	-14.9523	-14.9523	-18.9729
17_Mm_2000.9_pos	-16.879	-16.7575	-16.879	-16.879	-16.9312	-16.7227	-16.7401	-16.7748	-16.2927	-16.2963	-16.2927	-16.8964	-16.8443	-16.2963	-13.5329	-16.2927	-17.0446	-16.6013	-19.6461	-16.7575	-16.9485	-16.9833	-16.9659	-16.9312	-16.9659	-16.9833	-17.0006	-16.2963	-17.0006	-16.3034	-13.2255	-16.2939	-17.018	-16.3034	-16.302	-16.2963	-16.9833	-16.3245	-16.3202	-16.2963	-17.0875	-16.302	-16.302	-16.3034	-16.3202	-16.2927	-17.1049	-17.1049	-16.2939
1808_Mm_2006.6_pos	-14.922	-16.6611	-13.494	-16.1093	-9.77449	-15.6315	-15.5527	-11.9632	-14.4071	-18.9473	-19.0261	-14.8432	-15.0797	-18.9473	-21.8938	-19.7776	-19.3752	-16.6948	-17.615	-15.4738	-14.6067	-9.53798	-14.5278	-15.8728	-14.5278	-14.449	-14.3702	-17.76	-15.5574	-13.8311	-23.6281	-13.0067	-15.4786	-17.6812	-19.1838	-17.76	-15.6363	-13.6735	-19.2626	-17.76	-9.06498	-17.9965	-19.1838	-17.6812	-19.2626	-19.0261	-15.0844	-15.0844	-19.105
180_Mm_2001.7_pos	-12.643	-12.0833	-12.643	-11.5412	-12.6951	-12.4869	-12.5042	-12.5389	-12.5533	-12.0362	-11.4515	-12.6604	-12.6083	-11.3726	-16.8899	-13.3048	-13.5782	-12.3667	-16.1797	-12.5215	-12.7125	-12.7472	-12.7298	-11.5933	-12.7298	-12.7472	-12.7646	-12.4745	-11.6627	-12.3957	-17.1554	-12.6322	-11.6801	-12.3957	-12.2727	-12.4745	-6.4192	-12.2569	-11.688	-12.4745	-12.8514	-12.711	-11.2136	-12.3957	-11.688	-11.4515	-12.4305	-11.767	-11.5303
1815_Mm_2006.8_pos	-13.4273	-16.9253	-15.1862	-16.3735	-14.9497	-14.1368	-12.5893	-15.6592	-18.103	-19.2115	-19.2903	-13.3485	-12.1163	-19.2115	-22.158	-20.0418	-19.6394	-16.959	-21.7294	-10.9135	-13.112	-14.7132	-13.0332	-16.137	-10.6954	-9.88866	-11.4068	-16.2654	-15.8216	-17.9454	-23.8923	-18.1819	-15.7428	-16.1865	-19.448	-11.9732	-15.9004	-17.7877	-19.5268	-12.7881	-14.2402	-12.2096	-19.448	-16.1865	-19.5268	-19.2903	-15.3486	-15.3486	-19.3691
181_Mm_2001.8_neg	-11.4916	-12.5575	-10.0637	-12.6789	-7.69367	-11.3356	-11.3529	-7.95574	-8.06636	-12.6066	-12.6854	-11.509	-11.4569	-12.6066	-16.9263	-13.4369	-13.0345	-11.7274	-10.1116	-11.3702	-11.5611	-7.74578	-11.5785	-12.731	-11.5785	-11.5958	-11.6132	-11.4193	-12.8005	-6.3475	-17.2874	-7.72692	-12.8178	-11.3405	-12.8431	-11.4193	-12.7831	-3.80765	-12.9219	-11.4193	-7.85001	-11.6558	-12.8431	-11.3405	-12.9219	-12.6854	-12.9047	-12.9047	-12.7643
1865_Mm_2005.2_neg	-14.2599	-14.3735	-14.2599	-4.20008	-14.0873	-14.9694	-14.8906	-14.7329	-17.1767	-16.6596	-14.6345	-14.1811	-14.4176	-13.1619	-20.0444	-17.9282	-18.2016	-15.5212	-20.8031	-14.8117	-14.0691	-14.0598	-14.061	-10.1513	-14.061	-14.0598	-14.0634	-17.0979	-12.1921	-17.0191	-21.7788	-17.2556	-11.5282	-17.0191	-16.8961	-17.0979	-12.958	-16.8614	-15.5419	-17.0979	-14.1186	-17.3344	-16.2326	-17.0191	-15.5419	-14.6345	-13.6952	-12.2621	-14.7133
1873_Mm_2006.9_neg	-16.5056	-16.6191	-16.5056	-14.6342	-16.2691	-17.2151	-17.1362	-16.9786	-19.4224	-18.9053	-17.5511	-16.4267	-16.6632	-17.4722	-22.2901	-20.1738	-20.4473	-17.7669	-23.0488	-17.0574	-16.1902	-16.0325	-16.1114	-14.3977	-16.1114	-16.0325	-15.9537	-19.3436	-10.8021	-19.2647	-24.0244	-19.5012	-14.0035	-19.2647	-19.1418	-19.3436	-14.9307	-19.1071	-10.9221	-19.3436	-15.5595	-19.5801	-18.4782	-19.2647	-14.5073	-17.5511	-15.0424	-10.3291	-17.6299
1876_Mm_2006.9_pos	-16.5056	-16.6191	-16.5056	-13.9633	-16.2691	-17.2151	-17.1362	-16.9786	-19.4224	-18.9053	-13.8654	-16.4267	-16.6632	-16.8013	-22.2901	-20.1738	-20.4473	-17.7669	-23.0488	-17.0574	-16.1902	-16.0325	-16.1114	-13.7268	-16.1114	-16.0325	-15.9537	-19.3436	-14.0824	-19.2647	-24.0244	-19.5012	-9.66115	-19.2647	-19.1418	-19.3436	-14.9307	-19.1071	-17.7876	-19.3436	-15.5595	-19.5801	-18.4782	-19.2647	-17.7876	-13.8654	-15.0424	-13.6094	-12.546
1896_Mm_2006.9_neg	-10.905	-17.0574	-15.3183	-16.5056	-15.0818	-9.40998	-14.1901	-15.7913	-18.2351	-19.3436	-19.4224	-13.3764	-13.7171	-19.3436	-22.2901	-20.1738	-19.7715	-17.0911	-21.8615	-14.1113	-8.9965	-14.8453	-8.91766	-16.2691	-13.1653	-13.0864	-13.0076	-16.2932	-15.9537	-18.0775	-24.0244	-18.314	-15.8749	-16.2144	-19.5801	-16.3975	-16.0325	-17.9198	-19.6589	-16.3975	-14.3723	-16.634	-19.5801	-12.071	-19.6589	-19.4224	-15.4807	-15.4807	-19.5012
1910_Mm_2007.4_neg	-16.4903	-17.7179	-16.4903	-17.166	-16.2538	-17.1998	-17.1209	-16.9633	-19.4071	-20.0041	-20.0829	-16.4114	-16.6479	-20.0041	-22.9506	-20.8343	-16.874	-14.1936	-23.0335	-17.0421	-16.1749	-16.0173	-16.0961	-16.9295	-16.0961	-16.0173	-15.9384	-19.3283	-16.6142	-19.2495	-24.6849	-19.486	-16.5354	-19.2495	-20.2406	-19.3283	-16.693	-19.0918	-20.3194	-19.3283	-15.5443	-19.5648	-20.2406	-19.2495	-20.3194	-20.0829	-16.1412	-16.1412	-20.1617
1915_Mm_2007.3_neg	-21.5571	-22.109	-21.5571	-21.5571	-21.3206	-22.2666	-22.1878	-22.0301	-24.474	-24.3952	-24.474	-21.4783	-21.7148	-24.3952	-19.7501	-24.474	-25.4988	-22.8185	-28.1004	-22.109	-21.2418	-21.0841	-21.163	-21.3206	-21.163	-21.0841	-21.0053	-24.3952	-21.0053	-24.3163	-21.4845	-24.5528	-20.9265	-24.3163	-24.6317	-24.3952	-21.0841	-24.1587	-24.7105	-24.3952	-20.6111	-24.6317	-24.6317	-24.3163	-24.7105	-24.474	-20.5323	-20.5323	-24.5528
2057_Mm_2007.5_pos	-11.6976	-17.85	-16.1109	-17.2981	-15.8744	-10.8139	-14.9827	-16.5839	-19.0277	-20.1362	-20.215	-14.169	-14.5097	-20.1362	-23.0827	-20.9664	-20.5641	-17.8837	-22.6541	-14.9039	-8.91706	-15.6379	-5.97656	-17.0616	-13.9578	-13.879	-13.8002	-17.0858	-16.7463	-18.8701	-24.817	-19.1066	-16.6675	-17.007	-20.3727	-17.19	-16.8251	-18.7124	-20.4515	-17.19	-15.1649	-17.4265	-20.3727	-11.3467	-20.4515	-20.215	-16.2733	-16.2733	-20.2938
2058_Mn_2007.6_neg	-17.4302	-17.5438	-17.4302	-16.3284	-17.1937	-18.1397	-18.0609	-17.9032	-20.3471	-19.83	-19.2453	-17.3514	-17.5879	-19.1664	-23.2148	-21.0985	-21.3719	-18.6916	-23.9735	-17.9821	-17.1149	-16.9572	-17.0361	-16.0919	-17.0361	-16.9572	-16.8784	-20.2683	-15.7766	-20.1894	-24.9491	-20.4259	-15.6977	-20.1894	-20.0665	-20.2683	-15.4599	-20.0318	-19.4818	-20.2683	-16.4842	-20.5048	-17.7189	-20.1894	-19.4818	-19.2453	-15.9671	-15.3036	-19.3241
2063_Mm_2007.4_neg	-17.166	-12.0319	-17.166	-16.7278	-16.9295	-17.8755	-17.7967	-17.639	-20.0829	-15.1302	-19.6446	-17.0872	-17.3237	-19.5658	-22.9506	-20.8343	-21.1077	-18.4274	-23.7093	-17.7179	-16.8507	-16.693	-16.7719	-16.4913	-16.7719	-16.693	-16.6142	-20.0041	-16.1759	-19.9252	-24.6849	-20.1617	-16.0971	-19.9252	-15.6317	-20.0041	-16.2548	-19.7676	-19.8811	-20.0041	-16.22	-20.2406	-19.8023	-19.9252	-19.8811	-19.6446	-11.2673	-15.7029	-19.7235
2097_Mm_2006.7_neg	-16.2414	-16.3549	-16.2414	-14.37	-16.0049	-16.9509	-16.872	-16.7144	-19.1582	-18.6411	-17.2869	-16.1625	-16.399	-17.208	-22.0259	-19.9097	-20.1831	-17.5027	-22.7846	-16.7932	-15.926	-15.7684	-15.8472	-14.1335	-15.8472	-15.7684	-15.6895	-19.0794	-9.6147	-19.0005	-23.7602	-19.237	-13.7393	-19.0005	-18.8776	-19.0794	-14.6665	-18.8429	-14.2431	-19.0794	-15.2953	-19.3159	-18.214	-19.0005	-13.3199	-17.2869	-14.7782	-8.20046	-17.3657
2098_Mm_2006.3_neg	-14.5257	-16.2648	-13.0978	-15.713	-10.8574	-15.2352	-15.1564	-7.83767	-10.2791	-18.551	-18.6298	-14.4469	-14.6834	-18.551	-21.4975	-19.3813	-18.9789	-16.2985	-17.637	-15.0775	-14.2104	-10.6209	-14.1315	-15.4765	-14.1315	-14.0527	-13.9739	-17.3637	-15.1611	-13.8531	-23.2319	-14.0896	-15.0823	-17.2849	-18.7875	-17.3637	-15.24	-13.6954	-18.8663	-17.3637	-10.1479	-17.6002	-18.7875	-17.2849	-18.8663	-18.6298	-14.7071	-14.7071	-18.7087
2100_Mm_2006.3_pos	-15.713	-5.63138	-15.713	-15.2747	-15.4765	-16.4225	-16.3436	-16.186	-18.6298	-13.6771	-18.1915	-15.6341	-15.8706	-18.1127	-21.4975	-19.3813	-19.6547	-16.9743	-22.2562	-16.2648	-15.3976	-15.24	-15.3188	-15.0382	-15.3188	-15.24	-15.1611	-18.551	-14.7229	-18.4722	-23.2319	-18.7087	-14.644	-18.4722	-14.1786	-18.551	-14.8017	-18.3145	-18.428	-18.551	-14.767	-18.7875	-18.3492	-18.4722	-18.428	-18.1915	-9.83319	-14.2688	-18.2704
2146_Mm_2007.6_neg	-17.4302	-17.5438	-17.4302	-15.5589	-17.1937	-18.1397	-18.0609	-17.9032	-20.3471	-19.83	-18.4758	-17.3514	-17.5879	-18.3969	-23.2148	-21.0985	-21.3719	-18.6916	-23.9735	-17.9821	-17.1149	-16.9572	-17.0361	-15.3224	-17.0361	-16.9572	-16.8784	-20.2683	-10.105	-20.1894	-24.9491	-20.4259	-14.9282	-20.1894	-20.0665	-20.2683	-15.8554	-20.0318	-15.432	-20.2683	-16.4842	-20.5048	-19.4029	-20.1894	-13.374	-18.4758	-15.9671	-10.3306	-18.5546
2147_Mm_2007.8_neg	-19.5657	-20.1176	-19.5657	-19.5657	-19.3292	-20.2752	-20.1964	-20.0387	-22.4826	-22.4038	-22.4826	-19.4869	-19.7234	-22.4038	-23.479	-22.4826	-23.5074	-20.8271	-26.109	-20.1176	-19.2504	-19.0927	-19.1716	-19.3292	-19.1716	-19.0927	-19.0139	-22.4038	-19.0139	-22.3249	-25.2133	-22.5614	-18.9351	-22.3249	-22.6403	-22.4038	-19.0927	-22.1673	-22.7191	-22.4038	-18.6197	-22.6403	-22.6403	-22.3249	-22.7191	-22.4826	-18.5409	-18.5409	-22.5614
2148_Mn_2007.7_neg	-14.6162	-18.1142	-16.3751	-17.5623	-16.1386	-15.3257	-13.7782	-16.8481	-19.2919	-20.4004	-20.4792	-14.5374	-13.3052	-20.4004	-23.3469	-21.2306	-20.8283	-18.1479	-22.9183	-11.4549	-14.3009	-15.9021	-14.222	-17.3258	-11.8843	-10.4301	-12.5957	-17.4542	-17.0105	-19.1343	-25.0812	-19.3708	-16.9317	-17.3754	-20.6369	-14.3886	-17.0893	-18.9766	-20.7157	-14.3886	-15.4291	-14.6251	-20.6369	-17.3754	-20.7157	-20.4792	-16.5375	-16.5375	-20.558
2261_Mn_2007.4_neg	-14.1157	-17.7179	-15.9788	-17.166	-15.7423	-14.8252	-14.8506	-16.4518	-18.8956	-20.0041	-20.0829	-11.8099	-14.3776	-20.0041	-22.9506	-20.8343	-20.432	-17.7516	-22.522	-14.7718	-13.8004	-15.5058	-13.7215	-16.9295	-13.8257	-13.7469	-13.6681	-14.7268	-16.6142	-18.738	-24.6849	-18.9745	-16.5354	-14.6479	-20.2406	-17.0579	-16.693	-18.5803	-20.3194	-17.0579	-15.0328	-17.2944	-20.2406	-16.8749	-20.3194	-20.0829	-16.1412	-16.1412	-20.1617
227_Mm_2001.8_pos	-11.4916	-12.5575	-10.0637	-12.6789	-7.69367	-11.3356	-11.3529	-7.95574	-8.06636	-12.6066	-12.6854	-11.509	-11.4569	-12.6066	-16.9263	-13.4369	-13.0345	-11.7274	-8.53729	-11.3702	-11.5611	-7.74578	-11.5785	-12.731	-11.5785	-11.5958	-11.6132	-11.4193	-12.8005	-2.11479	-17.2874	-7.72692	-12.8178	-11.3405	-12.8431	-11.4193	-12.7831	-6.18983	-12.9219	-11.4193	-7.85001	-11.6558	-12.8431	-11.3405	-12.9219	-12.6854	-12.9047	-12.9047	-12.7643
2290_Mm_2007.7_pos	-17.5623	-17.6759	-17.5623	-16.4605	-17.3258	-18.2718	-18.193	-18.0353	-20.4792	-19.9621	-19.3773	-17.4835	-17.72	-19.2985	-23.3469	-21.2306	-21.504	-18.8237	-24.1056	-18.1142	-17.247	-17.0893	-17.1682	-16.224	-17.1682	-17.0893	-17.0105	-20.4004	-15.9087	-20.3215	-25.0812	-20.558	-15.8298	-20.3215	-20.1986	-20.4004	-10.7613	-20.1639	-19.6139	-20.4004	-16.6163	-20.6369	-19.1395	-20.3215	-19.6139	-19.3773	-16.0992	-15.4356	-19.4562
2303_Mm_2007.9_pos	-14.7762	-18.3784	-16.6393	-17.8265	-16.4028	-15.4857	-15.5111	-17.1123	-19.5561	-20.6646	-20.7434	-6.03458	-15.0381	-20.6646	-23.6111	-21.4948	-21.0924	-18.4121	-23.1825	-15.4322	-14.4609	-16.1663	-14.382	-17.59	-14.4862	-14.4074	-14.3286	-14.1078	-17.2747	-19.3985	-25.3454	-19.635	-17.1959	-10.3465	-20.9011	-17.7184	-17.3535	-19.2408	-20.9799	-17.7184	-15.6933	-17.9549	-20.9011	-17.5354	-20.9799	-20.7434	-16.8017	-16.8017	-20.8222
2308_Mn_2007.8_neg	-17.6944	-17.808	-17.6944	-16.5926	-17.4579	-18.4039	-18.3251	-18.1674	-20.6113	-20.0942	-19.5094	-17.6156	-17.8521	-19.4306	-23.479	-21.3627	-21.6361	-18.9558	-24.2377	-18.2463	-17.3791	-17.2214	-17.3003	-16.3561	-17.3003	-17.2214	-17.1426	-20.5325	-16.0408	-20.4536	-25.2133	-20.6901	-15.9619	-20.4536	-20.3307	-20.5325	-15.7241	-20.296	-19.746	-20.5325	-16.7484	-20.769	-17.9831	-20.4536	-19.746	-19.5094	-16.2313	-15.5677	-19.5883
231_Mm_2002.1_neg	-12.7866	-8.05651	-12.7866	-12.3483	-12.8387	-12.631	-12.6482	-12.6827	-13.0817	-8.39399	-12.6434	-12.804	-12.7519	-12.5646	-17.0367	-13.8331	-14.1066	-12.5135	-16.7081	-12.6654	-12.8561	-12.8908	-12.8734	-12.4004	-12.8734	-12.8908	-12.9082	-13.0029	-12.4699	-12.924	-17.6837	-13.1605	-12.4873	-12.924	-3.84975	-13.0029	-12.4525	-12.7664	-12.8799	-13.0029	-12.995	-13.2394	-12.8011	-12.924	-12.8799	-12.6434	-8.4035	-12.5741	-12.7223
233_Mn_2002.1_pos	-9.84049	-12.6654	-11.5994	-12.7866	-11.6514	-9.68485	-8.23336	-11.4954	-11.8944	-13.0029	-13.0817	-9.85785	-8.33712	-13.0029	-17.0367	-13.8331	-13.4308	-11.8377	-15.5208	-6.65361	-9.90993	-11.7035	-9.9273	-12.8387	-7.58959	-6.879	-8.49335	-10.0568	-12.9082	-11.7368	-17.6837	-11.9733	-12.9255	-9.97792	-13.2394	-6.57949	-12.8908	-11.5791	-13.3182	-5.54574	-11.8077	-6.81599	-13.2394	-9.97792	-13.3182	-13.0817	-13.0124	-13.0124	-13.1605
234_Mm_2002.1_pos	-11.5994	-12.6654	-7.29617	-12.7866	-10.2235	-11.4437	-11.4609	-10.0675	-10.4665	-13.0029	-13.0817	-11.6167	-11.5647	-13.0029	-17.0367	-13.8331	-13.4308	-11.8377	-14.0929	-11.4781	-11.6688	-10.2756	-11.6862	-12.8387	-11.6862	-11.7035	-11.7209	-11.8156	-12.9082	-10.3088	-17.6837	-10.5453	-12.9255	-11.7368	-13.2394	-11.8156	-12.8908	-10.1512	-13.3182	-11.8156	-10.3798	-12.0521	-13.2394	-11.7368	-13.3182	-13.0817	-13.0124	-13.0124	-13.1605
23_Mm_2000.8_neg	-11.6442	-12.1984	-11.6442	-12.32	-11.6963	-11.4878	-11.5052	-11.5399	-11.044	-11.7269	-11.7198	-11.6615	-11.6094	-11.7269	-16.5654	-12.4713	-3.13421	-6.44846	-14.315	-11.5226	-11.7137	-11.7484	-11.731	-12.3721	-11.731	-11.7484	-11.7658	-11.0511	-12.4416	-11.0608	-16.2394	-11.0404	-12.4589	-11.0608	-11.7174	-11.0511	-12.4242	-11.0852	-11.7255	-11.0511	-11.8526	-11.0416	-11.7174	-11.0608	-11.7255	-11.7198	-12.5458	-12.5458	-11.7162
242_Mm_2002.2_pos	-11.6353	-12.7014	-10.2073	-12.8225	-5.59855	-11.4798	-11.497	-8.0996	-8.59475	-13.135	-13.2138	-11.6526	-11.6006	-13.135	-17.0741	-13.9652	-13.5629	-11.8751	-11.8027	-11.5142	-11.7047	-6.13966	-11.7221	-12.8746	-11.7221	-11.7394	-11.7568	-11.9477	-12.9441	-8.01881	-17.8158	-4.76365	-12.9614	-11.8689	-13.3715	-11.9477	-12.9267	-7.86115	-13.4503	-11.9477	-5.75486	-12.1842	-13.3715	-11.8689	-13.4503	-13.2138	-13.0483	-13.0483	-13.2926
2436_Mm_2008.2_neg	-18.2228	-18.3364	-18.2228	-16.3515	-17.9863	-18.9323	-18.8535	-18.6958	-21.1397	-20.6226	-19.2683	-18.144	-18.3805	-19.1895	-24.0074	-21.8911	-22.1645	-19.4842	-24.766	-18.7747	-17.9075	-17.7498	-17.8287	-16.115	-17.8287	-17.7498	-17.671	-21.0608	-6.11584	-20.982	-25.7417	-21.2185	-15.7208	-20.982	-20.8591	-21.0608	-16.648	-20.8243	-16.2246	-21.0608	-17.2768	-21.2974	-20.1955	-20.982	-14.6028	-19.2683	-16.7597	-11.1232	-19.3472
2439_Mv_2008.2_neg	-15.1725	-18.7747	-17.0356	-18.2228	-16.7991	-15.882	-15.9074	-17.5086	-19.9524	-21.0608	-21.1397	-12.8667	-15.4344	-21.0608	-24.0074	-21.8911	-21.4887	-18.8084	-23.5788	-15.8285	-14.8571	-16.5626	-14.7783	-17.9863	-14.8825	-14.8037	-14.7249	-15.7836	-17.671	-19.7948	-25.7417	-20.0313	-17.5922	-15.7047	-21.2974	-18.1147	-17.7498	-19.6371	-21.3762	-18.1147	-16.0896	-18.3512	-21.2974	-17.9317	-21.3762	-21.1397	-17.198	-17.198	-21.2185
2440_Mm_2007.9_neg	-17.8265	-17.9401	-17.8265	-13.8905	-17.59	-18.536	-18.4572	-18.2995	-20.7434	-20.2263	-18.2011	-17.7477	-17.9842	-13.3735	-23.6111	-21.4948	-21.7682	-19.0879	-24.3698	-18.3784	-17.5112	-17.3535	-17.4324	-8.15051	-17.4324	-17.3535	-17.2747	-20.6646	-15.4034	-20.5857	-25.3454	-20.8222	-14.6536	-20.5857	-20.4628	-20.6646	-16.2517	-20.4281	-19.1086	-20.6646	-16.8805	-20.9011	-19.7992	-20.5857	-19.1086	-18.2011	-16.3634	-14.9304	-18.2799
2449_Mm_2008.5_pos	-17.4319	-19.171	-16.0039	-18.6191	-11.5956	-18.1414	-18.0625	-14.4731	-16.9169	-21.4571	-21.536	-17.353	-17.5895	-21.4571	-24.4037	-22.2874	-21.885	-19.2047	-20.1248	-17.9837	-17.1165	-10.325	-17.0377	-18.3826	-17.0377	-16.9589	-16.88	-20.2699	-18.0673	-16.341	-26.138	-14.8278	-17.9884	-20.191	-21.6936	-20.2699	-18.1461	-16.1833	-21.7725	-20.2699	-10.8861	-20.5064	-21.6936	-20.191	-21.7725	-21.536	-17.5943	-17.5943	-21.6148
246_Mv_2002.4_pos	-7.29385	-12.7736	-11.7071	-12.8944	-11.7591	-6.86401	-9.81044	-11.6035	-12.2907	-13.3992	-13.478	-9.86137	-9.91362	-13.3992	-17.1504	-14.2294	-13.8271	-11.9515	-15.9171	-9.8275	-7.08819	-11.8112	-7.10555	-12.9464	-10.035	-10.0524	-10.0697	-10.3488	-13.0159	-12.1331	-18.08	-12.3696	-13.0332	-10.27	-13.6357	-10.453	-12.9985	-11.9754	-13.7145	-10.453	-11.9154	-10.6895	-13.6357	-7.44476	-13.7145	-13.478	-13.1201	-13.1201	-13.5568
2485_Mm_2007.8_neg	-17.6944	-17.808	-17.6944	-15.8231	-17.4579	-18.4039	-18.3251	-18.1674	-20.6113	-20.0942	-18.74	-17.6156	-17.8521	-18.6611	-23.479	-21.3627	-21.6361	-18.9558	-24.2377	-18.2463	-17.3791	-17.2214	-17.3003	-15.5866	-17.3003	-17.2214	-17.1426	-20.5325	-7.51179	-20.4536	-25.2133	-20.6901	-15.1924	-20.4536	-20.3307	-20.5325	-16.1196	-20.296	-15.6962	-20.5325	-16.7484	-20.769	-19.6671	-20.4536	-14.0744	-18.74	-16.2313	-10.5948	-18.8188
2486_Mm_2007.9_pos	-12.226	-18.3784	-16.6393	-17.8265	-16.4028	-12.6605	-15.5111	-17.1123	-19.5561	-20.6646	-20.7434	-14.6974	-15.0381	-20.6646	-23.6111	-21.4948	-21.0924	-18.4121	-23.1825	-15.4322	-11.6356	-16.1663	-11.5568	-17.59	-14.4862	-14.4074	-14.3286	-17.6142	-17.2747	-19.3985	-25.3454	-19.635	-17.1959	-17.5354	-20.9011	-17.7184	-17.3535	-19.2408	-20.9799	-17.7184	-15.6933	-17.9549	-20.9011	-14.7101	-20.9799	-20.7434	-16.8017	-16.8017	-20.8222
2499_Mm_2006.4_pos	-14.6578	-16.3969	-10.3546	-15.8451	-12.9933	-15.3673	-15.2885	-13.7029	-16.1467	-18.6831	-18.7619	-14.579	-14.8155	-18.6831	-21.6296	-19.5134	-19.111	-16.4306	-19.7731	-15.2096	-14.3425	-12.7568	-14.2636	-15.6086	-14.2636	-14.1848	-14.106	-17.4958	-15.2932	-15.989	-23.364	-16.2255	-15.2144	-17.417	-18.9196	-17.4958	-15.3721	-15.8314	-18.9984	-17.4958	-12.2838	-17.7323	-18.9196	-17.417	-18.9984	-18.7619	-14.8202	-14.8202	-18.8408
2523_Mv_2008.4_neg	-18.487	-18.6006	-18.487	-15.9447	-18.2505	-19.1965	-19.1177	-18.96	-21.4039	-20.8868	-14.2393	-18.4082	-18.6447	-18.7828	-24.2716	-22.1553	-22.4287	-19.7484	-25.0302	-19.0389	-18.1717	-18.014	-18.0929	-15.7082	-18.0929	-18.014	-17.9352	-21.325	-16.0638	-21.2462	-26.0059	-21.4827	-12.2994	-21.2462	-21.1233	-21.325	-16.9122	-21.0885	-19.769	-21.325	-17.541	-21.5615	-20.4597	-21.2462	-19.769	-15.5721	-17.0239	-15.5908	-15.9257
2524_Mm_2008.5_neg	-18.6191	-18.7327	-18.6191	-16.7478	-18.3826	-19.3286	-19.2498	-19.0921	-21.536	-21.0189	-19.6646	-18.5403	-18.7768	-19.5858	-24.4037	-22.2874	-22.5608	-19.8805	-25.1623	-19.171	-18.3038	-18.1461	-18.2249	-16.5113	-18.2249	-18.1461	-18.0673	-21.4571	-6.51213	-21.3783	-26.138	-21.6148	-16.1171	-21.3783	-21.2554	-21.4571	-17.0443	-21.2206	-16.6209	-21.4571	-17.6731	-21.6936	-20.5918	-21.3783	-14.9991	-19.6646	-17.156	-11.5195	-19.7435
2525_Mm_2008.6_neg	-14.4865	-19.3031	-17.564	-18.7512	-17.3275	-15.196	-16.4358	-18.037	-20.4808	-21.5892	-21.6681	-15.622	-15.9628	-21.5892	-24.5358	-22.4195	-22.0171	-19.3368	-24.1072	-16.3569	-14.1712	-17.0909	-14.0923	-18.5147	-15.4109	-15.3321	-15.2533	-18.5389	-18.1994	-20.3231	-26.2701	-20.5596	-18.1205	-18.4601	-21.8257	-18.6431	-18.2782	-20.1655	-21.9046	-18.6431	-16.6179	-18.8796	-21.8257	-17.2457	-21.9046	-21.6681	-17.7264	-17.7264	-21.7469
2529_Mm_2008.6_pos	-17.564	-19.3031	-16.136	-18.7512	-13.8957	-18.2735	-18.1946	-12.7551	-15.1989	-21.5892	-21.6681	-17.4851	-17.7216	-21.5892	-24.5358	-22.4195	-22.0171	-19.3368	-20.6753	-18.1158	-17.2486	-13.6592	-17.1698	-18.5147	-17.1698	-17.0909	-17.0121	-20.402	-18.1994	-16.8913	-26.2701	-17.1278	-18.1205	-20.3231	-21.8257	-20.402	-18.2782	-16.7337	-21.9046	-20.402	-13.1861	-20.6385	-21.8257	-20.3231	-21.9046	-21.6681	-17.7264	-17.7264	-21.7469
2538_Mm_2008.7_pos	-23.4065	-23.9583	-23.4065	-23.4065	-23.17	-24.116	-24.0372	-23.8795	-26.3234	-26.2445	-26.3234	-23.3277	-23.5642	-26.2445	-21.5995	-26.3234	-27.3482	-24.6679	-29.9497	-23.9583	-23.0912	-22.9335	-23.0123	-23.17	-23.0123	-22.9335	-22.8547	-26.2445	-22.8547	-26.1657	-23.3339	-26.4022	-22.7758	-26.1657	-26.481	-26.2445	-22.9335	-26.008	-26.5599	-26.2445	-22.4605	-26.481	-26.481	-26.1657	-26.5599	-26.3234	-22.3817	-22.3817	-26.4022
2545_Mm_2008.3_pos	-18.3549	-18.4685	-18.3549	-17.2531	-18.1184	-19.0644	-18.9856	-18.8279	-21.2718	-20.7547	-20.1699	-18.2761	-18.5126	-20.0911	-24.1395	-22.0232	-22.2966	-19.6163	-24.8981	-18.9068	-18.0396	-17.8819	-17.9608	-17.0166	-17.9608	-17.8819	-17.8031	-21.1929	-16.7012	-21.1141	-25.8738	-21.3506	-16.6224	-21.1141	-20.9912	-21.1929	-16.3846	-20.9564	-20.4064	-21.1929	-17.4089	-21.4294	-16.5732	-21.1141	-20.4064	-20.1699	-16.8918	-16.2282	-20.2488
2547_Mm_2008.7_pos	-17.6961	-19.4352	-16.2681	-18.8833	-14.0278	-18.4056	-18.3267	-12.8872	-15.331	-21.7213	-21.8002	-17.6172	-17.8537	-21.7213	-24.6679	-22.5516	-22.1492	-19.4689	-20.8074	-18.2479	-17.3807	-13.7913	-17.3019	-18.6468	-17.3019	-17.223	-17.1442	-20.5341	-18.3315	-17.0234	-26.4022	-17.2599	-18.2526	-20.4552	-21.9578	-20.5341	-18.4103	-16.8658	-22.0367	-20.5341	-13.3182	-20.7706	-21.9578	-20.4552	-22.0367	-21.8002	-17.8585	-17.8585	-21.879
2550_Mm_2008.4_neg	-17.2998	-19.0389	-10.1006	-18.487	-15.6353	-18.0093	-17.9304	-16.3448	-18.7887	-21.325	-21.4039	-17.2209	-17.4574	-21.325	-24.2716	-22.1553	-21.7529	-19.0726	-22.415	-17.8516	-16.9844	-15.3988	-16.9056	-18.2505	-16.9056	-16.8268	-16.7479	-20.1378	-17.9352	-18.631	-26.0059	-18.8675	-17.8563	-20.0589	-21.5615	-20.1378	-18.014	-18.4733	-21.6404	-20.1378	-14.9258	-20.3743	-21.5615	-20.0589	-21.6404	-21.4039	-17.4622	-17.4622	-21.4827
2552_Mv_2008.6_neg	-15.7009	-19.3031	-17.564	-18.7512	-17.3275	-16.4104	-16.4358	-18.037	-20.4808	-21.5892	-21.6681	-13.3951	-15.9628	-21.5892	-24.5358	-22.4195	-22.0171	-19.3368	-24.1072	-16.3569	-15.3855	-17.0909	-15.3067	-18.5147	-15.4109	-15.3321	-15.2533	-16.3119	-18.1994	-20.3231	-26.2701	-20.5596	-18.1205	-16.2331	-21.8257	-18.6431	-18.2782	-20.1655	-21.9046	-18.6431	-16.6179	-18.8796	-21.8257	-18.4601	-21.9046	-21.6681	-17.7264	-17.7264	-21.7469
2554_Mm_2008.9_pos	-19.1475	-19.2611	-19.1475	-18.0457	-18.911	-19.857	-19.7782	-19.6205	-22.0644	-21.5473	-20.9625	-19.0687	-19.3052	-20.8837	-24.9321	-22.8158	-23.0892	-20.4089	-25.6907	-19.6993	-18.8322	-18.6745	-18.7533	-17.8092	-18.7533	-18.6745	-18.5957	-21.9855	-17.4938	-21.9067	-26.6664	-22.1432	-17.415	-21.9067	-21.7838	-21.9855	-17.1771	-21.749	-21.199	-21.9855	-18.2015	-22.222	-17.3658	-21.9067	-21.199	-20.9625	-17.6844	-17.0208	-21.0414
2569_Mm_2008.5_pos	-17.4319	-19.171	-16.0039	-18.6191	-11.5956	-18.1414	-18.0625	-14.4731	-16.9169	-21.4571	-21.536	-17.353	-17.5895	-21.4571	-24.4037	-22.2874	-21.885	-19.2047	-20.1248	-17.9837	-17.1165	-10.325	-17.0377	-18.3826	-17.0377	-16.9589	-16.88	-20.2699	-18.0673	-16.341	-26.138	-14.8278	-17.9884	-20.191	-21.6936	-20.2699	-18.1461	-16.1833	-21.7725	-20.2699	-10.8861	-20.5064	-21.6936	-20.191	-21.7725	-21.536	-17.5943	-17.5943	-21.6148
2577_Mn_2008.8_pos	-15.9651	-19.5673	-17.8281	-19.0154	-17.5916	-16.6746	-16.7	-18.3012	-20.745	-21.8534	-21.9323	-8.65907	-16.227	-21.8534	-24.8	-22.6837	-22.2813	-19.601	-24.3714	-16.6211	-15.6497	-17.3551	-15.5709	-18.7789	-15.6751	-15.5963	-15.5174	-15.2967	-18.4636	-20.5873	-26.5343	-20.8238	-18.3847	-11.5354	-22.0899	-18.9073	-18.5424	-20.4297	-22.1688	-18.9073	-16.8821	-19.1438	-22.0899	-18.7243	-22.1688	-21.9323	-17.9906	-17.9906	-22.0111
257_Mm_2002.1_pos	-12.7866	-12.2271	-12.7866	-10.2443	-12.8387	-12.631	-12.6482	-12.6827	-13.0817	-12.5646	-5.06206	-12.804	-12.7519	-10.4606	-17.0367	-13.8331	-14.1066	-12.5135	-16.7081	-12.6654	-12.8561	-12.8908	-12.8734	-10.2964	-12.8734	-12.8908	-12.9082	-13.0029	-11.0368	-12.924	-17.6837	-13.1605	-7.36855	-12.924	-12.8011	-13.0029	-11.7889	-12.7664	-11.4469	-13.0029	-12.995	-13.2394	-12.1375	-12.924	-11.4469	-7.24991	-12.5741	-11.141	-7.60357
2598_Mm_2008.9_pos	-17.9602	-19.6993	-13.6571	-19.1475	-16.2958	-18.6698	-18.5909	-17.0053	-19.4492	-21.9855	-22.0644	-17.8814	-18.1179	-21.9855	-24.9321	-22.8158	-22.4134	-19.7331	-23.0755	-18.5121	-17.6449	-16.0593	-17.5661	-18.911	-17.5661	-17.4872	-17.4084	-20.7983	-18.5957	-19.2915	-26.6664	-19.528	-18.5168	-20.7194	-22.222	-20.7983	-18.6745	-19.1338	-22.3009	-20.7983	-15.5863	-21.0348	-22.222	-20.7194	-22.3009	-22.0644	-18.1227	-18.1227	-22.1432
2617_Mm_2008.4_neg	-18.487	-18.6006	-18.487	-16.6157	-18.2505	-19.1965	-19.1177	-18.96	-21.4039	-20.8868	-19.5325	-18.4082	-18.6447	-19.4537	-24.2716	-22.1553	-22.4287	-19.7484	-25.0302	-19.0389	-18.1717	-18.014	-18.0929	-16.3792	-18.0929	-18.014	-17.9352	-21.325	-6.38003	-21.2462	-26.0059	-21.4827	-15.985	-21.2462	-21.1233	-21.325	-16.9122	-21.0885	-16.4888	-21.325	-17.541	-21.5615	-20.4597	-21.2462	-14.867	-19.5325	-17.0239	-11.3874	-19.6114
2620_Mm_2008.9_neg	-19.1475	-19.2611	-19.1475	-13.873	-18.911	-19.857	-19.7782	-19.6205	-22.0644	-21.5473	-19.5221	-19.0687	-19.3052	-18.0495	-24.9321	-22.8158	-23.0892	-20.4089	-25.6907	-19.6993	-18.8322	-18.6745	-18.7533	-14.975	-18.7533	-18.6745	-18.5957	-21.9855	-16.7243	-21.9067	-26.6664	-22.1432	-15.9745	-21.9067	-21.7838	-21.9855	-17.5727	-21.749	-20.4295	-21.9855	-18.2015	-22.222	-21.1202	-21.9067	-20.4295	-19.5221	-17.6844	-16.2513	-19.6009
262_Mm_2002.3_pos	-11.6712	-12.7375	-10.2432	-12.8585	-7.87317	-11.516	-11.5331	-8.13563	-8.72685	-13.2671	-13.3459	-11.6885	-11.6365	-13.2671	-17.112	-14.0973	-13.695	-11.913	-10.7721	-11.5502	-11.7406	-7.92526	-11.758	-12.9105	-11.758	-11.7753	-11.7927	-12.0798	-12.98	-7.00799	-17.9479	-8.38741	-12.9973	-12.001	-13.5036	-12.0798	-12.9626	-5.97278	-13.5824	-12.0798	-8.02947	-12.3163	-13.5036	-12.001	-13.5824	-13.3459	-13.0842	-13.0842	-13.4247
2634_Mm_2008.4_neg	-17.2998	-19.0389	-13.9981	-18.487	-15.6353	-18.0093	-17.9304	-16.3448	-18.7887	-21.325	-21.4039	-17.2209	-17.4574	-21.325	-24.2716	-22.1553	-21.7529	-19.0726	-22.415	-17.8516	-16.9844	-15.3988	-16.9056	-18.2505	-16.9056	-16.8268	-16.7479	-20.1378	-17.9352	-18.631	-26.0059	-18.8675	-17.8563	-20.0589	-21.5615	-20.1378	-18.014	-18.4733	-21.6404	-20.1378	-14.9258	-20.3743	-21.5615	-20.0589	-21.6404	-21.4039	-17.4622	-17.4622	-21.4827
263_Mm_2002.3_pos	-11.6712	-12.7375	-7.36801	-12.8585	-10.2953	-11.516	-11.5331	-10.1395	-10.7307	-13.2671	-13.3459	-11.6885	-11.6365	-13.2671	-17.112	-14.0973	-13.695	-11.913	-14.3571	-11.5502	-11.7406	-10.3474	-11.758	-12.9105	-11.758	-11.7753	-11.7927	-12.0798	-12.98	-10.573	-17.9479	-10.8095	-12.9973	-12.001	-13.5036	-12.0798	-12.9626	-10.4154	-13.5824	-12.0798	-10.4516	-12.3163	-13.5036	-12.001	-13.5824	-13.3459	-13.0842	-13.0842	-13.4247
2781_Mm_2008.9_pos	-17.9602	-19.6993	-16.5323	-19.1475	-12.124	-18.6698	-18.5909	-15.0015	-17.4453	-21.9855	-22.0644	-17.8814	-18.1179	-21.9855	-24.9321	-22.8158	-22.4134	-19.7331	-20.6532	-18.5121	-17.6449	-10.8534	-17.5661	-18.911	-17.5661	-17.4872	-17.4084	-20.7983	-18.5957	-16.8694	-26.6664	-15.3562	-18.5168	-20.7194	-22.222	-20.7983	-18.6745	-16.7117	-22.3009	-20.7983	-11.4145	-21.0348	-22.222	-20.7194	-22.3009	-22.0644	-18.1227	-18.1227	-22.1432
27_Mm_2001.1_neg	-12.4276	-11.8678	-12.4276	-9.88533	-12.4797	-12.2713	-12.2887	-12.3234	-11.8853	-11.4389	-5.62205	-12.445	-12.3929	-9.33492	-16.6732	-12.6367	-12.7856	-12.15	-15.3871	-12.3061	-12.4971	-12.5319	-12.5145	-9.93745	-12.5145	-12.5319	-12.5492	-11.8772	-10.6779	-11.876	-16.4267	-11.9035	-7.00962	-11.876	-11.4991	-11.8772	-11.43	-11.8867	-10.1259	-11.8772	-12.6361	-11.9374	-10.8355	-11.876	-10.1259	-6.05351	-12.2152	-10.7821	-6.34655
2849_Mm_2009.5_pos	-19.9401	-20.0537	-19.9401	-18.0688	-19.7036	-20.6496	-20.5708	-20.4131	-22.857	-22.3398	-20.9856	-19.8613	-20.0978	-20.9068	-25.7246	-23.6084	-23.8818	-21.2014	-26.4833	-20.4919	-19.6248	-19.4671	-19.5459	-17.8323	-19.5459	-19.4671	-19.3883	-22.7781	-14.2367	-22.6993	-27.459	-22.9358	-17.4381	-22.6993	-22.5763	-22.7781	-18.3652	-22.5416	-15.3046	-22.7781	-18.9941	-23.0146	-21.9128	-22.6993	-17.9419	-20.9856	-18.477	-13.7636	-21.0645
2852_Mm_2007.3_neg	-15.8467	-17.5858	-11.5435	-17.0339	-14.1822	-16.5562	-16.4774	-14.8917	-17.3356	-19.872	-19.9508	-15.7678	-16.0043	-19.872	-22.8185	-20.7022	-20.2999	-17.6195	-20.962	-16.3985	-15.5313	-13.9457	-15.4525	-16.7974	-15.4525	-15.3737	-15.2948	-18.6847	-16.4821	-17.1779	-24.5528	-17.4144	-16.4033	-18.6059	-20.1085	-18.6847	-16.5609	-17.0203	-20.1873	-18.6847	-13.4727	-18.9212	-20.1085	-18.6059	-20.1873	-19.9508	-16.0091	-16.0091	-20.0296
2872_Mn_2009.7_neg	-17.154	-20.7561	-19.017	-20.2043	-18.7805	-17.8635	-17.8888	-19.49	-21.9339	-23.0423	-23.1212	-12.3763	-17.4158	-23.0423	-25.9888	-23.8726	-23.4702	-20.7899	-25.5603	-17.81	-16.8386	-18.544	-16.7598	-19.9678	-16.864	-16.7852	-16.7063	-16.4855	-19.6525	-21.7762	-27.7232	-22.0127	-19.5736	-15.2133	-23.2788	-20.0962	-19.7313	-21.6186	-23.3577	-20.0962	-18.071	-20.3327	-23.2788	-19.9131	-23.3577	-23.1212	-19.1795	-19.1795	-23.2
2886_Mm_2009.3_neg	-19.6759	-19.7895	-19.6759	-18.5741	-19.4394	-20.3854	-20.3066	-20.1489	-22.5928	-22.0757	-21.4909	-19.5971	-19.8336	-21.4121	-25.4604	-23.3442	-23.6176	-20.9372	-26.2191	-20.2277	-19.3606	-19.2029	-19.2817	-18.3376	-19.2817	-19.2029	-19.1241	-22.5139	-18.0222	-22.4351	-27.1948	-22.6716	-17.9434	-22.4351	-22.3122	-22.5139	-17.7055	-22.2774	-21.7274	-22.5139	-18.7299	-22.7504	-19.9646	-22.4351	-21.7274	-21.4909	-18.2128	-17.5492	-21.5698
2961_Mm_2009.5_neg	-19.9401	-20.0537	-19.9401	-17.3978	-19.7036	-20.6496	-20.5708	-20.4131	-22.857	-22.3398	-17.0252	-19.8613	-20.0978	-20.2358	-25.7246	-23.6084	-23.8818	-21.2014	-26.4833	-20.4919	-19.6248	-19.4671	-19.5459	-17.1613	-19.5459	-19.4671	-19.3883	-22.7781	-17.5169	-22.6993	-27.459	-22.9358	-13.7524	-22.6993	-22.5763	-22.7781	-18.3652	-22.5416	-21.2221	-22.7781	-18.9941	-23.0146	-21.9128	-22.6993	-21.2221	-13.0897	-18.477	-17.0439	-17.3788
2964_Mm_2009.8_pos	-19.1491	-20.8882	-14.8459	-20.3364	-17.4847	-19.8586	-19.7798	-18.1942	-20.638	-23.1744	-23.2533	-19.0703	-19.3068	-23.1744	-26.1209	-24.0047	-23.6023	-20.922	-24.2644	-19.701	-18.8338	-17.2482	-18.755	-20.0999	-18.755	-18.6761	-18.5973	-21.9872	-19.7846	-20.4804	-27.8553	-20.7169	-19.7057	-21.9083	-23.4109	-21.9872	-19.8634	-20.3227	-23.4898	-21.9872	-16.7752	-22.2237	-23.4109	-21.9083	-23.4898	-23.2533	-19.3115	-19.3115	-23.3321
3019_Mm_2009.9_neg	-14.868	-21.0203	-19.2812	-20.4685	-19.0447	-13.9843	-18.153	-19.7542	-22.1981	-23.3065	-23.3853	-17.3393	-17.68	-23.3065	-26.253	-24.1368	-23.7344	-21.0541	-25.8244	-18.0742	-9.30261	-18.8082	-12.0086	-20.232	-17.1282	-17.0494	-16.9705	-20.2562	-19.9167	-22.0404	-27.9874	-22.2769	-19.8378	-20.1773	-23.543	-20.3604	-19.9955	-21.8827	-23.6218	-20.3604	-18.3352	-20.5969	-23.543	-15.1609	-23.6218	-23.3853	-19.4436	-19.4436	-23.4642
305_Mm_2002.4_pos	-12.8944	-12.3354	-12.8944	-11.023	-12.9464	-12.7396	-12.7566	-12.7908	-13.478	-12.9609	-11.6067	-12.9117	-12.8597	-11.5278	-17.1504	-14.2294	-14.5028	-12.6272	-17.1044	-12.7736	-12.9638	-12.9985	-12.9811	-11.0751	-12.9811	-12.9985	-13.0159	-13.3992	-7.86424	-13.3203	-18.08	-13.5568	-11.1619	-13.3203	-13.1974	-13.3992	-11.8966	-13.1627	-4.12587	-13.3992	-13.1027	-13.6357	-12.5338	-13.3203	-8.5629	-11.6067	-12.6818	-7.96845	-11.6855
307_Mm_2002.5_neg	-17.4535	-17.333	-17.4535	-17.4535	-17.5055	-17.2992	-17.316	-17.3501	-18.1333	-18.0545	-18.1333	-17.4708	-17.4189	-18.0545	-14.1214	-18.1333	-19.1581	-17.1897	-21.7597	-17.333	-17.5229	-17.5576	-17.5402	-17.5055	-17.5402	-17.5576	-17.5749	-18.0545	-17.5749	-17.9756	-15.1438	-18.2121	-17.5923	-17.9756	-18.291	-18.0545	-17.5576	-17.818	-18.3698	-18.0545	-17.6618	-18.291	-18.291	-17.9756	-18.3698	-18.1333	-17.6792	-17.6792	-18.2121
309_Mm_2002.5_pos	-12.9303	-12.3715	-12.9303	-11.8285	-12.9823	-12.776	-12.7928	-12.8269	-13.6101	-13.093	-12.5083	-12.9476	-12.8957	-12.4294	-17.1897	-14.3615	-14.6349	-12.6665	-17.2365	-12.8098	-12.9997	-13.0344	-13.017	-11.8805	-13.017	-13.0344	-13.0518	-13.5313	-11.9499	-13.4524	-18.2121	-13.6889	-11.9673	-13.4524	-13.3295	-13.5313	-11.537	-13.2948	-12.7448	-13.5313	-13.1386	-13.7678	-4.9754	-13.4524	-12.7448	-12.5083	-12.7177	-12.0541	-12.5871
311_Mm_2002.5_pos	-11.7431	-12.8098	-10.3151	-12.9303	-8.36326	-11.5887	-11.6056	-6.35774	-7.14095	-13.5313	-13.6101	-11.7604	-11.7085	-13.5313	-17.1897	-14.3615	-13.9592	-11.9907	-12.6173	-11.6226	-11.8124	-8.41533	-11.8298	-12.9823	-11.8298	-11.8471	-11.8645	-12.344	-13.0518	-8.83338	-18.2121	-9.06988	-13.0691	-12.2652	-13.7678	-12.344	-13.0344	-8.67571	-13.8466	-12.344	-8.51953	-12.5805	-13.7678	-12.2652	-13.8466	-13.6101	-13.156	-13.156	-13.6889
312_Mm_2002.5_pos	-12.9303	-8.20094	-12.9303	-12.492	-12.9823	-12.776	-12.7928	-12.8269	-13.6101	-8.92238	-13.1718	-12.9476	-12.8957	-13.093	-17.1897	-14.3615	-14.6349	-12.6665	-17.2365	-12.8098	-12.9997	-13.0344	-13.017	-12.544	-13.017	-13.0344	-13.0518	-13.5313	-12.6135	-13.4524	-18.2121	-13.6889	-12.6308	-13.4524	-8.08813	-13.5313	-12.5961	-13.2948	-13.4083	-13.5313	-13.1386	-13.7678	-13.3295	-13.4524	-13.4083	-13.1718	-8.54707	-12.7177	-13.2507
315_Mm_2002.6_pos	-11.779	-12.8461	-10.3511	-12.9663	-6.23121	-11.6253	-11.642	-8.24403	-9.12314	-13.6634	-13.7422	-11.7963	-11.7445	-13.6634	-17.23	-14.4936	-14.0913	-12.0311	-12.3311	-11.6588	-11.8483	-5.24914	-11.8657	-13.0182	-11.8657	-11.883	-11.9004	-12.4761	-13.0877	-8.54721	-18.3442	-7.03399	-13.105	-12.3973	-13.8999	-12.4761	-13.0703	-8.38954	-13.9787	-12.4761	-6.38745	-12.7126	-13.8999	-12.3973	-13.9787	-13.7422	-13.1918	-13.1918	-13.821
34_Mm_2000.4_neg	-10.9891	-12.0548	-9.56117	-12.1764	-7.60944	-10.8328	-10.8501	-3.71294	-3.18846	-11.562	-11.548	-11.0065	-10.9544	-11.562	-16.4217	-12.2994	-11.1851	-11.2227	-9.84327	-10.8675	-11.0586	-7.66155	-11.076	-12.2285	-11.076	-11.0933	-11.1107	-10.3747	-12.298	-6.95771	-16.0582	-6.91597	-12.3154	-10.3895	-11.5235	-10.3747	-12.2806	-6.98899	-11.5139	-10.3747	-7.76578	-10.3362	-11.5235	-10.3895	-11.5139	-11.548	-12.4022	-12.4022	-11.535
361_Mm_2002.7_pos	-11.815	-12.8825	-10.387	-13.0022	-5.77813	-11.6621	-11.6786	-8.28032	-9.25524	-13.7955	-13.8743	-11.8323	-11.7805	-13.7955	-17.2718	-14.6257	-14.2234	-12.0728	-12.4632	-11.6953	-11.8842	-6.31917	-11.9016	-13.0542	-11.9016	-11.9189	-11.9363	-12.6082	-13.1236	-8.6793	-18.4763	-5.42414	-13.1409	-12.5294	-14.032	-12.6082	-13.1062	-8.52163	-14.1108	-12.6082	-5.93433	-12.8447	-14.032	-12.5294	-14.1108	-13.8743	-13.2277	-13.2277	-13.9531
365_Mn_2002.8_neg	-10.0921	-12.9191	-11.851	-13.0382	-11.9029	-9.94025	-6.96034	-11.7485	-12.8191	-13.9276	-14.0064	-10.1094	-7.06156	-13.9276	-17.3154	-14.7578	-14.3555	-12.1164	-16.4455	-8.50428	-10.1613	-11.9549	-10.1786	-13.0901	-8.70996	-8.72731	-4.25404	-10.9814	-13.1595	-12.6615	-18.6084	-12.898	-13.1768	-10.9026	-14.1641	-9.51275	-13.1421	-12.5038	-14.2429	-9.51275	-12.059	-9.74926	-14.1641	-10.9026	-14.2429	-14.0064	-13.2636	-13.2636	-14.0852
369_Mm_2002.7_pos	-11.815	-12.8825	-10.387	-13.0022	-5.77813	-11.6621	-11.6786	-8.28032	-9.25524	-13.7955	-13.8743	-11.8323	-11.7805	-13.7955	-17.2718	-14.6257	-14.2234	-12.0728	-12.4632	-11.6953	-11.8842	-6.31917	-11.9016	-13.0542	-11.9016	-11.9189	-11.9363	-12.6082	-13.1236	-8.6793	-18.4763	-5.42414	-13.1409	-12.5294	-14.032	-12.6082	-13.1062	-8.52163	-14.1108	-12.6082	-5.93433	-12.8447	-14.032	-12.5294	-14.1108	-13.8743	-13.2277	-13.2277	-13.9531
36_Mm_1998.4_neg	-11.4585	-10.8987	-11.4585	-5.66971	-11.5107	-11.3022	-11.3196	-11.3543	-10.8159	-10.3949	-8.27356	-11.4759	-11.4238	-6.8972	-15.7038	-11.5673	-10.5922	-11.1806	-11.8205	-11.3369	-11.528	-11.5628	-11.5454	-7.57465	-11.5454	-11.5628	-11.5801	-10.8332	-9.7088	-10.8506	-15.3217	-10.7985	-9.05522	-10.8506	-10.3429	-10.8332	-10.4609	-10.8853	-8.89249	-10.8332	-11.667	-10.7812	-9.67932	-10.8506	-8.89249	-8.27356	-11.2461	-9.81304	-8.25621
373_Mm_2002.8_pos	-11.851	-12.9191	-10.423	-13.0382	-6.30308	-11.6991	-11.7153	-8.31673	-9.38734	-13.9276	-14.0064	-11.8682	-11.8166	-13.9276	-17.3154	-14.7578	-14.3555	-12.1164	-12.5953	-11.7318	-11.9202	-5.32098	-11.9375	-13.0901	-11.9375	-11.9549	-11.9722	-12.7403	-13.1595	-8.8114	-18.6084	-7.29818	-13.1768	-12.6615	-14.1641	-12.7403	-13.1421	-8.65373	-14.2429	-12.7403	-6.45924	-12.9768	-14.1641	-12.6615	-14.2429	-14.0064	-13.2636	-13.2636	-14.0852
38_Mm_2000.4_neg	-10.9891	-12.0548	-6.68594	-12.1764	-9.61328	-10.8328	-10.8501	-9.45694	-8.93276	-11.562	-11.548	-11.0065	-10.9544	-11.562	-16.4217	-12.2994	-11.1851	-11.2227	-11.8472	-10.8675	-11.0586	-9.6654	-11.076	-12.2285	-11.076	-11.0933	-11.1107	-10.3747	-12.298	-8.96156	-16.0582	-8.91982	-12.3154	-10.3895	-11.5235	-10.3747	-12.2806	-8.99283	-11.5139	-10.3747	-9.76963	-10.3362	-11.5235	-10.3895	-11.5139	-11.548	-12.4022	-12.4022	-11.535
391_Mm_2002.7_pos	-13.0022	-12.4442	-13.0022	-7.21345	-13.0542	-12.8493	-12.8658	-12.8994	-13.8743	-13.3572	-11.332	-13.0195	-12.9677	-9.85946	-17.2718	-14.6257	-14.8991	-12.7486	-17.5007	-12.8825	-13.0715	-13.1062	-13.0889	-9.11817	-13.0889	-13.1062	-13.1236	-13.7955	-11.2522	-13.7166	-18.4763	-13.9531	-10.5986	-13.7166	-13.5937	-13.7955	-12.0044	-13.559	-12.2395	-13.7955	-13.2104	-14.032	-12.9301	-13.7166	-12.2395	-11.332	-12.7895	-11.3564	-11.4108
392_Mm_2002.8_neg	-13.0382	-12.4808	-13.0382	-9.10224	-13.0901	-12.8864	-12.9026	-12.9358	-14.0064	-13.4893	-11.4641	-13.0555	-13.0038	-6.63649	-17.3154	-14.7578	-15.0312	-12.7922	-17.6328	-12.9191	-13.1074	-13.1421	-13.1248	-2.80713	-13.1248	-13.1421	-13.1595	-13.9276	-11.2881	-13.8487	-18.6084	-14.0852	-10.6345	-13.8487	-13.7258	-13.9276	-12.0403	-13.6911	-12.3716	-13.9276	-13.2463	-14.1641	-13.0622	-13.8487	-12.3716	-11.4641	-12.8254	-11.3923	-11.5429
396_Mm_2002.9_pos	-11.887	-12.9559	-10.4591	-13.0743	-6.33904	-11.7365	-11.7524	-8.35329	-9.51943	-14.0597	-14.1385	-11.9042	-11.8527	-14.0597	-17.3616	-14.8899	-14.4876	-12.1626	-12.7274	-11.7686	-11.9561	-1.78832	-11.9734	-13.1261	-11.9734	-11.9908	-12.0081	-12.8724	-13.1954	-8.9435	-18.7405	-7.43028	-13.2127	-12.7936	-14.2962	-12.8724	-13.178	-8.78583	-14.375	-12.8724	-6.49514	-13.1089	-14.2962	-12.7936	-14.375	-14.1385	-13.2995	-13.2995	-14.2173
397_Mm_2002.9_neg	-13.0743	-12.5176	-13.0743	-11.9724	-13.1261	-12.9238	-12.9396	-12.9724	-14.1385	-13.6214	-13.0367	-13.0915	-13.0399	-12.9578	-17.3616	-14.8899	-15.1633	-12.8384	-17.7649	-12.9559	-13.1434	-13.178	-13.1607	-12.0242	-13.1607	-13.178	-13.1954	-14.0597	-12.0935	-13.9808	-18.7405	-14.2173	-12.1109	-13.9808	-13.8579	-14.0597	-11.6807	-13.8232	-13.2732	-14.0597	-13.2822	-14.2962	-11.5103	-13.9808	-13.2732	-13.0367	-12.8613	-12.1977	-13.1155
398_Mm_2002.9_pos	-11.887	-12.9559	-10.4591	-13.0743	-6.33904	-11.7365	-11.7524	-8.35329	-9.51943	-14.0597	-14.1385	-11.9042	-11.8527	-14.0597	-17.3616	-14.8899	-14.4876	-12.1626	-12.7274	-11.7686	-11.9561	-5.3569	-11.9734	-13.1261	-11.9734	-11.9908	-12.0081	-12.8724	-13.1954	-8.9435	-18.7405	-7.43028	-13.2127	-12.7936	-14.2962	-12.8724	-13.178	-8.78583	-14.375	-12.8724	-6.49514	-13.1089	-14.2962	-12.7936	-14.375	-14.1385	-13.2995	-13.2995	-14.2173
402_Mm_2002.8_neg	-13.7897	-13.6705	-13.7897	-13.7897	-13.8415	-13.6378	-13.654	-13.6872	-14.7578	-14.679	-14.7578	-13.807	-13.7553	-14.679	-17.3154	-3.95537	-15.7827	-13.5436	-18.3842	-13.6705	-13.8589	-13.8936	-13.8762	-13.8415	-13.8762	-13.8936	-13.9109	-14.679	-13.9109	-14.6002	-18.6084	-14.8367	-13.9283	-14.6002	-14.9155	-14.679	-13.8936	-14.4425	-14.9943	-14.679	-13.9977	-14.9155	-14.9155	-14.6002	-14.9943	-14.7578	-14.0151	-14.0151	-14.8367
423_Mm_2002.9_neg	-11.887	-12.9559	-7.58383	-13.0743	-10.5109	-11.7365	-11.7524	-10.3571	-11.5233	-14.0597	-14.1385	-11.9042	-11.8527	-14.0597	-17.3616	-14.8899	-14.4876	-12.1626	-15.1496	-11.7686	-11.9561	-10.5628	-11.9734	-13.1261	-11.9734	-11.9908	-12.0081	-12.8724	-13.1954	-11.3656	-18.7405	-11.6021	-13.2127	-12.7936	-14.2962	-12.8724	-13.178	-11.2079	-14.375	-12.8724	-10.667	-13.1089	-14.2962	-12.7936	-14.375	-14.1385	-13.2995	-13.2995	-14.2173
427_Mm_2002.9_neg	-11.887	-12.9559	-7.58383	-13.0743	-10.5109	-11.7365	-11.7524	-10.3571	-11.5233	-14.0597	-14.1385	-11.9042	-11.8527	-14.0597	-17.3616	-14.8899	-14.4876	-12.1626	-15.1496	-11.7686	-11.9561	-10.5628	-11.9734	-13.1261	-11.9734	-11.9908	-12.0081	-12.8724	-13.1954	-11.3656	-18.7405	-11.6021	-13.2127	-12.7936	-14.2962	-12.8724	-13.178	-11.2079	-14.375	-12.8724	-10.667	-13.1089	-14.2962	-12.7936	-14.375	-14.1385	-13.2995	-13.2995	-14.2173
484_Mv_2003.3_pos	-7.61843	-13.1066	-12.0317	-13.219	-12.0829	-7.20411	-10.1465	-11.9342	-13.4796	-14.5881	-14.6669	-10.1856	-10.2393	-14.5881	-17.5985	-15.4183	-15.0159	-12.3996	-17.106	-10.1605	-7.41176	-12.1346	-7.42899	-13.2701	-10.3584	-10.3757	-10.393	-11.5377	-13.3391	-13.322	-19.2689	-13.5585	-13.3564	-11.4589	-14.8246	-11.6419	-13.3218	-13.1643	-14.9034	-11.6419	-12.2385	-11.8784	-14.8246	-8.63364	-14.9034	-14.6669	-13.4431	-13.4431	-14.7457
514_Mm_2003.4_pos	-13.2554	-12.7076	-13.2554	-11.384	-13.3063	-13.1214	-13.1329	-13.1599	-14.799	-14.2819	-12.9276	-13.2722	-13.2222	-12.8488	-17.6856	-15.5504	-15.8238	-13.1624	-18.4253	-13.1459	-13.3234	-13.3578	-13.3406	-11.4349	-13.3406	-13.3578	-13.3751	-14.7202	-9.20205	-14.6413	-19.401	-14.8778	-11.5211	-14.6413	-14.5184	-14.7202	-12.256	-14.4836	-10.8624	-14.7202	-13.4617	-14.9567	-13.8548	-14.6413	-10.8624	-12.9276	-13.0408	-9.30601	-13.0065
516_Mm_2003.4_neg	-14.0068	-13.8973	-14.0068	-14.0068	-14.0577	-13.8729	-13.8844	-13.9113	-15.5504	-15.4716	-15.5504	-14.0237	-13.9736	-15.4716	-17.6856	-9.10118	-16.5753	-13.9139	-19.1768	-13.8973	-14.0748	-14.1093	-14.092	-14.0577	-14.092	-14.1093	-14.1265	-15.4716	-14.1265	-15.3928	-19.401	-15.6293	-14.1438	-15.3928	-15.7081	-15.4716	-14.1093	-15.2351	-15.7869	-15.4716	-14.2131	-15.7081	-15.7081	-15.3928	-15.7869	-15.5504	-14.2305	-14.2305	-15.6293
517_Mm_2003.4_neg	-14.0068	-13.8973	-14.0068	-14.0068	-14.0577	-13.8729	-13.8844	-13.9113	-15.5504	-15.4716	-15.5504	-14.0237	-13.9736	-15.4716	-17.6856	-4.74796	-16.5753	-13.9139	-19.1768	-13.8973	-14.0748	-14.1093	-14.092	-14.0577	-14.092	-14.1093	-14.1265	-15.4716	-14.1265	-15.3928	-19.401	-15.6293	-14.1438	-15.3928	-15.7081	-15.4716	-14.1093	-15.2351	-15.7869	-15.4716	-14.2131	-15.7081	-15.7081	-15.3928	-15.7869	-15.5504	-14.2305	-14.2305	-15.6293
518_Mm_2003.4_neg	-12.0681	-13.1459	-4.8686	-13.2554	-10.6911	-11.9342	-11.9457	-10.5447	-12.1838	-14.7202	-14.799	-12.085	-12.0349	-14.7202	-17.6856	-15.5504	-15.148	-12.4866	-15.8101	-11.9586	-12.1361	-10.7426	-12.1533	-13.3063	-12.1533	-12.1706	-12.1878	-13.5329	-13.3751	-12.0261	-19.401	-12.2626	-13.3924	-13.4541	-14.9567	-13.5329	-13.3578	-11.8684	-15.0355	-13.5329	-10.8465	-13.7694	-14.9567	-13.4541	-15.0355	-14.799	-13.479	-13.479	-14.8778
542_Mm_2003.1_pos	-17.6697	-17.5535	-17.6697	-17.6697	-17.7212	-17.5233	-17.5381	-17.5694	-18.9259	-18.8471	-18.9259	-17.6868	-17.6356	-18.8471	-14.3973	-18.9259	-19.9507	-17.4657	-22.5523	-17.5535	-17.7385	-17.7731	-17.7558	-17.7212	-17.7558	-17.7731	-17.7904	-18.8471	-17.7904	-18.7682	-15.9364	-19.0047	-17.8078	-18.7682	-19.0836	-18.8471	-17.7731	-18.6106	-19.1624	-18.8471	-17.8772	-19.0836	-19.0836	-18.7682	-19.1624	-18.9259	-17.8945	-17.8945	-19.0047
543_Mm_2002.9_pos	-17.5975	-17.4791	-17.5975	-17.5975	-17.6493	-17.447	-17.4628	-17.4956	-18.6617	-18.5829	-18.6617	-17.6147	-17.5631	-18.5829	-14.2932	-18.6617	-19.6865	-17.3616	-22.2881	-17.4791	-17.6666	-17.7012	-17.6839	-17.6493	-17.6839	-17.7012	-17.7186	-18.5829	-17.7186	-18.504	-15.6722	-18.7405	-17.7359	-18.504	-18.8194	-18.5829	-17.7012	-18.3464	-18.8982	-18.5829	-17.8054	-18.8194	-18.8194	-18.504	-18.8982	-18.6617	-17.8227	-17.8227	-18.7405
547_Mn_2003.1_pos	-10.2003	-13.0303	-11.9592	-13.1465	-12.0108	-10.054	-8.60008	-11.8589	-13.2154	-14.3239	-14.4027	-10.2175	-8.69762	-14.3239	-17.4657	-15.1541	-14.7518	-12.2667	-16.8418	-3.22266	-10.2692	-12.0626	-10.2865	-13.198	-7.94876	-5.37374	-8.85242	-11.3777	-13.2672	-13.0578	-19.0047	-13.2943	-13.2846	-11.2989	-14.5604	-8.31206	-13.2499	-12.9001	-14.6392	-8.31206	-12.1667	-8.54856	-14.5604	-11.2989	-14.6392	-14.4027	-13.3713	-13.3713	-14.4815
549_Mm_2003.2_pos	-7.58214	-13.0682	-11.9954	-13.1827	-12.0468	-5.84564	-10.1072	-11.8963	-13.3475	-14.456	-14.5348	-10.1494	-10.2027	-14.456	-17.5271	-15.2862	-14.8838	-12.3281	-16.9739	-10.122	-5.18554	-12.0986	-4.57169	-13.2341	-10.3224	-10.3397	-10.357	-11.4056	-13.3032	-13.1899	-19.1368	-13.4264	-13.3205	-11.3268	-14.6925	-11.5098	-13.2859	-13.0322	-14.7713	-11.5098	-12.2026	-11.7463	-14.6925	-5.00374	-14.7713	-14.5348	-13.4072	-13.4072	-14.6136
553_Mn_2003.3_pos	-10.2728	-13.1066	-12.0317	-13.219	-12.0829	-10.1336	-5.9913	-11.9342	-13.4796	-14.5881	-14.6669	-10.2898	-6.69952	-14.5881	-17.5985	-15.4183	-15.0159	-12.3996	-17.106	-8.69181	-10.3412	-12.1346	-10.3584	-13.2701	-8.88976	-8.90702	-7.39686	-11.6419	-13.3391	-13.322	-19.2689	-13.5585	-13.3564	-11.5631	-14.8246	-10.1732	-13.3218	-13.1643	-14.9034	-10.1732	-12.2385	-10.4097	-14.8246	-11.5631	-14.9034	-14.6669	-13.4431	-13.4431	-14.7457
555_Mm_2003.3_pos	-12.0317	-13.1066	-10.6037	-13.219	-6.48311	-11.8924	-11.9054	-8.50236	-10.0478	-14.5881	-14.6669	-12.0487	-11.9981	-14.5881	-17.5985	-15.4183	-15.0159	-12.3996	-13.2558	-11.9194	-12.1001	-5.5007	-12.1173	-13.2701	-12.1173	-12.1346	-12.1519	-13.4008	-13.3391	-9.47189	-19.2689	-7.95867	-13.3564	-13.322	-14.8246	-13.4008	-13.3218	-9.31422	-14.9034	-13.4008	-6.63876	-13.6373	-14.8246	-13.322	-14.9034	-14.6669	-13.4431	-13.4431	-14.7457
556_Mm_2003.3_neg	-7.61843	-13.1066	-12.0317	-13.219	-12.0829	-5.2746	-10.1465	-11.9342	-13.4796	-14.5881	-14.6669	-10.1856	-10.2393	-14.5881	-17.5985	-15.4183	-15.0159	-12.3996	-17.106	-10.1605	-6.09361	-12.1346	-6.11085	-13.2701	-10.3584	-10.3757	-10.393	-11.5377	-13.3391	-13.322	-19.2689	-13.5585	-13.3564	-11.4589	-14.8246	-11.6419	-13.3218	-13.1643	-14.9034	-11.6419	-12.2385	-11.8784	-14.8246	-7.31546	-14.9034	-14.6669	-13.4431	-13.4431	-14.7457
55_Mm_2000.4_neg	-11.5006	-12.0548	-11.5006	-12.1764	-11.5527	-11.3443	-11.3616	-11.3964	-10.8722	-11.562	-11.548	-11.518	-11.4659	-11.562	-16.4217	-12.2994	-6.26718	-3.52815	-13.7866	-11.379	-11.5701	-11.6048	-11.5875	-12.2285	-11.5875	-11.6048	-11.6222	-10.8862	-12.298	-10.901	-16.0582	-10.8592	-12.3154	-10.901	-11.5235	-10.8862	-12.2806	-10.9323	-11.5139	-10.8862	-11.7091	-10.8477	-11.5235	-10.901	-11.5139	-11.548	-12.4022	-12.4022	-11.535
561_Mm_2003.4_pos	-17.7786	-17.6691	-17.7786	-17.7786	-17.8295	-17.6446	-17.6561	-17.6831	-19.3222	-19.2433	-19.3222	-17.7954	-17.7454	-19.2433	-14.6173	-19.3222	-20.347	-17.6856	-22.9485	-17.6691	-17.8466	-17.881	-17.8638	-17.8295	-17.8638	-17.881	-17.8983	-19.2433	-17.8983	-19.1645	-16.3327	-19.401	-17.9156	-19.1645	-19.4798	-19.2433	-17.881	-19.0068	-19.5587	-19.2433	-17.9849	-19.4798	-19.4798	-19.1645	-19.5587	-19.3222	-18.0022	-18.0022	-19.401
585_Mm_2003.4_pos	-12.5796	-13.1459	-12.5796	-13.2554	-12.6305	-12.4456	-12.4572	-12.4841	-14.1232	-14.7202	-14.799	-12.5964	-12.5464	-14.7202	-17.6856	-15.5504	-10.2301	-3.40466	-17.7496	-12.4701	-12.6476	-12.682	-12.6648	-13.3063	-12.6648	-12.682	-12.6993	-14.0444	-13.3751	-13.9655	-19.401	-14.202	-13.3924	-13.9655	-14.9567	-14.0444	-13.3578	-13.8079	-15.0355	-14.0444	-12.7859	-14.2809	-14.9567	-13.9655	-15.0355	-14.799	-13.479	-13.479	-14.8778
589_Mm_2003.5_neg	-13.2919	-12.7479	-13.2919	-11.4206	-13.3425	-13.165	-13.1747	-13.1992	-14.9311	-14.414	-13.0597	-13.3086	-13.2592	-12.9809	-17.7988	-15.6825	-15.9559	-13.2756	-18.5574	-13.1862	-13.3595	-13.3939	-13.3767	-11.4711	-13.3767	-13.3939	-13.4111	-14.8522	-8.25949	-14.7734	-19.5331	-15.0099	-11.557	-14.7734	-14.6505	-14.8522	-12.292	-14.6157	-6.43079	-14.8522	-13.4976	-15.0887	-13.9869	-14.7734	-10.016	-13.0597	-13.0767	-8.36336	-13.1386
5_Mm_2001.1_pos	-11.2404	-12.3061	-9.81242	-12.4276	-7.44242	-11.0841	-11.1014	-7.70436	-7.26625	-11.8772	-11.8853	-11.2577	-11.2056	-11.8772	-16.6732	-12.6367	-12.1098	-11.4742	-9.18692	-11.1188	-11.3099	-7.49453	-11.3272	-12.4797	-11.3272	-11.3446	-11.362	-10.6899	-12.5492	-5.69574	-16.4267	-6.8662	-12.5666	-10.6887	-11.9374	-10.6899	-12.5319	-3.3222	-11.9972	-10.6899	-7.59876	-10.7501	-11.9374	-10.6887	-11.9972	-11.8853	-12.6535	-12.6535	-11.9035
633_Mm_2003.5_pos	-13.2919	-8.57733	-13.2919	-12.8537	-13.3425	-13.165	-13.1747	-13.1992	-14.9311	-10.2434	-14.4928	-13.3086	-13.2592	-14.414	-17.7988	-15.6825	-15.9559	-13.2756	-18.5574	-13.1862	-13.3595	-13.3939	-13.3767	-12.9042	-13.3767	-13.3939	-13.4111	-14.8522	-12.9728	-14.7734	-19.5331	-15.0099	-12.9901	-14.7734	-6.17919	-14.8522	-12.9556	-14.6157	-14.7293	-14.8522	-13.4976	-15.0887	-14.6505	-14.7734	-14.7293	-14.4928	-8.90608	-13.0767	-14.5716
649_Mm_2003.5_neg	-12.1047	-13.1862	-10.6767	-13.2919	-6.06642	-11.9778	-11.9874	-8.58009	-10.312	-14.8522	-14.9311	-12.1214	-12.072	-14.8522	-17.7988	-15.6825	-15.2801	-12.5998	-13.5199	-11.9989	-12.1723	-6.60683	-12.1894	-13.3425	-12.1894	-12.2066	-12.2238	-13.665	-13.4111	-9.73609	-19.5331	-6.48092	-13.4284	-13.5862	-15.0887	-13.665	-13.3939	-9.57842	-15.1676	-13.665	-6.22158	-13.9015	-15.0887	-13.5862	-15.1676	-14.9311	-13.515	-13.515	-15.0099
653_Mm_2003.5_pos	-13.2919	-7.5002	-13.2919	-12.8537	-13.3425	-13.165	-13.1747	-13.1992	-14.9311	-9.97836	-14.4928	-13.3086	-13.2592	-14.414	-17.7988	-15.6825	-15.9559	-13.2756	-18.5574	-13.1862	-13.3595	-13.3939	-13.3767	-12.9042	-13.3767	-13.3939	-13.4111	-14.8522	-12.9728	-14.7734	-19.5331	-15.0099	-12.9901	-14.7734	-10.4799	-14.8522	-12.9556	-14.6157	-14.7293	-14.8522	-13.4976	-15.0887	-14.6505	-14.7734	-14.7293	-14.4928	-8.64108	-13.0767	-14.5716
654_Mm_2003.5_pos	-12.1047	-13.1862	-10.6767	-13.2919	-6.55543	-11.9778	-11.9874	-8.58009	-10.312	-14.8522	-14.9311	-12.1214	-12.072	-14.8522	-17.7988	-15.6825	-15.2801	-12.5998	-13.5199	-11.9989	-12.1723	-2.46605	-12.1894	-13.3425	-12.1894	-12.2066	-12.2238	-13.665	-13.4111	-9.73609	-19.5331	-8.22287	-13.4284	-13.5862	-15.0887	-13.665	-13.3939	-9.57842	-15.1676	-13.665	-6.71059	-13.9015	-15.0887	-13.5862	-15.1676	-14.9311	-13.515	-13.515	-15.0099
670_Mm_2003.5_pos	-12.1047	-13.1862	-8.803	-13.2919	-10.7273	-11.9778	-11.9874	-10.5839	-12.3159	-14.8522	-14.9311	-12.1214	-12.072	-14.8522	-17.7988	-15.6825	-15.2801	-12.5998	-15.9422	-11.9989	-12.1723	-10.7786	-12.1894	-13.3425	-12.1894	-12.2066	-12.2238	-13.665	-13.4111	-12.1582	-19.5331	-12.3947	-13.4284	-13.5862	-15.0887	-13.665	-13.3939	-12.0005	-15.1676	-13.665	-10.8824	-13.9015	-15.0887	-13.5862	-15.1676	-14.9311	-13.515	-13.515	-15.0099
673_Mn_2003.7_neg	-10.4196	-13.2716	-12.1785	-13.3658	-12.2279	-10.3147	-8.84966	-12.0939	-14.008	-15.1164	-15.1953	-10.4359	-8.91967	-15.1164	-18.063	-15.9467	-15.5443	-12.864	-17.6344	-5.09281	-10.4859	-12.2788	-10.5029	-13.4152	-8.16515	-5.58994	-9.06839	-12.1703	-13.4832	-13.8503	-19.7973	-14.0868	-13.5004	-12.0915	-15.3529	-9.10465	-13.4661	-13.6927	-15.4318	-9.10465	-12.3822	-9.34115	-15.3529	-12.0915	-15.4318	-15.1953	-13.5868	-13.5868	-15.2741
675_Mm_2003.7_neg	-13.3658	-12.8333	-13.3658	-9.42975	-13.4152	-13.2609	-13.2645	-13.2812	-15.1953	-14.6782	-12.653	-13.382	-13.3345	-7.82537	-18.063	-15.9467	-16.2201	-13.5398	-18.8216	-13.2716	-13.432	-13.4661	-13.449	-4.8228	-13.449	-13.4661	-13.4832	-15.1164	-11.6119	-15.0376	-19.7973	-15.2741	-10.9581	-15.0376	-14.9147	-15.1164	-12.3642	-14.8799	-13.5604	-15.1164	-13.5695	-15.3529	-14.2511	-15.0376	-13.5604	-12.653	-13.1485	-11.7155	-12.7318
6_Mm_2001.1_neg	-11.2404	-12.3061	-9.81242	-12.4276	-7.44242	-11.0841	-11.1014	-7.70436	-7.26625	-11.8772	-11.8853	-11.2577	-11.2056	-11.8772	-16.6732	-12.6367	-12.1098	-11.4742	-9.18692	-11.1188	-11.3099	-7.49453	-11.3272	-12.4797	-11.3272	-11.3446	-11.362	-10.6899	-12.5492	-5.69574	-16.4267	-6.8662	-12.5666	-10.6887	-11.9374	-10.6899	-12.5319	-1.97587	-11.9972	-10.6899	-7.59876	-10.7501	-11.9374	-10.6887	-11.9972	-11.8853	-12.6535	-12.6535	-11.9035
755_Mn_2003.7_neg	-10.3154	-13.2716	-12.1785	-13.3658	-12.2279	-10.2105	-10.3183	-12.0939	-14.008	-15.1164	-15.1953	-5.63279	-10.3884	-15.1164	-18.063	-15.9467	-15.5443	-12.864	-17.6344	-10.3254	-10.3817	-12.2788	-10.3986	-13.4152	-10.5029	-10.5199	-10.5371	-8.55967	-13.4832	-13.8503	-19.7973	-14.0868	-13.5004	-7.28746	-15.3529	-12.1703	-13.4661	-13.6927	-15.4318	-12.1703	-12.3822	-12.4068	-15.3529	-11.9873	-15.4318	-15.1953	-13.5868	-13.5868	-15.2741
767_Mn_2003.8_pos	-10.3528	-13.3177	-12.2159	-13.4031	-12.2645	-10.265	-10.368	-12.1376	-14.1401	-15.2485	-15.3274	-8.64269	-10.4268	-15.2485	-18.1951	-16.0788	-15.6764	-12.9961	-17.7665	-10.3716	-10.4181	-12.315	-10.4349	-13.4517	-10.5392	-10.5561	-10.5732	-10.4722	-13.5193	-13.9824	-19.9294	-14.2189	-13.5365	-10.3934	-15.485	-12.3024	-13.5023	-13.8248	-15.5639	-12.3024	-12.4182	-12.5389	-15.485	-12.1194	-15.5639	-15.3274	-13.6228	-13.6228	-15.4062
771_Mm_2003.8_neg	-13.4031	-12.8795	-13.4031	-10.8609	-13.4517	-13.3153	-13.3141	-13.3248	-15.3274	-14.8103	-9.7704	-13.419	-13.3729	-12.7062	-18.1951	-16.0788	-16.3522	-13.6719	-18.9537	-13.3177	-13.4684	-13.5023	-13.4853	-10.9094	-13.4853	-13.5023	-13.5193	-15.2485	-11.648	-15.1697	-19.9294	-15.4062	-6.17794	-15.1697	-15.0468	-15.2485	-12.4004	-15.012	-13.6925	-15.2485	-13.6054	-15.485	-14.3832	-15.1697	-13.6925	-9.7704	-13.1845	-11.7514	-9.19248
775_Mm_2003.8_pos	-12.2159	-13.3177	-7.9127	-13.4031	-10.8365	-12.1281	-12.1269	-10.7096	-12.7122	-15.2485	-15.3274	-12.2318	-12.1857	-15.2485	-18.1951	-16.0788	-15.6764	-12.9961	-16.3385	-12.1305	-12.2812	-10.887	-12.298	-13.4517	-12.298	-12.315	-12.3321	-14.0613	-13.5193	-12.5545	-19.9294	-12.791	-13.5365	-13.9824	-15.485	-14.0613	-13.5023	-12.3968	-15.5639	-14.0613	-10.9902	-14.2978	-15.485	-13.9824	-15.5639	-15.3274	-13.6228	-13.6228	-15.4062
779_Mm_2003.7_pos	-12.1785	-13.2716	-10.7505	-13.3658	-6.62813	-12.0736	-12.0772	-8.66215	-10.5762	-15.1164	-15.1953	-12.1947	-12.1472	-15.1164	-18.063	-15.9467	-15.5443	-12.864	-13.7841	-12.0843	-12.2448	-5.64493	-12.2617	-13.4152	-12.2617	-12.2788	-12.2959	-13.9292	-13.4832	-10.0003	-19.7973	-8.48706	-13.5004	-13.8503	-15.3529	-13.9292	-13.4661	-9.84262	-15.4318	-13.9292	-6.78246	-14.1657	-15.3529	-13.8503	-15.4318	-15.1953	-13.5868	-13.5868	-15.2741
783_Mm_2003.8_pos	-12.2159	-13.3177	-10.7879	-13.4031	-6.6647	-12.1281	-12.1269	-8.70577	-10.7083	-15.2485	-15.3274	-12.2318	-12.1857	-15.2485	-18.1951	-16.0788	-15.6764	-12.9961	-13.9162	-12.1305	-12.2812	-4.46696	-12.298	-13.4517	-12.298	-12.315	-12.3321	-14.0613	-13.5193	-10.1324	-19.9294	-8.61916	-13.5365	-13.9824	-15.485	-14.0613	-13.5023	-9.97471	-15.5639	-14.0613	-6.81841	-14.2978	-15.485	-13.9824	-15.5639	-15.3274	-13.6228	-13.6228	-15.4062
787_Mm_2003.8_pos	-12.2159	-13.3177	-10.7879	-13.4031	-6.6647	-12.1281	-12.1269	-8.70577	-10.7083	-15.2485	-15.3274	-12.2318	-12.1857	-15.2485	-18.1951	-16.0788	-15.6764	-12.9961	-13.9162	-12.1305	-12.2812	-4.71148	-12.298	-13.4517	-12.298	-12.315	-12.3321	-14.0613	-13.5193	-10.1324	-19.9294	-8.61916	-13.5365	-13.9824	-15.485	-14.0613	-13.5023	-9.97471	-15.5639	-14.0613	-6.81841	-14.2978	-15.485	-13.9824	-15.5639	-15.3274	-13.6228	-13.6228	-15.4062
798_Mm_2004.2_pos	-12.3718	-13.5547	-8.06861	-13.5591	-10.9856	-12.4612	-12.4013	-10.9213	-13.2406	-15.7769	-15.8558	-12.3847	-12.3506	-15.7769	-18.7235	-16.6072	-16.2048	-13.5245	-16.8669	-12.3674	-12.4289	-11.0331	-12.4448	-13.6008	-12.4448	-12.461	-12.4775	-14.5897	-13.6648	-13.0829	-20.4578	-13.3194	-13.6815	-14.5108	-16.0134	-14.5897	-13.6483	-12.9252	-16.0923	-14.5897	-11.1343	-14.8262	-16.0134	-14.5108	-16.0923	-15.8558	-13.7667	-13.7667	-15.9346
799_Mm_2004.3_neg	-13.6008	-13.2035	-13.6008	-11.7295	-13.6393	-13.7805	-13.7017	-13.608	-15.9879	-15.4708	-14.1165	-13.6123	-13.584	-14.0377	-18.8555	-16.7393	-17.0127	-14.3324	-19.6142	-13.6418	-13.6541	-13.6853	-13.6695	-11.7679	-13.6695	-13.6853	-13.7016	-15.909	-9.52852	-15.8302	-20.5899	-16.0667	-11.8467	-15.8302	-15.7073	-15.909	-12.5835	-15.6725	-12.0513	-15.909	-13.7856	-16.1455	-15.0437	-15.8302	-12.0513	-14.1165	-13.3645	-9.62974	-14.1954
800_Mm_2004.2_pos	-12.3718	-13.5547	-10.9438	-13.5591	-6.81377	-12.4612	-12.4013	-8.91743	-11.2367	-15.7769	-15.8558	-12.3847	-12.3506	-15.7769	-18.7235	-16.6072	-16.2048	-13.5245	-14.4446	-12.3674	-12.4289	-5.82717	-12.4448	-13.6008	-12.4448	-12.461	-12.4775	-14.5897	-13.6648	-10.6608	-20.4578	-9.14755	-13.6815	-14.5108	-16.0134	-14.5897	-13.6483	-10.5031	-16.0923	-14.5897	-6.96249	-14.8262	-16.0134	-14.5108	-16.0923	-15.8558	-13.7667	-13.7667	-15.9346
802_Mm_2004.2_pos	-12.3718	-13.5547	-10.9438	-13.5591	-6.81377	-12.4612	-12.4013	-8.91743	-11.2367	-15.7769	-15.8558	-12.3847	-12.3506	-15.7769	-18.7235	-16.6072	-16.2048	-13.5245	-14.4446	-12.3674	-12.4289	-5.82717	-12.4448	-13.6008	-12.4448	-12.461	-12.4775	-14.5897	-13.6648	-10.6608	-20.4578	-9.14755	-13.6815	-14.5108	-16.0134	-14.5897	-13.6483	-10.5031	-16.0923	-14.5897	-6.96249	-14.8262	-16.0134	-14.5108	-16.0923	-15.8558	-13.7667	-13.7667	-15.9346
806_Mm_2004.2_pos	-12.3718	-13.5547	-10.9438	-13.5591	-6.81377	-12.4612	-12.4013	-8.91743	-11.2367	-15.7769	-15.8558	-12.3847	-12.3506	-15.7769	-18.7235	-16.6072	-16.2048	-13.5245	-14.4446	-12.3674	-12.4289	-5.82717	-12.4448	-13.6008	-12.4448	-12.461	-12.4775	-14.5897	-13.6648	-10.6608	-20.4578	-9.14755	-13.6815	-14.5108	-16.0134	-14.5897	-13.6483	-10.5031	-16.0923	-14.5897	-6.96249	-14.8262	-16.0134	-14.5108	-16.0923	-15.8558	-13.7667	-13.7667	-15.9346
807_Mm_2004.1_pos	-12.3315	-13.4832	-10.9035	-13.5187	-6.77591	-12.348	-12.3142	-8.85607	-11.1046	-15.6448	-15.7237	-12.3455	-12.307	-15.6448	-18.5914	-16.4751	-16.0727	-13.3924	-14.3125	-12.296	-12.3915	-4.82078	-12.4078	-13.5629	-12.4078	-12.4243	-12.441	-14.4576	-13.6282	-10.5287	-20.3257	-9.01545	-13.6451	-14.3787	-15.8813	-14.4576	-13.6115	-10.371	-15.9602	-14.4576	-6.92642	-14.6941	-15.8813	-14.3787	-15.9602	-15.7237	-13.7307	-13.7307	-15.8025
813_Mm_2004.1_pos	-12.3315	-13.4832	-10.9035	-13.5187	-6.77591	-12.348	-12.3142	-8.85607	-11.1046	-15.6448	-15.7237	-12.3455	-12.307	-15.6448	-18.5914	-16.4751	-16.0727	-13.3924	-14.3125	-12.296	-12.3915	-4.82078	-12.4078	-13.5629	-12.4078	-12.4243	-12.441	-14.4576	-13.6282	-10.5287	-20.3257	-9.01545	-13.6451	-14.3787	-15.8813	-14.4576	-13.6115	-10.371	-15.9602	-14.4576	-6.92642	-14.6941	-15.8813	-14.3787	-15.9602	-15.7237	-13.7307	-13.7307	-15.8025
817_Mm_2003.1_pos	-13.1465	-12.592	-13.1465	-12.0446	-13.198	-13.0001	-13.0149	-13.0462	-14.4027	-13.8856	-13.3008	-13.1636	-13.1124	-13.222	-17.4657	-15.1541	-15.4275	-12.9425	-18.0291	-13.0303	-13.2153	-13.2499	-13.2326	-12.0962	-13.2326	-13.2499	-13.2672	-14.3239	-12.1654	-14.245	-19.0047	-14.4815	-12.1827	-14.245	-14.1221	-14.3239	-6.9219	-14.0874	-13.5373	-14.3239	-13.354	-14.5604	-13.063	-14.245	-13.5373	-13.3008	-12.9331	-12.2695	-13.3797
819_Mn_2003.9_pos	-10.4949	-13.3674	-12.2537	-13.441	-12.3012	-10.4306	-6.88271	-12.1837	-14.2722	-15.3806	-15.4595	-10.5103	-4.15674	-15.3806	-18.3272	-16.2109	-15.8085	-13.1282	-17.8986	-8.95257	-10.5589	-12.3513	-10.5756	-13.4885	-9.10688	-9.12373	-7.61325	-12.4345	-13.5555	-14.1145	-20.0615	-14.351	-13.5726	-12.3557	-15.6171	-10.9658	-13.5385	-13.9569	-15.696	-10.9658	-12.4542	-11.2023	-15.6171	-12.3557	-15.696	-15.4595	-13.6587	-13.6587	-15.5383
821_Mm_2003.9_pos	-12.2537	-13.3674	-10.8258	-13.441	-6.70148	-12.1894	-12.1813	-8.75193	-10.8404	-15.3806	-15.4595	-12.2691	-12.2249	-15.3806	-18.3272	-16.2109	-15.8085	-13.1282	-14.0483	-12.1801	-12.3177	-4.50328	-12.3344	-13.4885	-12.3344	-12.3513	-12.3683	-14.1934	-13.5555	-10.2645	-20.0615	-8.75126	-13.5726	-14.1145	-15.6171	-14.1934	-13.5385	-10.1068	-15.696	-14.1934	-6.85439	-14.4299	-15.6171	-14.1145	-15.696	-15.4595	-13.6587	-13.6587	-15.5383
827_Mm_2004.5_neg	-13.6906	-13.4488	-13.6906	-12.5887	-13.7189	-14.0447	-13.9659	-13.8082	-16.2521	-15.735	-15.1502	-13.6977	-13.6882	-15.0714	-19.1197	-17.0035	-17.2769	-14.5965	-19.8784	-13.887	-13.7318	-13.7606	-13.7458	-12.617	-13.7458	-13.7606	-13.776	-16.1732	-12.6742	-16.0944	-20.8541	-16.3309	-12.69	-16.0944	-15.9715	-16.1732	-7.43258	-15.9367	-15.3867	-16.1732	-13.8581	-16.4097	-14.9124	-16.0944	-15.3867	-15.1502	-13.4368	-12.7733	-15.2291
867_Mm_2004.5_pos	-13.6906	-9.27815	-13.6906	-13.2523	-13.7189	-14.0447	-13.9659	-13.8082	-16.2521	-11.5643	-15.8138	-13.6977	-13.6882	-15.735	-19.1197	-17.0035	-17.2769	-14.5965	-19.8784	-13.887	-13.7318	-13.7606	-13.7458	-13.2806	-13.7458	-13.7606	-13.776	-16.1732	-13.3377	-16.0944	-20.8541	-16.3309	-13.3536	-16.0944	-10.7301	-16.1732	-13.3223	-15.9367	-16.0503	-16.1732	-13.8581	-16.4097	-15.9715	-16.0944	-16.0503	-15.8138	-9.26622	-13.4368	-15.8926
870_Mm_2004.6_pos	-8.13969	-14.0191	-12.553	-13.7402	-12.5733	-6.37173	-11.1518	-12.753	-15.1969	-16.3053	-16.3842	-10.6935	-10.8034	-16.3053	-19.2518	-17.1356	-16.7332	-14.0529	-18.8233	-11.073	-6.5784	-12.6118	-6.59133	-13.7606	-10.8389	-10.8529	-10.8677	-13.255	-13.8139	-15.0392	-20.9862	-15.2757	-13.8293	-13.1761	-16.5418	-13.3592	-13.7991	-14.8816	-16.6207	-13.3592	-12.7073	-13.5957	-16.5418	-9.03274	-16.6207	-16.3842	-13.9114	-13.9114	-16.463
871_Mm_2004.5_pos	-13.6906	-8.20103	-13.6906	-13.2523	-13.7189	-14.0447	-13.9659	-13.8082	-16.2521	-11.2993	-15.8138	-13.6977	-13.6882	-15.735	-19.1197	-17.0035	-17.2769	-14.5965	-19.8784	-13.887	-13.7318	-13.7606	-13.7458	-13.2806	-13.7458	-13.7606	-13.776	-16.1732	-13.3377	-16.0944	-20.8541	-16.3309	-13.3536	-16.0944	-11.8008	-16.1732	-13.3223	-15.9367	-16.0503	-16.1732	-13.8581	-16.4097	-15.9715	-16.0944	-16.0503	-15.8138	-9.00122	-13.4368	-15.8926
877_Mm_2004.5_pos	-12.5033	-13.887	-11.0754	-13.6906	-6.93182	-12.8574	-12.7786	-9.18915	-11.633	-16.1732	-16.2521	-12.5104	-12.5009	-16.1732	-19.1197	-17.0035	-16.6011	-13.9208	-14.8409	-12.6998	-12.5445	-5.93947	-12.5585	-13.7189	-12.5585	-12.5733	-12.5887	-14.986	-13.776	-11.0571	-20.8541	-9.54385	-13.7919	-14.9071	-16.4097	-14.986	-13.7606	-10.8994	-16.4886	-14.986	-7.0711	-15.2225	-16.4097	-14.9071	-16.4886	-16.2521	-13.8751	-13.8751	-16.3309
880_Mm_2004.5_pos	-13.6906	-13.4488	-13.6906	-10.164	-13.7189	-14.0447	-13.9659	-13.8082	-16.2521	-15.735	-13.7098	-13.6977	-13.6882	-12.6466	-19.1197	-17.0035	-17.2769	-14.5965	-19.8784	-13.887	-13.7318	-13.7606	-13.7458	-10.1922	-13.7458	-13.7606	-13.776	-16.1732	-11.9047	-16.0944	-20.8541	-16.3309	-11.2496	-16.0944	-15.9715	-16.1732	-12.6587	-15.9367	-14.6172	-16.1732	-13.8581	-16.4097	-15.3079	-16.0944	-14.6172	-13.7098	-13.4368	-12.0038	-13.7886
935_Mm_2004.6_pos	-13.7402	-9.41025	-13.7402	-13.3019	-13.7606	-14.1768	-14.098	-13.9403	-16.3842	-11.6964	-15.9459	-13.7438	-13.7495	-15.8671	-19.2518	-17.1356	-17.409	-14.7286	-20.0105	-14.0191	-13.7721	-13.7991	-13.7851	-13.3223	-13.7851	-13.7991	-13.8139	-16.3053	-13.3756	-16.2265	-20.9862	-16.463	-13.391	-16.2265	-10.8622	-16.3053	-13.3608	-16.0688	-16.1824	-16.3053	-13.8945	-16.5418	-16.1036	-16.2265	-16.1824	-15.9459	-9.30251	-13.4731	-16.0247
938_Mn_2004.8_neg	-10.91	-14.2833	-12.6688	-13.8561	-12.6631	-11.4949	-9.94736	-13.0172	-15.4611	-16.5695	-16.6484	-10.9018	-9.49331	-16.5695	-19.516	-17.3998	-16.9974	-14.3171	-19.0875	-6.10459	-10.9113	-12.6914	-10.921	-13.8504	-8.58328	-6.00254	-9.47677	-13.6234	-13.8916	-15.3034	-21.2504	-15.5399	-13.9056	-13.5446	-16.806	-10.5577	-13.8786	-15.1458	-16.8849	-10.5577	-12.7806	-10.7942	-16.806	-13.5446	-16.8849	-16.6484	-13.9844	-13.9844	-16.7272
943_Mm_2004.6_pos	-13.7402	-9.14525	-13.7402	-13.3019	-13.7606	-14.1768	-14.098	-13.9403	-16.3842	-7.34263	-15.9459	-13.7438	-13.7495	-15.8671	-19.2518	-17.1356	-17.409	-14.7286	-20.0105	-14.0191	-13.7721	-13.7991	-13.7851	-13.3223	-13.7851	-13.7991	-13.8139	-16.3053	-13.3756	-16.2265	-20.9862	-16.463	-13.391	-16.2265	-11.9329	-16.3053	-13.3608	-16.0688	-16.1824	-16.3053	-13.8945	-16.5418	-16.1036	-16.2265	-16.1824	-15.9459	-8.39242	-13.4731	-16.0247
947_Mm_2000.4_pos	-10.9891	-12.0548	-6.68594	-12.1764	-9.61328	-10.8328	-10.8501	-9.45694	-8.93276	-11.562	-11.548	-11.0065	-10.9544	-11.562	-16.4217	-12.2994	-11.1851	-11.2227	-11.8472	-10.8675	-11.0586	-9.6654	-11.076	-12.2285	-11.076	-11.0933	-11.1107	-10.3747	-12.298	-8.96156	-16.0582	-8.91982	-12.3154	-10.3895	-11.5235	-10.3747	-12.2806	-8.99283	-11.5139	-10.3747	-9.76963	-10.3362	-11.5235	-10.3895	-11.5139	-11.548	-12.4022	-12.4022	-11.535
973_Mm_2004.7_neg	-13.7947	-13.713	-13.7947	-9.8587	-13.8042	-14.3089	-14.2301	-14.0724	-16.5163	-15.9991	-13.974	-13.7935	-13.821	-10.0567	-19.3839	-17.2677	-17.5411	-14.8607	-20.1426	-14.1512	-13.8138	-13.8383	-13.8254	-7.4235	-13.8254	-13.8383	-13.8523	-16.4374	-11.981	-16.3586	-21.1183	-16.5951	-11.3248	-16.3586	-16.2356	-16.4374	-12.7365	-16.2009	-14.8814	-16.4374	-13.9311	-16.6739	-15.5721	-16.3586	-14.8814	-13.974	-13.5095	-12.0765	-14.0528
974_Mm_2004.9_pos	-12.7403	-14.4154	-2.495	-13.9276	-11.2848	-13.3858	-13.307	-11.7214	-14.1652	-16.7016	-16.7805	-12.7221	-12.834	-16.7016	-19.6481	-17.5319	-17.1295	-14.4492	-17.7916	-13.2282	-12.7164	-11.3052	-12.7235	-13.9	-12.7235	-12.7331	-12.7446	-15.5144	-13.9319	-14.0076	-21.3825	-14.2441	-13.9448	-15.4355	-16.9381	-15.5144	-13.9204	-13.8499	-17.017	-15.5144	-11.3897	-15.7509	-16.9381	-15.4355	-17.017	-16.7805	-14.0211	-14.0211	-16.8593
ELB_Mm_1999.9_pos	-10.8097	-11.8753	-9.38171	-11.9969	-5.26178	-10.6533	-10.6707	-7.27363	-6.73889	-11.3744	-11.3579	-10.827	-10.7749	-11.3744	-16.2422	-12.1094	-10.5886	-11.0432	-8.76442	-10.6881	-10.8791	-4.86036	-10.8965	-12.049	-10.8965	-10.9139	-10.9313	-10.1872	-12.1185	-6.35381	-15.8649	-4.55447	-12.1359	-10.2039	-11.3259	-10.1872	-12.1012	-6.38764	-11.3104	-10.1872	-5.41813	-10.1386	-11.3259	-10.2039	-11.3104	-11.3579	-12.2228	-12.2228	-11.3417
GULI_Mn_1997.4_neg	-11.0996	-5.29112	-11.0996	-10.6613	-11.1517	-10.9433	-10.9606	-10.9954	-10.4569	-5.60033	-10.0186	-11.117	-11.0649	-10.036	-15.3449	-11.2083	-10.2312	-10.8217	-10.4995	-10.978	-11.1691	-11.2038	-11.1865	-10.7135	-11.1865	-11.2038	-11.2212	-10.4742	-10.7829	-10.4916	-14.9627	-10.4395	-10.8003	-10.4916	-5.81321	-10.4742	-10.7656	-10.5264	-9.96648	-10.4742	-11.3081	-10.4221	-9.98385	-10.4916	-9.96648	-10.0186	-6.45154	-10.8872	-10.0012
MDL02_Mm_1998.9_neg	-10.4507	-11.5164	-9.02279	-11.638	-4.41068	-10.2944	-10.3118	-6.91471	-6.37645	-11.0128	-10.9955	-10.4681	-10.416	-11.0128	-15.8833	-11.747	-10.102	-10.6843	-7.44345	-10.3291	-10.5202	-4.95332	-10.5376	-11.6901	-10.5376	-10.555	-10.5723	-9.82556	-11.7596	-5.99282	-15.5014	-2.24308	-11.777	-9.84288	-10.961	-9.82556	-11.7422	-6.0275	-10.9437	-9.82556	-4.56702	-9.77369	-10.961	-9.84288	-10.9437	-10.9955	-11.8638	-11.8638	-10.9782
MDL08_Mm_1998.5_pos	-11.4944	-10.9346	-11.4944	-9.62309	-11.5465	-11.3381	-11.3555	-11.3902	-10.8518	-10.4308	-8.98043	-11.5118	-11.4597	-8.99778	-15.7397	-11.6032	-10.6287	-11.2165	-11.9526	-11.3728	-11.5639	-11.5987	-11.5813	-9.67521	-11.5813	-11.5987	-11.616	-10.8691	-4.83665	-10.8865	-15.3576	-10.8344	-9.76207	-10.8865	-10.3788	-10.8691	-10.4968	-10.9212	-5.64814	-10.8691	-11.7029	-10.8171	-9.71525	-10.8865	-3.55716	-8.98043	-11.282	-5.64527	-8.96309
MDL10_Mm_1998.2_neg	-10.1995	-11.2652	-6.89782	-11.3868	-8.82366	-10.0431	-10.0605	-8.66731	-8.12883	-10.7614	-10.744	-10.2169	-10.1647	-10.7614	-15.632	-11.4955	-9.8437	-10.433	-8.94105	-10.0779	-10.269	-8.87577	-10.2864	-11.4389	-10.2864	-10.3037	-10.3211	-9.57414	-11.5084	-8.16356	-15.2499	-8.11147	-11.5257	-9.5915	-10.7093	-9.57414	-11.491	-8.19829	-10.692	-9.57414	-8.98	-9.52206	-10.7093	-9.5915	-10.692	-10.744	-11.6126	-11.6126	-10.7267
MDL12_Mm_1999.2_neg	-12.4971	-12.3755	-12.4971	-12.4971	-12.5492	-12.3408	-12.3581	-12.3929	-11.855	-11.8722	-11.855	-12.5145	-12.4624	-11.8722	-15.9909	-3.81714	-11.6473	-12.2192	-13.6287	-12.3755	-12.5666	-12.6013	-12.584	-12.5492	-12.584	-12.6013	-12.6187	-11.8722	-12.6187	-11.8895	-15.6095	-11.8378	-12.6361	-11.8895	-11.8206	-11.8722	-12.6013	-11.9241	-11.8036	-11.8722	-12.7056	-11.8206	-11.8206	-11.8895	-11.8036	-11.855	-12.7229	-12.7229	-11.8378
MDL26_Mm_1998.4_pos	-10.2713	-11.3369	-8.84333	-11.4585	-5.41232	-10.1149	-10.1323	-6.73525	-6.19679	-10.8332	-10.8159	-10.2886	-10.2365	-10.8332	-15.7038	-11.5673	-9.91639	-10.5048	-6.78296	-10.1497	-10.3408	-5.46444	-10.3581	-11.5107	-10.3581	-10.3755	-10.3929	-9.64595	-11.5801	-5.81324	-15.3217	-4.70017	-11.5975	-9.66331	-10.7812	-9.64595	-11.5628	-5.84797	-10.7638	-9.64595	-5.56867	-9.5939	-10.7812	-9.66331	-10.7638	-10.8159	-11.6844	-11.6844	-10.7985
MDL27_Mm_1998.4_pos	-5.85796	-11.3369	-10.2713	-11.4585	-10.3234	-4.09143	-8.37344	-10.167	-9.62859	-10.8332	-10.8159	-8.42557	-8.47767	-10.8332	-15.7038	-11.5673	-9.91639	-10.5048	-10.6332	-8.39081	-2.40039	-10.3755	-3.2645	-11.5107	-8.59927	-8.61664	-8.63402	-7.78287	-11.5801	-9.66331	-15.3217	-9.61124	-11.5975	-7.80023	-10.7812	-7.88708	-11.5628	-9.69803	-10.7638	-7.88708	-10.4797	-7.83504	-10.7812	-2.56966	-10.7638	-10.8159	-11.6844	-11.6844	-10.7985
MDL34_Mm_1998.4_neg	-11.4585	-6.72805	-11.4585	-11.0203	-11.5107	-11.3022	-11.3196	-11.3543	-10.8159	-6.22432	-10.3776	-11.4759	-11.4238	-10.3949	-15.7038	-11.5673	-10.5922	-11.1806	-11.8205	-11.3369	-11.528	-11.5628	-11.5454	-11.0724	-11.5454	-11.5628	-11.5801	-10.8332	-11.1419	-10.8506	-15.3217	-10.7985	-11.1592	-10.8506	-2.77591	-10.8332	-11.1245	-10.8853	-10.3256	-10.8332	-11.667	-10.7812	-10.3429	-10.8506	-10.3256	-10.3776	-7.07548	-11.2461	-10.3602
MDL39_Mm_1998.8_pos	-11.6021	-11.0422	-11.6021	-9.73077	-11.6542	-11.4458	-11.4631	-11.4979	-10.9596	-10.5386	-9.08822	-11.6195	-11.5674	-9.10555	-15.8474	-11.711	-10.74	-11.3242	-12.3488	-11.4805	-11.6716	-11.7063	-11.689	-9.78289	-11.689	-11.7063	-11.7237	-10.9769	-7.55067	-10.9942	-15.4654	-10.9422	-9.86975	-10.9942	-10.4867	-10.9769	-10.6045	-11.0289	-6.73465	-10.9769	-11.8106	-10.925	-9.82311	-10.9942	-6.73465	-9.08822	-11.3897	-7.6549	-9.07091
MDL40_Mn_1998.4_pos	-8.4082	-11.3369	-10.2713	-11.4585	-10.3234	-8.25185	-8.37344	-10.167	-9.62859	-10.8332	-10.8159	-4.91721	-8.47767	-10.8332	-15.7038	-11.5673	-9.91639	-10.5048	-10.6332	-8.39081	-8.47768	-10.3755	-8.49506	-11.5107	-8.59927	-8.61664	-8.63402	-2.30211	-11.5801	-9.66331	-15.3217	-9.61124	-11.5975	-4.29186	-10.7812	-7.88708	-11.5628	-9.69803	-10.7638	-7.88708	-10.4797	-7.83504	-10.7812	-7.80023	-10.7638	-10.8159	-11.6844	-11.6844	-10.7985
MDL44_Mn_1998.4_pos	-8.4082	-11.3369	-10.2713	-11.4585	-10.3234	-8.25185	-8.37344	-10.167	-9.62859	-10.8332	-10.8159	-6.69958	-8.47767	-10.8332	-15.7038	-11.5673	-9.91639	-10.5048	-10.6332	-8.39081	-8.47768	-10.3755	-8.49506	-11.5107	-8.59927	-8.61664	-8.63402	-6.05687	-11.5801	-9.66331	-15.3217	-9.61124	-11.5975	-6.07423	-10.7812	-7.88708	-11.5628	-9.69803	-10.7638	-7.88708	-10.4797	-7.83504	-10.7812	-7.80023	-10.7638	-10.8159	-11.6844	-11.6844	-10.7985
MDL46_Mn_1998.4_pos	-8.4082	-11.3369	-10.2713	-11.4585	-10.3234	-8.25185	-8.37344	-10.167	-9.62859	-10.8332	-10.8159	-6.69958	-8.47767	-10.8332	-15.7038	-11.5673	-9.91639	-10.5048	-10.6332	-8.39081	-8.47768	-10.3755	-8.49506	-11.5107	-8.59927	-8.61664	-8.63402	-6.05687	-11.5801	-9.66331	-15.3217	-9.61124	-11.5975	-6.07423	-10.7812	-7.88708	-11.5628	-9.69803	-10.7638	-7.88708	-10.4797	-7.83504	-10.7812	-7.80023	-10.7638	-10.8159	-11.6844	-11.6844	-10.7985
MDL55_Mm_1998.4_pos	-5.85796	-11.3369	-10.2713	-11.4585	-10.3234	-4.64623	-8.37344	-10.167	-9.62859	-10.8332	-10.8159	-8.42557	-8.47767	-10.8332	-15.7038	-11.5673	-9.91639	-10.5048	-10.6332	-8.39081	-4.87207	-10.3755	-4.88944	-11.5107	-8.59927	-8.61664	-8.63402	-7.78287	-11.5801	-9.66331	-15.3217	-9.61124	-11.5975	-7.80023	-10.7812	-7.88708	-11.5628	-9.69803	-10.7638	-7.88708	-10.4797	-7.83504	-10.7812	-4.19461	-10.7638	-10.8159	-11.6844	-11.6844	-10.7985
MDL60_Mn_1998.4_pos	-8.4082	-11.3369	-10.2713	-11.4585	-10.3234	-8.25185	-8.37344	-10.167	-9.62859	-10.8332	-10.8159	-6.69958	-8.47767	-10.8332	-15.7038	-11.5673	-9.91639	-10.5048	-10.6332	-8.39081	-8.47768	-10.3755	-8.49506	-11.5107	-8.59927	-8.61664	-8.63402	-6.05687	-11.5801	-9.66331	-15.3217	-9.61124	-11.5975	-6.07423	-10.7812	-7.88708	-11.5628	-9.69803	-10.7638	-7.88708	-10.4797	-7.83504	-10.7812	-7.80023	-10.7638	-10.8159	-11.6844	-11.6844	-10.7985
MR02_Mm_1998.4_pos	-11.4585	-10.8987	-11.4585	-9.5872	-11.5107	-11.3022	-11.3196	-11.3543	-10.8159	-10.3949	-8.94452	-11.4759	-11.4238	-8.96187	-15.7038	-11.5673	-10.5922	-11.1806	-11.8205	-11.3369	-11.528	-11.5628	-11.5454	-9.63932	-11.5454	-11.5628	-11.5801	-10.8332	-7.4071	-10.8506	-15.3217	-10.7985	-9.72618	-10.8506	-10.3429	-10.8332	-10.4609	-10.8853	-6.59078	-10.8332	-11.667	-10.7812	-9.67932	-10.8506	-6.59078	-8.94452	-11.2461	-7.51133	-8.92717
MR04_Mm_1998.5_neg	-11.4944	-10.9346	-11.4944	-8.95214	-11.5465	-11.3381	-11.3555	-11.3902	-10.8518	-10.4308	-5.29469	-11.5118	-11.4597	-8.32682	-15.7397	-11.6032	-10.6287	-11.2165	-11.9526	-11.3728	-11.5639	-11.5987	-11.5813	-9.00425	-11.5813	-11.5987	-11.616	-10.8691	-9.7447	-10.8865	-15.3576	-10.8344	-5.41941	-10.8865	-10.3788	-10.8691	-10.4968	-10.9212	-8.92843	-10.8691	-11.7029	-10.8171	-9.71525	-10.8865	-8.92843	-5.29469	-11.282	-9.84893	-3.86856
MR05_Mm_1998.5_pos	-10.3072	-11.3728	-8.87922	-11.4944	-6.92749	-10.1508	-10.1682	-4.23179	-3.69335	-10.8691	-10.8518	-10.3245	-10.2724	-10.8691	-15.7397	-11.6032	-9.95296	-10.5407	-7.33341	-10.1856	-10.3767	-6.9796	-10.394	-11.5465	-10.394	-10.4114	-10.4288	-9.68186	-11.616	-6.26741	-15.3576	-6.21536	-11.6334	-9.69921	-10.8171	-9.68186	-11.5987	-6.30213	-10.7998	-9.68186	-7.08383	-9.62983	-10.8171	-9.69921	-10.7998	-10.8518	-11.7203	-11.7203	-10.8344
MR09_Mm_1998.5_pos	-11.4944	-10.9346	-11.4944	-7.55842	-11.5465	-11.3381	-11.3555	-11.3902	-10.8518	-10.4308	-8.30947	-11.5118	-11.4597	-2.25674	-15.7397	-11.6032	-10.6287	-11.2165	-11.9526	-11.3728	-11.5639	-11.5987	-11.5813	-4.24319	-11.5813	-11.5987	-11.616	-10.8691	-9.7447	-10.8865	-15.3576	-10.8344	-9.09111	-10.8865	-10.3788	-10.8691	-10.4968	-10.9212	-8.92843	-10.8691	-11.7029	-10.8171	-9.71525	-10.8865	-8.92843	-8.30947	-11.282	-9.84893	-8.29213
MR10_Mm_1998.7_pos	-10.379	-11.4446	-8.951	-11.5662	-6.581	-10.2226	-10.24	-6.84292	-6.30456	-10.941	-10.9236	-10.3963	-10.3442	-10.941	-15.8115	-11.6751	-10.0268	-10.6125	-6.01657	-10.2574	-10.4484	-6.63312	-10.4658	-11.6183	-10.4658	-10.4832	-10.5006	-9.75369	-11.6878	-4.77782	-15.4295	-5.86897	-11.7052	-9.77103	-10.889	-9.75369	-11.6704	-2.20738	-10.8717	-9.75369	-6.73735	-9.70172	-10.889	-9.77103	-10.8717	-10.9236	-11.792	-11.792	-10.9063
MR11_Mm_1998.8_pos	-10.4148	-11.4805	-8.9869	-11.6021	-6.61689	-10.2585	-10.2759	-6.87882	-6.3405	-10.9769	-10.9596	-10.4322	-10.3801	-10.9769	-15.8474	-11.711	-10.0642	-10.6484	-6.14866	-10.2932	-10.4843	-6.66901	-10.5017	-11.6542	-10.5017	-10.5191	-10.5364	-9.78962	-11.7237	-4.81378	-15.4654	-5.90492	-11.7411	-9.80695	-10.925	-9.78962	-11.7063	-3.12287	-10.9077	-9.78962	-6.77324	-9.7377	-10.925	-9.80695	-10.9077	-10.9596	-11.8279	-11.8279	-10.9422
MR12_Mn_1998.7_neg	-8.51587	-11.4446	-10.379	-11.5662	-10.4311	-8.35953	-8.48112	-10.2747	-9.73635	-10.941	-10.9236	-2.66115	-8.58535	-10.941	-15.8115	-11.6751	-10.0268	-10.6125	-11.0295	-8.49849	-8.58536	-10.4832	-8.60273	-11.6183	-8.70695	-8.72432	-8.74169	-4.38316	-11.6878	-9.77103	-15.4295	-9.71903	-11.7052	-2.03587	-10.889	-7.99483	-11.6704	-9.80574	-10.8717	-7.99483	-10.5874	-7.94286	-10.889	-7.90795	-10.8717	-10.9236	-11.792	-11.792	-10.9063
MR16_Mn_1998.5_pos	-8.54831	-11.3728	-10.3072	-11.4944	-10.3593	-8.39196	-6.94065	-10.2029	-9.66451	-10.8691	-10.8518	-8.56568	-7.04488	-10.8691	-15.7397	-11.6032	-9.95296	-10.5407	-10.7653	-5.36049	-8.61779	-10.4114	-8.63516	-11.5465	-6.29744	-5.58632	-7.20122	-7.92299	-11.616	-9.69921	-15.3576	-9.64716	-11.6334	-7.94035	-10.8171	-3.59302	-11.5987	-9.73393	-10.7998	-4.44514	-10.5156	-3.54099	-10.8171	-7.94035	-10.7998	-10.8518	-11.7203	-11.7203	-10.8344
MR23_Mn_1998.8_pos	-8.55176	-11.4805	-10.4148	-11.6021	-10.467	-8.39542	-8.51701	-10.3106	-9.77229	-10.9769	-10.9596	-6.84315	-8.62124	-10.9769	-15.8474	-11.711	-10.0642	-10.6484	-11.1616	-8.53438	-8.62125	-10.5191	-8.63862	-11.6542	-8.74284	-8.76021	-8.77758	-6.20055	-11.7237	-9.80695	-15.4654	-9.75498	-11.7411	-6.21788	-10.925	-8.03076	-11.7063	-9.84165	-10.9077	-8.03076	-10.6233	-7.97883	-10.925	-7.94387	-10.9077	-10.9596	-11.8279	-11.8279	-10.9422
MR32_Mm_1998.8_pos	-10.4148	-11.4805	-8.9869	-11.6021	-4.374	-10.2585	-10.2759	-6.87882	-6.3405	-10.9769	-10.9596	-10.4322	-10.3801	-10.9769	-15.8474	-11.711	-10.0642	-10.6484	-7.31135	-10.2932	-10.4843	-4.91699	-10.5017	-11.6542	-10.5017	-10.5191	-10.5364	-9.78962	-11.7237	-5.95689	-15.4654	-2.18417	-11.7411	-9.80695	-10.925	-9.78962	-11.7063	-5.99158	-10.9077	-9.78962	-4.53035	-9.7377	-10.925	-9.80695	-10.9077	-10.9596	-11.8279	-11.8279	-10.9422
MR41_Mm_1998.5_neg	-11.4944	-10.9346	-11.4944	-8.95214	-11.5465	-11.3381	-11.3555	-11.3902	-10.8518	-10.4308	-5.29469	-11.5118	-11.4597	-8.32682	-15.7397	-11.6032	-10.6287	-11.2165	-11.9526	-11.3728	-11.5639	-11.5987	-11.5813	-9.00425	-11.5813	-11.5987	-11.616	-10.8691	-9.7447	-10.8865	-15.3576	-10.8344	-5.41941	-10.8865	-10.3788	-10.8691	-10.4968	-10.9212	-8.92843	-10.8691	-11.7029	-10.8171	-9.71525	-10.8865	-8.92843	-5.29469	-11.282	-9.84893	-2.88832
MR45_Mm_1998.8_neg	-11.6021	-6.60662	-11.6021	-11.1638	-11.6542	-11.4458	-11.4631	-11.4979	-10.9596	-5.4579	-10.5213	-11.6195	-11.5674	-10.5386	-15.8474	-11.711	-10.74	-11.3242	-12.3488	-11.4805	-11.6716	-11.7063	-11.689	-11.2159	-11.689	-11.7063	-11.7237	-10.9769	-11.2854	-10.9942	-15.4654	-10.9422	-11.3028	-10.9942	-6.31607	-10.9769	-11.2681	-11.0289	-10.4694	-10.9769	-11.8106	-10.925	-10.4867	-10.9942	-10.4694	-10.5213	-4.11994	-11.3897	-10.504
MR54_Mm_1998.3_pos	-11.4226	-10.8628	-11.4226	-8.88035	-11.4748	-11.2663	-11.2837	-11.3184	-10.7799	-10.359	-5.22281	-11.44	-11.3879	-8.25501	-15.6679	-11.5314	-10.5558	-11.1447	-11.6884	-11.301	-11.4921	-11.5269	-11.5095	-8.93247	-11.5095	-11.5269	-11.5442	-10.7973	-9.67291	-10.8147	-15.2858	-10.7626	-5.34748	-10.8147	-10.307	-10.7973	-10.425	-10.8494	-8.85656	-10.7973	-11.6311	-10.7452	-9.6434	-10.8147	-8.85656	-5.22281	-11.2102	-9.77714	-3.79153
MR58_Mn_1998.6_pos	-8.5842	-11.4087	-10.3431	-11.5303	-10.3952	-8.42785	-6.97654	-10.2388	-9.70043	-10.905	-10.8877	-8.60157	-7.08077	-10.905	-15.7756	-11.6391	-9.98973	-10.5766	-10.8974	-5.39649	-8.65368	-10.4473	-8.67106	-11.5824	-6.33334	-5.62232	-7.23712	-7.95891	-11.6519	-9.73512	-15.3936	-9.68309	-11.6693	-7.97626	-10.853	-4.48116	-11.6346	-9.76983	-10.8357	-2.10224	-10.5515	-4.42916	-10.853	-7.97626	-10.8357	-10.8877	-11.7562	-11.7562	-10.8704
MR63_Mm_1998.9_pos	-11.638	-11.0781	-11.638	-7.70199	-11.6901	-11.4817	-11.499	-11.5338	-10.9955	-10.5745	-8.45322	-11.6554	-11.6033	-4.19353	-15.8833	-11.747	-10.7778	-11.3601	-12.4809	-11.5164	-11.7075	-11.7422	-11.7249	-4.87083	-11.7249	-11.7422	-11.7596	-11.0128	-9.88827	-11.0301	-15.5014	-10.9782	-9.23468	-11.0301	-10.5227	-11.0128	-10.6404	-11.0648	-9.07239	-11.0128	-11.8465	-10.961	-9.85911	-11.0301	-9.07239	-8.45322	-11.4256	-9.9925	-8.43593
MR74_Mm_1998.9_pos	-11.638	-11.0781	-11.638	-9.76666	-11.6901	-11.4817	-11.499	-11.5338	-10.9955	-10.5745	-9.12418	-11.6554	-11.6033	-9.14149	-15.8833	-11.747	-10.7778	-11.3601	-12.4809	-11.5164	-11.7075	-11.7422	-11.7249	-9.81878	-11.7249	-11.7422	-11.7596	-11.0128	-5.68471	-11.0301	-15.5014	-10.9782	-9.90564	-11.0301	-10.5227	-11.0128	-10.6404	-11.0648	-5.79211	-11.0128	-11.8465	-10.961	-9.85911	-11.0301	-4.86883	-9.12418	-11.4256	-3.79596	-9.10689
MR75_Mm_1998.4_pos	-11.4585	-10.8987	-11.4585	-8.91624	-11.5107	-11.3022	-11.3196	-11.3543	-10.8159	-10.3949	-5.25875	-11.4759	-11.4238	-8.29091	-15.7038	-11.5673	-10.5922	-11.1806	-11.8205	-11.3369	-11.528	-11.5628	-11.5454	-8.96836	-11.5454	-11.5628	-11.5801	-10.8332	-9.7088	-10.8506	-15.3217	-10.7985	-2.84442	-10.8506	-10.3429	-10.8332	-10.4609	-10.8853	-8.89249	-10.8332	-11.667	-10.7812	-9.67932	-10.8506	-8.89249	-5.25875	-11.2461	-9.81304	-4.58445
MR85_Mn_1998.5_pos	-8.54831	-11.3728	-10.3072	-11.4944	-10.3593	-8.39196	-4.86918	-10.2029	-9.66451	-10.8691	-10.8518	-8.56568	-3.63482	-10.8691	-15.7397	-11.6032	-9.95296	-10.5407	-10.7653	-6.95802	-8.61779	-10.4114	-8.63516	-11.5465	-7.16648	-7.18385	-5.67366	-7.92299	-11.616	-9.69921	-15.3576	-9.64716	-11.6334	-7.94035	-10.8171	-6.45431	-11.5987	-9.73393	-10.7998	-6.45431	-10.5156	-6.40228	-10.8171	-7.94035	-10.7998	-10.8518	-11.7203	-11.7203	-10.8344
MR87_Mm_1998.1_neg	-11.3509	-10.791	-11.3509	-8.80857	-11.403	-11.1945	-11.2119	-11.2466	-10.7081	-10.2872	-4.87567	-11.3682	-11.3161	-8.18321	-15.5961	-11.4596	-10.4833	-11.0729	-11.4242	-11.2293	-11.4203	-11.4551	-11.4377	-8.86068	-11.4377	-11.4551	-11.4725	-10.7255	-9.60113	-10.7429	-15.214	-10.6908	-5.93261	-10.7429	-10.2351	-10.7255	-10.3532	-10.7776	-8.78473	-10.7255	-11.5593	-10.6734	-9.57157	-10.7429	-8.78473	-3.57058	-11.1384	-9.70536	-5.13355
MR91_Mm_1998.3_pos	-10.2354	-11.301	-8.80743	-11.4226	-6.8557	-10.079	-10.0964	-4.15604	-3.61757	-10.7973	-10.7799	-10.2528	-10.2006	-10.7973	-15.6679	-11.5314	-9.87998	-10.4689	-7.06921	-10.1138	-10.3049	-6.90782	-10.3222	-11.4748	-10.3222	-10.3396	-10.357	-9.61004	-11.5442	-6.19561	-15.2858	-6.14353	-11.5616	-9.6274	-10.7452	-9.61004	-11.5269	-6.23034	-10.7279	-9.61004	-7.01205	-9.55798	-10.7452	-9.6274	-10.7279	-10.7799	-11.6485	-11.6485	-10.7626
OL406_Mm_1998.6_pos	-11.5303	-10.9704	-11.5303	-9.65899	-11.5824	-11.374	-11.3913	-11.4261	-10.8877	-10.4668	-9.01635	-11.5477	-11.4956	-9.0337	-15.7756	-11.6391	-10.6655	-11.2524	-12.0846	-11.4087	-11.5998	-11.6346	-11.6172	-9.7111	-11.6172	-11.6346	-11.6519	-10.905	-3.36472	-10.9224	-15.3936	-10.8704	-9.79796	-10.9224	-10.4148	-10.905	-10.5327	-10.9571	-5.6841	-10.905	-11.7388	-10.853	-9.75119	-10.9224	-4.05745	-9.01635	-11.3179	-5.6812	-8.99902
PACL_Mm_2009.4_neg	-19.808	-15.486	-19.808	-19.3697	-19.5715	-20.5175	-20.4387	-20.281	-22.7249	-17.1271	-22.2866	-19.7292	-19.9657	-22.2077	-25.5925	-23.4763	-23.7497	-21.0693	-26.3512	-20.3598	-19.4927	-19.335	-19.4138	-19.1332	-19.4138	-19.335	-19.2562	-22.646	-18.8179	-22.5672	-27.3269	-22.8037	-18.7391	-22.5672	-18.2736	-22.646	-18.8967	-22.4095	-22.5231	-22.646	-18.862	-22.8825	-22.4443	-22.5672	-22.5231	-22.2866	-9.12826	-18.3449	-22.3654
POGU_Mm_1998.4_neg	-11.4585	-10.8987	-11.4585	-8.91624	-11.5107	-11.3022	-11.3196	-11.3543	-10.8159	-10.3949	-4.13638	-11.4759	-11.4238	-8.29091	-15.7038	-11.5673	-10.5922	-11.1806	-11.8205	-11.3369	-11.528	-11.5628	-11.5454	-8.96836	-11.5454	-11.5628	-11.5801	-10.8332	-9.7088	-10.8506	-15.3217	-10.7985	-6.0404	-10.8506	-10.3429	-10.8332	-10.4609	-10.8853	-8.89249	-10.8332	-11.667	-10.7812	-9.67932	-10.8506	-8.89249	-4.9837	-11.2461	-9.81304	-5.2414
SJD4_Mm_2000.1_pos	-10.8814	-11.9471	-6.57826	-12.0687	-9.50561	-10.7251	-10.7425	-9.34926	-8.81717	-11.4483	-11.4324	-10.8988	-10.8467	-11.4483	-16.314	-12.1838	-10.7888	-11.115	-11.4509	-10.7598	-10.9509	-9.55772	-10.9683	-12.1208	-10.9683	-10.9857	-11.003	-10.261	-12.1903	-8.84926	-15.9402	-8.80177	-12.2077	-10.2772	-11.4022	-10.261	-12.1729	-8.88245	-11.3882	-10.261	-9.66195	-10.2149	-11.4022	-10.2772	-11.3882	-11.4324	-12.2945	-12.2945	-11.417
VK_Mm_1997.4_neg	-11.0996	-10.5397	-11.0996	-9.99777	-11.1517	-10.9433	-10.9606	-10.9954	-10.4569	-10.036	-9.35502	-11.117	-11.0649	-9.37239	-15.3449	-11.2083	-10.2312	-10.8217	-10.4995	-10.978	-11.1691	-11.2038	-11.1865	-10.0499	-11.1865	-11.2038	-11.2212	-10.4742	-10.1194	-10.4916	-14.9627	-10.4395	-10.1367	-10.4916	-9.98385	-10.4742	-3.13092	-10.5264	-9.30291	-10.4742	-11.3081	-10.4221	-8.92477	-10.4916	-9.30291	-9.35502	-10.8872	-10.2236	-9.33765
[truncated: 203 more columns]

## Sheet: 5-60
	1005_Mm_2005.1_neg	1008_Mm_2004.4_neg	1009_Mm_2005.1_pos	1018_Mm_2005.1_neg	1022_Mv_2005.4_neg	1040_Mm_2004.2_neg	1049_Mn_2004.3_neg	1059_Mm_2004.5_neg	106_Mm_2001.4_pos	107_Mm_2001.5_neg	108_Mm_2001.4_neg	1097_Mn_2005.2_pos	1101_Mn_2004.9_neg	110_Mm_2001.5_pos	1118_Mo_2003.5_neg	112_Mm_2001.4_pos	11_Mm_2000.1_pos	1206_Mm_2003.5_pos	120_Mm_1996.8_pos	1237_Mn_2004.4_pos	1290_Mm_2005.5_pos	1292_Mm_2005.7_pos	1293_Mm_2005.6_pos	1294_Mv_2005.4_neg	1295_Mn_2005.6_pos	1298_Mn_2005.7_pos	1332_Mn_2005.8_pos	133_Mn_2001.5_pos	1344_Mm_2005.8_pos	134_Mm_2001.6_pos	135_Mo_2001.3_pos	136_Mm_2001.3_pos	1372_Mm_2005.9_pos	137_Mn_2001.6_pos	140_Mm_2001.2_pos	141_Mn_2001.5_neg	1425_Mm_2005.7_neg	142_Mm_2001.8_pos	144_Mm_2001.1_pos	145_Mn_2001.5_pos	1462_Mm_2006.3_neg	147_Mn_2001.2_pos	148_Mm_2001.2_pos	153_Mv_2001.6_pos	156_Mm_2001.1_neg	158_Mm_2001.4_neg	1598_Mm_2006.4_neg	1602_Mm_2006.4_pos	163_Mm_2001.3_neg
1005_Mm_2005.1_neg	#NAME?	-14.7074	-12.2017	-13.17	-11.987	-10.4911	-12.5245	-13.5194	-20.3275	-21.0763	-21.2959	-10.5009	-11.2068	-21.0763	-20.4783	-21.9477	-23.5986	-16.1316	-30.4299	-12.3049	-8.29199	-11.9826	-8.2917	-12.9554	-10.5447	-10.5485	-10.5545	-18.5437	-12.9569	-19.8883	-25.3099	-20.5471	-12.9641	-18.3241	-21.7351	-18.6738	-12.9509	-19.449	-21.9547	-18.6738	-12.0288	-19.3327	-21.7351	-16.2012	-21.9547	-21.2959	-13.0058	-13.0058	-21.5155
1008_Mm_2004.4_neg	-12.6449	#NAME?	-12.6449	-12.2658	-12.6681	-13.2972	-13.0776	-12.7213	-19.4465	-15.1865	-19.0674	-12.6521	-12.6351	-18.8478	-18.629	-20.0983	-22.3015	-14.8345	-29.5489	-12.858	-12.6766	-12.6937	-12.6851	-12.2891	-12.6851	-12.6937	-12.7024	-19.2269	-12.3233	-19.0073	-23.4605	-19.6661	-12.3319	-19.0073	-16.1395	-19.2269	-12.3146	-18.568	-19.7263	-19.2269	-12.7457	-19.8858	-19.5067	-19.0073	-19.7263	-19.0674	-8.71402	-12.3753	-19.287
1009_Mm_2005.1_pos	-12.2017	-14.7074	#NAME?	-13.17	-10.7666	-14.1782	-13.9586	-12.2989	-19.1071	-21.0763	-21.2959	-12.065	-12.6409	-21.0763	-20.4783	-21.9477	-23.5986	-16.1316	-29.2095	-13.739	-11.9791	-10.7621	-11.9788	-12.9554	-11.9788	-11.9826	-11.9885	-20.1079	-12.9569	-18.6678	-25.3099	-19.3267	-12.9641	-19.8883	-21.7351	-20.1079	-12.9509	-18.2286	-21.9547	-20.1079	-10.8084	-20.7668	-21.7351	-19.8883	-21.9547	-21.2959	-13.0058	-13.0058	-21.5155
1018_Mm_2005.1_neg	-13.17	-14.3283	-13.17	#NAME?	-12.9554	-15.1466	-14.927	-14.4877	-21.2959	-20.6972	-19.1488	-13.0334	-13.6093	-17.7746	-20.4783	-21.9477	-24.1509	-16.6839	-31.3983	-14.7074	-12.9474	-12.9509	-12.9471	-9.65372	-12.9471	-12.9509	-12.9569	-21.0763	-11.3613	-20.8567	-25.3099	-21.5155	-10.817	-20.8567	-21.356	-21.0763	-12.0149	-20.4174	-20.3591	-21.0763	-12.9972	-21.7351	-20.7991	-20.8567	-20.3591	-19.1488	-12.6267	-11.4102	-19.3684
1022_Mv_2005.4_neg	-12.9942	-15.4999	-11.7738	-13.9626	#NAME?	-14.9708	-14.7512	-11.4475	-18.2556	-21.8689	-22.0885	-12.7746	-13.4335	-21.8689	-21.2709	-22.7403	-24.3912	-16.9242	-27.9867	-14.5316	-12.1988	-7.42508	-12.1438	-13.3038	-12.1438	-12.1208	-12.1128	-20.9005	-13.0812	-17.4451	-26.1025	-16.2052	-13.0809	-20.6809	-22.5277	-20.9005	-13.0891	-17.0058	-22.7473	-20.9005	-3.24973	-21.5593	-22.5277	-20.6809	-22.7473	-22.0885	-13.1139	-13.1139	-22.3081
1040_Mm_2004.2_neg	-7.91532	-12.5772	-11.6024	-12.5708	-11.6276	#NAME?	-10.2298	-11.5858	-17.9498	-18.6985	-18.9181	-10.0464	-10.1533	-18.6985	-18.1006	-19.5699	-21.2208	-13.7538	-28.0522	-10.1748	-6.59479	-11.6535	-6.60343	-12.596	-10.2108	-10.2194	-10.2281	-16.166	-12.6305	-17.5105	-22.9322	-18.1694	-12.6392	-15.9464	-19.3574	-16.2961	-12.6219	-17.0713	-19.577	-16.2961	-11.7056	-16.9549	-19.3574	-12.4691	-19.577	-18.9181	-12.6826	-12.6826	-19.1377
1049_Mn_2004.3_neg	-10.205	-12.6768	-11.6391	-12.6075	-11.6636	-10.6306	#NAME?	-11.6534	-18.214	-18.9627	-19.1823	-10.2129	-7.15951	-18.9627	-18.3648	-19.8341	-21.485	-14.018	-28.3164	-8.9981	-10.2381	-11.6894	-10.2467	-12.632	-8.97048	-8.97912	-7.71315	-16.5603	-12.6665	-17.7747	-23.1964	-18.4336	-12.6751	-16.3406	-19.6216	-15.284	-12.6578	-17.3355	-19.8412	-15.284	-11.7415	-15.9429	-19.6216	-16.3406	-19.8412	-19.1823	-12.7185	-12.7185	-19.4019
1059_Mm_2004.5_neg	-11.7151	-13.1222	-10.4946	-12.6835	-8.87167	-12.593	-12.3734	#NAME?	-11.8319	-19.4911	-19.7107	-11.7211	-11.7116	-19.4911	-18.8932	-20.3625	-22.0134	-14.5464	-25.9803	-12.1538	-11.7444	-8.89687	-11.7528	-12.7045	-11.7528	-11.7613	-11.7699	-18.5227	-12.7383	-15.4387	-23.7247	-16.0975	-12.7469	-18.3031	-20.1499	-18.5227	-12.7297	-14.9994	-20.3696	-18.5227	-8.94882	-19.1816	-20.1499	-18.3031	-20.3696	-19.7107	-12.7903	-12.7903	-19.9303
106_Mm_2001.4_pos	-10.5964	-11.5039	-9.37594	-11.5648	-7.75798	-10.5182	-10.5269	-3.67101	#NAME?	-11.384	-11.5206	-10.6051	-10.579	-11.384	-15.2202	-12.1724	-13.8234	-10.8735	-17.7902	-10.5356	-10.6311	-7.78404	-10.6398	-11.5908	-10.6398	-10.6485	-10.6572	-10.4156	-11.6256	-7.4962	-15.5347	-7.90744	-11.6342	-10.3607	-11.9599	-10.4156	-11.6169	-7.46522	-12.1795	-10.4156	-7.83616	-10.9915	-11.9599	-10.3607	-12.1795	-11.5206	-11.6777	-11.6777	-11.7403
107_Mm_2001.5_neg	-11.6006	-7.49943	-11.6006	-11.2216	-11.6267	-11.5225	-11.5312	-11.5485	-11.7848	#NAME?	-11.4057	-11.6093	-11.5833	-11.1861	-15.2561	-12.4366	-14.6399	-11.4617	-21.8873	-11.5398	-11.6354	-11.6528	-11.6441	-11.2476	-11.6441	-11.6528	-11.6614	-11.5652	-11.2824	-11.4286	-15.7989	-12.0045	-11.291	-11.4286	-8.47779	-11.5652	-11.2737	-11.3506	-12.0646	-11.5652	-11.7049	-12.2241	-11.845	-11.4286	-12.0646	-11.4057	-7.13019	-11.3345	-11.6254
108_Mm_2001.4_neg	-11.5648	-11.1249	-11.5648	-9.41767	-11.5908	-11.4866	-11.4953	-11.5126	-11.5206	-11.0049	#NAME?	-11.5734	-11.5474	-9.23694	-15.2202	-12.1724	-14.3757	-11.4258	-21.6231	-11.5039	-11.5995	-11.6169	-11.6082	-9.44373	-11.6082	-11.6169	-11.6256	-11.384	-10.0299	-11.329	-15.5347	-11.7403	-7.06447	-11.329	-11.5808	-11.384	-10.6808	-11.298	-10.5839	-11.384	-11.669	-11.9599	-11.0238	-11.329	-10.5839	-6.70604	-11.2986	-10.0821	-7.1705
1097_Mn_2005.2_pos	-10.9017	-14.9715	-12.4659	-13.4342	-12.0546	-12.8782	-12.7887	-13.7836	-20.5917	-21.3405	-21.5601	#NAME?	-11.471	-21.3405	-20.7425	-22.2119	-23.8628	-16.3958	-30.6941	-12.5691	-10.4674	-12.0234	-10.4595	-13.023	-10.5896	-10.5893	-10.5931	-15.8795	-12.9955	-20.1525	-25.5741	-20.8113	-13.0015	-12.3781	-21.9993	-18.938	-12.9917	-19.7132	-22.2189	-18.938	-12.0648	-19.5969	-21.9993	-18.5883	-22.2189	-21.5601	-13.0417	-13.0417	-21.7797
1101_Mn_2004.9_neg	-10.4868	-14.179	-11.9209	-12.8893	-11.8896	-12.2158	-8.96379	-12.991	-19.7991	-20.5479	-20.7675	-10.4638	#NAME?	-20.5479	-19.9499	-21.4193	-23.0702	-15.6032	-29.9015	-10.5003	-10.4593	-11.9066	-10.4653	-12.858	-9.18908	-9.19627	-7.9295	-18.1454	-12.8828	-19.3599	-24.7815	-20.0187	-12.891	-17.9258	-21.2067	-16.8692	-12.8749	-18.9207	-21.4263	-16.8692	-11.9569	-17.5281	-21.2067	-17.9258	-21.4263	-20.7675	-12.9339	-12.9339	-20.9871
110_Mm_2001.5_pos	-11.6006	-11.1608	-11.6006	-8.29897	-11.6267	-11.5225	-11.5312	-11.5485	-11.7848	-11.1861	-9.63776	-11.6093	-11.5833	#NAME?	-15.2561	-12.4366	-14.6399	-11.4617	-21.8873	-11.5398	-11.6354	-11.6528	-11.6441	-5.52029	-11.6441	-11.6528	-11.6614	-11.5652	-10.0658	-11.4286	-15.7989	-12.0045	-9.52305	-11.4286	-11.845	-11.5652	-10.7167	-11.3506	-10.8481	-11.5652	-11.7049	-12.2241	-11.288	-11.4286	-10.8481	-9.63776	-11.3345	-10.1179	-9.85738
1118_Mo_2003.5_neg	-16.1129	-16.0531	-16.1129	-16.1129	-16.139	-16.0381	-16.0453	-16.0614	-20.8632	-20.6435	-20.8632	-16.1216	-16.0956	-20.6435	#NAME?	-20.8632	-23.7182	-16.2512	-30.9656	-16.0531	-16.1476	-16.165	-16.1563	-16.139	-16.1563	-16.165	-16.1737	-20.6435	-16.1737	-20.4239	-14.491	-21.0828	-16.1824	-20.4239	-21.3024	-20.6435	-16.165	-19.9847	-21.522	-20.6435	-16.2171	-21.3024	-21.3024	-20.4239	-21.522	-20.8632	-16.2258	-16.2258	-21.0828
112_Mm_2001.4_pos	-12.2165	-12.1557	-12.2165	-12.2165	-12.2426	-12.1384	-12.147	-12.1644	-12.1724	-12.0358	-12.1724	-12.2252	-12.1992	-12.0358	-15.2202	#NAME?	-15.0275	-12.0776	-22.2748	-12.1557	-12.2513	-12.2686	-12.26	-12.2426	-12.26	-12.2686	-12.2773	-12.0358	-12.2773	-11.9808	-15.5347	-12.392	-12.286	-11.9808	-12.6117	-12.0358	-12.2686	-11.9498	-12.8313	-12.0358	-12.3208	-12.6117	-12.6117	-11.9808	-12.8313	-12.1724	-12.3294	-12.3294	-12.392
11_Mm_2000.1_pos	-10.5458	-11.0374	-10.5458	-11.0982	-10.5719	-10.4677	-10.4764	-10.4937	-10.2246	-10.7855	-10.7769	-10.5545	-10.5285	-10.7855	-14.7536	-11.4287	#NAME?	-6.28734	-17.6362	-10.485	-10.5806	-10.598	-10.5893	-11.1242	-10.5893	-10.598	-10.6066	-10.2332	-11.159	-10.2419	-14.5627	-10.216	-11.1676	-10.2419	-10.7597	-10.2332	-11.1503	-10.2592	-10.7513	-10.2332	-10.6501	-10.2074	-10.7597	-10.2419	-10.7513	-10.7769	-11.2111	-11.2111	-10.7683
1206_Mm_2003.5_pos	-11.7662	-12.2587	-11.7662	-12.3185	-11.7922	-11.6913	-11.6985	-11.7146	-16.5164	-16.8491	-17.0688	-11.7749	-11.7489	-16.8491	-16.2512	-17.7205	-15.2519	#NAME?	-26.6189	-11.7064	-11.8009	-11.8183	-11.8096	-12.3445	-11.8096	-11.8183	-11.827	-16.2968	-12.3793	-16.0772	-21.0828	-16.7361	-12.388	-16.0772	-17.508	-16.2968	-12.3706	-15.638	-17.7276	-16.2968	-11.8704	-16.9557	-17.508	-16.0772	-17.7276	-17.0688	-12.4314	-12.4314	-17.2884
120_Mm_1996.8_pos	-8.94535	-9.85291	-7.7249	-9.91371	-5.7356	-8.86717	-8.87586	-6.02877	-5.75951	-9.60102	-9.59234	-8.95403	-8.92797	-9.60102	-13.5692	-10.2441	-8.92711	-9.22243	#NAME?	-8.88454	-8.98009	-5.76166	-8.98878	-9.93977	-8.98878	-8.99746	-9.00615	-8.63265	-9.97452	-2.71366	-13.3781	-5.37948	-9.9832	-8.64134	-9.57496	-8.63265	-9.96583	-4.47181	-9.56628	-8.63265	-5.81377	-8.6066	-9.57496	-8.64134	-9.56628	-9.59234	-10.0266	-10.0266	-9.58365
1237_Mn_2004.4_pos	-10.2424	-12.858	-11.6765	-12.6449	-11.6998	-10.8948	-9.39893	-11.753	-18.4781	-19.2269	-19.4465	-10.2496	-8.95642	-19.2269	-18.629	-20.0983	-21.7492	-14.2822	-28.5806	#NAME?	-10.2741	-11.7254	-10.2827	-12.6681	-8.26504	-6.18035	-9.0237	-16.8245	-12.7024	-18.0389	-23.4605	-18.6978	-12.711	-16.6048	-19.8858	-14.2492	-12.6937	-17.5997	-20.1054	-14.2492	-11.7774	-14.908	-19.8858	-16.6048	-20.1054	-19.4465	-12.7544	-12.7544	-19.6661
1290_Mm_2005.5_pos	-9.57137	-15.7641	-13.2584	-14.2268	-12.5996	-10.1936	-13.5813	-14.5762	-21.3843	-22.1331	-22.3527	-11.4747	-12.2636	-22.1331	-21.5351	-23.0045	-24.6554	-17.1884	-31.4867	-13.3617	#NAME?	-12.1884	-6.46414	-13.568	-10.8093	-10.7543	-10.7313	-19.6005	-13.1337	-20.9451	-26.3667	-21.6039	-13.1257	-19.3809	-22.7919	-19.7306	-13.1567	-20.5058	-23.0115	-19.7306	-12.174	-20.3895	-22.7919	-15.1659	-23.0115	-22.3527	-13.1503	-13.1503	-22.5723
1292_Mm_2005.7_pos	-13.7868	-16.2925	-12.5664	-14.7552	-8.4323	-15.7634	-15.5438	-12.2401	-19.0482	-22.6614	-22.8811	-13.5672	-14.2261	-22.6614	-22.0635	-23.5328	-25.1838	-17.7168	-28.7793	-15.3242	-12.9084	#NAME?	-12.6887	-14.0963	-12.6887	-12.4691	-12.3325	-21.6931	-13.3009	-18.2377	-26.8951	-17.4366	-13.2459	-21.4735	-23.3203	-21.6931	-13.4375	-17.7984	-23.5399	-21.6931	-7.55434	-22.3519	-23.3203	-21.4735	-23.5399	-22.8811	-13.2244	-13.2244	-23.1007
1293_Mm_2005.6_pos	-9.83557	-16.0283	-13.5226	-14.491	-12.8638	-10.4578	-13.8455	-14.8403	-21.6485	-22.3972	-22.6169	-11.7389	-12.5278	-22.3972	-21.7993	-23.2686	-24.9196	-17.4526	-31.7509	-13.6259	-6.86497	-12.2879	#NAME?	-13.8322	-10.9905	-10.8538	-10.7989	-19.8647	-13.2013	-21.2093	-26.6309	-21.8681	-13.1783	-19.6451	-23.0561	-19.9948	-13.2563	-20.77	-23.2757	-19.9948	-12.2114	-20.6537	-23.0561	-14.9214	-23.2757	-22.6169	-13.187	-13.187	-22.8365
1294_Mv_2005.4_neg	-13.9626	-15.1209	-13.9626	-10.6609	-13.3038	-15.9392	-15.7196	-15.2803	-22.0885	-21.4898	-19.9414	-13.743	-14.4019	-15.7624	-21.2709	-22.7403	-24.9435	-17.4765	-32.1909	-15.4999	-13.1671	-13.0891	-13.1121	#NAME?	-13.1121	-13.0891	-13.0812	-21.8689	-11.4856	-21.6492	-26.1025	-22.3081	-10.9338	-21.6492	-22.1486	-21.8689	-12.1531	-21.21	-21.1517	-21.8689	-13.1057	-22.5277	-21.5917	-21.6492	-21.1517	-19.9414	-12.7348	-11.5183	-20.161
1295_Mn_2005.6_pos	-12.0886	-16.0283	-13.5226	-14.491	-12.8638	-14.0651	-12.5693	-14.8403	-21.6485	-22.3972	-22.6169	-11.8689	-11.2516	-22.3972	-21.7993	-23.2686	-24.9196	-17.4526	-31.7509	-11.6083	-11.2101	-12.2879	-10.9905	-13.8322	#NAME?	-8.83621	-9.52263	-19.9948	-13.2013	-21.2093	-26.6309	-21.8681	-13.1783	-19.7752	-23.0561	-17.9772	-13.2563	-20.77	-23.2757	-17.9772	-12.2114	-18.636	-23.0561	-19.7752	-23.2757	-22.6169	-13.187	-13.187	-22.8365
1298_Mn_2005.7_pos	-12.3528	-16.2925	-13.7868	-14.7552	-13.128	-14.3293	-12.8335	-15.1045	-21.9127	-22.6614	-22.8811	-12.1331	-11.5158	-22.6614	-22.0635	-23.5328	-25.1838	-17.7168	-32.0151	-9.77915	-11.4743	-12.4691	-11.2547	-14.0963	-9.23704	#NAME?	-9.62219	-20.259	-13.3009	-21.4735	-26.8951	-22.1323	-13.2459	-20.0394	-23.3203	-17.6837	-13.4375	-21.0342	-23.5399	-17.6837	-12.25	-18.3426	-23.3203	-20.0394	-23.5399	-22.8811	-13.2244	-13.2244	-23.1007
1332_Mn_2005.8_pos	-12.617	-16.5567	-14.051	-15.0194	-13.3922	-14.5935	-11.823	-15.3687	-22.1769	-22.9256	-23.1453	-12.3973	-10.5053	-22.9256	-22.3277	-23.797	-25.448	-17.981	-32.2793	-12.8781	-11.7385	-12.7333	-11.5189	-14.3605	-10.2426	-10.023	#NAME?	-20.5232	-13.4821	-21.7377	-27.1593	-22.3965	-13.3454	-20.3036	-23.5845	-19.247	-13.7017	-21.2984	-23.8041	-19.247	-12.2908	-19.9058	-23.5845	-20.3036	-23.8041	-23.1453	-13.263	-13.263	-23.3649
133_Mn_2001.5_pos	-9.0681	-11.5398	-10.6323	-11.6006	-10.6583	-8.98993	-9.12871	-10.5802	-10.8165	-11.5652	-11.7848	-6.14835	-9.18083	-11.5652	-15.2561	-12.4366	-14.0876	-10.9094	-20.9189	-9.1374	-9.10285	-10.6844	-9.11153	-11.6267	-9.24163	-9.25032	-9.259	#NAME?	-11.6614	-10.4602	-15.7989	-11.0361	-11.6701	-5.96761	-12.2241	-9.16278	-11.6528	-10.3822	-12.4437	-9.16278	-10.7365	-9.82163	-12.2241	-8.89605	-12.4437	-11.7848	-11.7136	-11.7136	-12.0045
1344_Mm_2005.8_pos	-15.0194	-16.1776	-15.0194	-13.4238	-14.3605	-16.996	-16.7763	-16.3371	-23.1453	-22.5465	-21.5496	-14.7998	-15.4586	-21.33	-22.3277	-23.797	-26.0003	-18.5333	-33.2477	-16.5567	-14.1409	-13.7017	-13.9213	-12.7649	-13.9213	-13.7017	-13.4821	-22.9256	#NAME?	-22.706	-27.1593	-23.3649	-11.7498	-22.706	-23.2054	-22.9256	-12.7656	-22.2668	-19.5434	-22.9256	-13.2592	-23.5845	-22.6484	-22.706	-18.1574	-21.5496	-12.8839	-8.18936	-21.7693
134_Mm_2001.6_pos	-10.6682	-11.5757	-9.44773	-11.6365	-7.45842	-10.59	-10.5987	-7.75159	-8.21621	-11.8294	-12.049	-10.6769	-10.6508	-11.8294	-15.292	-12.7008	-14.3518	-10.9453	-15.2078	-10.6074	-10.7029	-7.48448	-10.7116	-11.6626	-10.7116	-10.7203	-10.729	-10.8611	-11.6973	#NAME?	-16.0631	-8.06448	-11.706	-10.6414	-12.4883	-10.8611	-11.6887	-6.26294	-12.7079	-10.8611	-7.5366	-11.5199	-12.4883	-10.6414	-12.7079	-12.049	-11.7495	-11.7495	-12.2687
135_Mo_2001.3_pos	-15.3233	-15.2625	-15.3233	-15.3233	-15.3493	-15.2451	-15.2538	-15.2712	-15.1338	-15.0789	-15.1338	-15.332	-15.3059	-15.0789	-8.59247	-15.1338	-17.9059	-15.1843	-25.1533	-15.2625	-15.358	-15.3754	-15.3667	-15.3493	-15.3667	-15.3754	-15.3841	-15.0789	-15.3841	-15.0558	#NAME?	-15.2705	-15.3928	-15.0558	-15.4901	-15.0789	-15.3754	-15.0476	-15.7097	-15.0789	-15.4275	-15.4901	-15.4901	-15.0558	-15.7097	-15.1338	-15.4362	-15.4362	-15.2705
136_Mm_2001.3_pos	-10.5605	-11.4681	-9.34005	-11.5289	-5.45198	-10.4823	-10.491	-7.64392	-7.50661	-11.2844	-11.3394	-10.5692	-10.5431	-11.2844	-15.1843	-11.9912	-13.5592	-10.8376	-17.1547	-10.4997	-10.5952	-5.91693	-10.6039	-11.5549	-10.6039	-10.6126	-10.6213	-10.3161	-11.5897	-7.05726	-15.2705	#NAME?	-11.5983	-10.2931	-11.6957	-10.3161	-11.581	-7.04901	-11.9153	-10.3161	-5.53016	-10.7273	-11.6957	-10.2931	-11.9153	-11.3394	-11.6418	-11.6418	-11.4761
1372_Mm_2005.9_pos	-15.2836	-16.4418	-15.2836	-13.1365	-14.6247	-17.2602	-17.0405	-16.6013	-23.4095	-22.8107	-18.8397	-15.064	-15.7228	-21.0428	-22.5919	-24.0612	-26.2645	-18.7975	-33.5119	-16.8209	-14.4051	-13.9659	-14.1855	-12.4777	-14.1855	-13.9659	-13.7463	-23.1898	-12.1507	-22.9702	-27.4235	-23.6291	#NAME?	-22.9702	-23.4696	-23.1898	-13.0298	-22.531	-22.4727	-23.1898	-13.3041	-23.8487	-22.9126	-22.9702	-22.4727	-18.8397	-12.9247	-11.7082	-18.4435
137_Mn_2001.6_pos	-9.104	-11.5757	-10.6682	-11.6365	-10.6942	-9.02582	-9.16461	-10.6161	-11.0807	-11.8294	-12.049	-2.99867	-9.21672	-11.8294	-15.292	-12.7008	-14.3518	-10.9453	-21.1831	-9.17329	-9.13874	-10.7203	-9.14743	-11.6626	-9.27752	-9.28621	-9.2949	-6.36844	-11.6973	-10.6414	-16.0631	-11.3003	-11.706	#NAME?	-12.4883	-9.42698	-11.6887	-10.4498	-12.7079	-9.42698	-10.7724	-10.0858	-12.4883	-9.07726	-12.7079	-12.049	-11.7495	-11.7495	-12.2687
140_Mm_2001.2_pos	-11.493	-7.68588	-11.493	-11.1139	-11.519	-11.4148	-11.4235	-11.4409	-11.2399	-7.47056	-10.8608	-11.5017	-11.4756	-10.8378	-15.1484	-11.8916	-13.8473	-11.354	-21.0947	-11.4322	-11.5277	-11.5451	-11.5364	-11.1399	-11.5364	-11.5451	-11.5538	-11.2169	-11.1747	-11.2089	-15.0893	-11.2949	-11.1834	-11.2089	#NAME?	-11.2169	-11.166	-11.2124	-11.272	-11.2169	-11.5972	-11.4315	-11.0524	-11.2089	-11.272	-10.8608	-7.85959	-11.2268	-10.9158
141_Mn_2001.5_neg	-9.1982	-11.5398	-10.6323	-11.6006	-10.6583	-9.12003	-7.85248	-10.5802	-10.8165	-11.5652	-11.7848	-9.20689	-7.9046	-11.5652	-15.2561	-12.4366	-14.0876	-10.9094	-20.9189	-6.56212	-9.23295	-10.6844	-9.24163	-11.6267	-7.22399	-6.67504	-7.98277	-9.16278	-11.6614	-10.4602	-15.7989	-11.0361	-11.6701	-9.02615	-12.2241	#NAME?	-11.6528	-10.3822	-12.4437	-6.19962	-10.7365	-2.76317	-12.2241	-9.02615	-12.4437	-11.7848	-11.7136	-11.7136	-12.0045
1425_Mm_2005.7_neg	-14.7552	-15.9134	-14.7552	-13.8192	-14.0963	-16.7318	-16.5121	-16.0729	-22.8811	-22.2824	-21.945	-14.5356	-15.1944	-21.7254	-22.0635	-23.5328	-25.7361	-18.2691	-32.9835	-16.2925	-13.8767	-13.4375	-13.6571	-13.1603	-13.6571	-13.4375	-13.3009	-22.6614	-12.3648	-22.4418	-26.8951	-23.1007	-12.3098	-22.4418	-22.9412	-22.6614	#NAME?	-22.0026	-22.6039	-22.6614	-13.2184	-23.3203	-22.0589	-22.4418	-22.6039	-21.945	-12.8453	-12.2883	-22.1646
142_Mm_2001.8_pos	-10.74	-11.6475	-9.51951	-11.7083	-7.53021	-10.6618	-10.6705	-7.82338	-8.7446	-12.3578	-12.5774	-10.7486	-10.7226	-12.3578	-15.3638	-13.2292	-14.8801	-11.017	-17.5246	-10.6792	-10.7747	-7.55626	-10.7834	-11.7344	-10.7834	-10.7921	-10.8008	-11.3894	-11.7691	-6.98295	-16.5915	-8.59287	-11.7778	-11.1698	-13.0167	-11.3894	-11.7604	#NAME?	-13.2363	-11.3894	-7.60838	-12.0483	-13.0167	-11.1698	-13.2363	-12.5774	-11.8212	-11.8212	-12.797
144_Mm_2001.1_pos	-11.4571	-11.0172	-11.4571	-9.86146	-11.4831	-11.3789	-11.3876	-11.405	-11.1723	-10.7852	-9.57667	-11.4658	-11.4397	-9.5687	-15.1125	-11.8241	-13.5831	-11.3181	-20.8305	-11.3963	-11.4918	-11.5092	-11.5005	-9.88752	-11.5005	-11.5092	-11.5179	-11.1643	-7.25715	-11.164	-14.9897	-11.1953	-9.93095	-11.164	-10.8712	-11.1643	-10.5731	-11.1738	#NAME?	-11.1643	-11.5613	-11.2503	-10.3142	-11.164	-7.12619	-9.57667	-11.1909	-7.30927	-9.59968
145_Mn_2001.5_pos	-9.1982	-11.5398	-10.6323	-11.6006	-10.6583	-9.12003	-7.85248	-10.5802	-10.8165	-11.5652	-11.7848	-9.20689	-7.9046	-11.5652	-15.2561	-12.4366	-14.0876	-10.9094	-20.9189	-6.56212	-9.23295	-10.6844	-9.24163	-11.6267	-7.22399	-6.67504	-7.98277	-9.16278	-11.6614	-10.4602	-15.7989	-11.0361	-11.6701	-9.02615	-12.2241	-6.19962	-11.6528	-10.3822	-12.4437	#NAME?	-10.7365	-6.85847	-12.2241	-9.02615	-12.4437	-11.7848	-11.7136	-11.7136	-12.0045
1462_Mm_2006.3_neg	-15.372	-17.8777	-14.1516	-16.3404	-5.77254	-17.3486	-17.129	-13.8253	-20.6334	-24.2466	-24.4662	-15.1524	-15.8112	-24.2466	-23.6487	-25.118	-26.769	-19.302	-30.3645	-16.9093	-14.4935	-9.35862	-14.2739	-15.6815	-14.2739	-14.0543	-13.8347	-23.2783	-14.8031	-19.8228	-28.4803	-18.5829	-14.5834	-23.0586	-24.9055	-23.2783	-15.0227	-19.3836	-25.1251	-23.2783	#NAME?	-23.9371	-24.9055	-23.0586	-25.1251	-24.4662	-13.5683	-13.5683	-24.6859
147_Mn_2001.2_pos	-9.09053	-11.4322	-10.5246	-11.493	-10.5507	-9.01235	-7.74481	-10.4725	-10.2715	-11.2169	-11.2399	-9.09921	-7.79692	-11.2169	-15.1484	-11.8916	-13.295	-10.8017	-20.1263	-6.45444	-9.12527	-10.5767	-9.13396	-11.519	-7.11632	-6.56736	-7.8751	-8.81442	-11.5538	-10.2405	-15.0893	-10.3265	-11.5625	-8.80645	-11.4315	-1.69757	-11.5451	-10.244	-11.6511	-5.85125	-10.6288	#NAME?	-11.4315	-8.80645	-11.6511	-11.2399	-11.6059	-11.6059	-11.2949
148_Mm_2001.2_pos	-11.493	-11.0531	-11.493	-10.5569	-11.519	-11.4148	-11.4235	-11.4409	-11.2399	-10.8378	-10.3038	-11.5017	-11.4756	-10.2808	-15.1484	-11.8916	-13.8473	-11.354	-21.0947	-11.4322	-11.5277	-11.5451	-11.5364	-10.583	-11.5364	-11.5451	-11.5538	-11.2169	-10.6177	-11.2089	-15.0893	-11.2949	-10.6264	-11.2089	-11.0524	-11.2169	-10.2837	-11.2124	-10.7151	-11.2169	-11.5972	-11.4315	#NAME?	-11.2089	-10.7151	-10.3038	-11.2268	-10.6698	-10.3588
153_Mv_2001.6_pos	-6.98109	-11.5757	-10.6682	-11.6365	-10.6942	-5.54858	-9.16461	-10.6161	-11.0807	-11.8294	-12.049	-9.11268	-9.21672	-11.8294	-15.292	-12.7008	-14.3518	-10.9453	-21.1831	-9.17329	-4.92371	-10.7203	-4.42377	-11.6626	-9.27752	-9.28621	-9.2949	-9.29688	-11.6973	-10.6414	-16.0631	-11.3003	-11.706	-9.07726	-12.4883	-9.42698	-11.6887	-10.4498	-12.7079	-9.42698	-10.7724	-10.0858	-12.4883	#NAME?	-12.7079	-12.049	-11.7495	-11.7495	-12.2687
156_Mm_2001.1_neg	-11.4571	-11.0172	-11.4571	-9.86146	-11.4831	-11.3789	-11.3876	-11.405	-11.1723	-10.7852	-9.57667	-11.4658	-11.4397	-9.5687	-15.1125	-11.8241	-13.5831	-11.3181	-20.8305	-11.3963	-11.4918	-11.5092	-11.5005	-9.88752	-11.5005	-11.5092	-11.5179	-11.1643	-5.87118	-11.164	-14.9897	-11.1953	-9.93095	-11.164	-10.8712	-11.1643	-10.5731	-11.1738	-7.12619	-11.1643	-11.5613	-11.2503	-10.3142	-11.164	#NAME?	-9.57667	-11.1909	-6.49638	-9.59968
158_Mm_2001.4_neg	-11.5648	-11.1249	-11.5648	-9.41767	-11.5908	-11.4866	-11.4953	-11.5126	-11.5206	-11.0049	-6.70604	-11.5734	-11.5474	-9.23694	-15.2202	-12.1724	-14.3757	-11.4258	-21.6231	-11.5039	-11.5995	-11.6169	-11.6082	-9.44373	-11.6082	-11.6169	-11.6256	-11.384	-10.0299	-11.329	-15.5347	-11.7403	-7.06447	-11.329	-11.5808	-11.384	-10.6808	-11.298	-10.5839	-11.384	-11.669	-11.9599	-11.0238	-11.329	-10.5839	#NAME?	-11.2986	-10.0821	-7.1705
1598_Mm_2006.4_neg	-16.6046	-14.1015	-16.6046	-16.2255	-15.9457	-18.5811	-18.3615	-17.9223	-24.7304	-19.9274	-24.3513	-16.385	-17.0438	-24.1317	-23.9129	-25.3822	-27.5855	-20.1185	-34.8329	-18.1419	-15.7261	-15.2869	-15.5065	-15.5666	-15.5065	-15.2869	-15.0672	-24.5108	-14.6882	-24.2912	-28.7445	-24.9501	-14.4685	-24.2912	-21.4234	-24.5108	-14.9078	-23.852	-25.0102	-24.5108	-13.9692	-25.1697	-24.7906	-24.2912	-25.0102	-24.3513	#NAME?	-13.3705	-24.571
1602_Mm_2006.4_pos	-16.6046	-17.7628	-16.6046	-15.009	-15.9457	-18.5811	-18.3615	-17.9223	-24.7304	-24.1317	-23.1348	-16.385	-17.0438	-22.9152	-23.9129	-25.3822	-27.5855	-20.1185	-34.8329	-18.1419	-15.7261	-15.2869	-15.5065	-14.3501	-15.5065	-15.2869	-15.0672	-24.5108	-9.99364	-24.2912	-28.7445	-24.9501	-13.252	-24.2912	-24.7906	-24.5108	-14.3508	-23.852	-21.1286	-24.5108	-13.9692	-25.1697	-24.2336	-24.2912	-20.3157	-23.1348	-13.3705	#NAME?	-23.3544
163_Mm_2001.3_neg	-11.5289	-11.089	-11.5289	-9.38178	-11.5549	-11.4507	-11.4594	-11.4767	-11.3394	-10.9054	-6.76967	-11.5375	-11.5115	-9.13737	-15.1843	-11.9912	-14.1115	-11.3899	-21.3589	-11.4681	-11.5636	-11.581	-11.5723	-9.40784	-11.5723	-11.581	-11.5897	-11.2844	-9.99405	-11.2614	-15.2705	-11.4761	-6.41277	-11.2614	-11.3166	-11.2844	-10.6449	-11.2532	-10.3197	-11.2844	-11.6331	-11.6957	-10.7596	-11.2614	-10.3197	-6.76967	-11.2627	-10.0462	#NAME?
168_Mn_2001.2_pos	-9.09053	-11.4322	-10.5246	-11.493	-10.5507	-9.01235	-5.98869	-10.4725	-10.2715	-11.2169	-11.2399	-9.09921	-5.18803	-11.2169	-15.1484	-11.8916	-13.295	-10.8017	-20.1263	-7.7535	-9.12527	-10.5767	-9.13396	-11.519	-7.85773	-7.86641	-6.60046	-8.81442	-11.5538	-10.2405	-15.0893	-10.3265	-11.5625	-8.80645	-11.4315	-7.53819	-11.5451	-10.244	-11.6511	-7.53819	-10.6288	-7.75282	-11.4315	-8.80645	-11.6511	-11.2399	-11.6059	-11.6059	-11.2949
16_Mm_2000.1_pos	-10.1298	-11.0374	-7.37921	-11.0982	-8.9354	-10.0516	-10.0603	-8.85723	-8.58806	-10.7855	-10.7769	-10.1385	-10.1124	-10.7855	-14.7536	-11.4287	-10.3888	-10.4069	-15.9997	-10.069	-10.1645	-8.96146	-10.1732	-11.1242	-10.1732	-10.1819	-10.1906	-9.81715	-11.159	-8.60537	-14.5627	-8.57945	-11.1676	-9.82581	-10.7597	-9.81715	-11.1503	-8.62272	-10.7513	-9.81715	-9.01357	-9.79135	-10.7597	-9.82581	-10.7513	-10.7769	-11.2111	-11.2111	-10.7683
172_Mn_2001.8_pos	-9.17578	-11.6475	-10.74	-11.7083	-10.766	-9.09761	-9.23639	-10.6878	-11.6091	-12.3578	-12.5774	-2.65297	-9.28851	-12.3578	-15.3638	-13.2292	-14.8801	-11.017	-21.7115	-9.24508	-9.21053	-10.7921	-9.21921	-11.7344	-9.34931	-9.35799	-9.36668	-6.89683	-11.7691	-11.1698	-16.5915	-11.8287	-11.7778	-3.39541	-13.0167	-9.95537	-11.7604	-10.7306	-13.2363	-9.95537	-10.8442	-10.6142	-13.0167	-9.60565	-13.2363	-12.5774	-11.8212	-11.8212	-12.797
1740_Mm_2005.2_neg	-13.4342	-14.5925	-13.4342	-11.2871	-13.023	-15.4108	-15.1912	-14.7519	-21.5601	-20.9614	-16.9903	-13.2146	-13.8735	-19.1934	-20.7425	-22.2119	-24.4151	-16.9481	-31.6625	-14.9715	-13	-12.9917	-12.992	-10.8759	-12.992	-12.9917	-12.9955	-21.3405	-11.3999	-21.1208	-25.5741	-21.7797	-6.85028	-21.1208	-21.6202	-21.3405	-12.0557	-20.6816	-20.6233	-21.3405	-13.0332	-21.9993	-21.0633	-21.1208	-20.6233	-16.9903	-12.6627	-11.4461	-16.5941
1744_Mm_2005.9_pos	-10.6282	-16.8209	-14.3152	-15.2836	-13.6564	-11.2504	-14.6381	-15.6329	-22.4411	-23.1898	-23.4095	-12.5314	-13.3204	-23.1898	-22.5919	-24.0612	-25.7122	-18.2452	-32.5435	-14.4185	-7.65756	-12.9975	-5.38589	-14.6247	-11.7831	-11.5634	-11.3438	-20.6573	-13.7463	-22.0019	-27.4235	-22.6607	-13.5267	-20.4377	-23.8487	-20.7874	-13.9659	-21.5626	-24.0683	-20.7874	-12.3357	-21.4462	-23.8487	-15.714	-24.0683	-23.4095	-13.3038	-13.3038	-23.6291
1745_Mv_2006.8_pos	-16.693	-19.1987	-15.4725	-17.6614	-11.3385	-18.6696	-18.4499	-15.1462	-21.9544	-25.5676	-25.7872	-16.4734	-17.1322	-25.5676	-24.9697	-26.439	-28.0899	-20.6229	-31.6855	-18.2303	-15.8145	-8.99208	-15.5949	-17.0025	-15.5949	-15.3753	-15.1557	-24.5992	-16.124	-21.1438	-29.8012	-20.3428	-15.9044	-24.3796	-26.2265	-24.5992	-16.3437	-20.7046	-26.4461	-24.5992	-9.3619	-25.2581	-26.2265	-24.3796	-26.4461	-25.7872	-14.8063	-14.8063	-26.0068
1747_Mm_2006.8_pos	-16.693	-19.1987	-13.0856	-17.6614	-14.8137	-18.6696	-18.4499	-16.7903	-23.5984	-25.5676	-25.7872	-16.4734	-17.1322	-25.5676	-24.9697	-26.439	-28.0899	-20.6229	-33.7008	-18.2303	-15.8145	-14.1548	-15.5949	-17.0025	-15.5949	-15.3753	-15.1557	-24.5992	-16.124	-23.1592	-29.8012	-23.818	-15.9044	-24.3796	-26.2265	-24.5992	-16.3437	-22.7199	-26.4461	-24.5992	-12.8371	-25.2581	-26.2265	-24.3796	-26.4461	-25.7872	-14.8063	-14.8063	-26.0068
1748_Mm_2006.1_pos	-11.1565	-17.3493	-14.8436	-15.812	-14.1848	-11.7788	-15.1665	-16.1613	-22.9695	-23.7182	-23.9378	-13.0598	-13.8488	-23.7182	-23.1203	-24.5896	-26.2406	-18.7736	-33.0719	-14.9469	-8.18595	-13.5259	-6.66788	-15.1531	-12.3115	-12.0918	-11.8722	-21.1857	-14.2747	-22.5302	-27.9519	-23.1891	-14.055	-20.9661	-24.3771	-21.3158	-14.4943	-22.091	-24.5967	-21.3158	-12.4558	-21.9746	-24.3771	-16.2424	-24.5967	-23.9378	-13.4012	-13.4012	-24.1575
174_Mm_2001.2_pos	-10.5246	-11.4322	-6.91718	-11.493	-9.33021	-10.4464	-10.4551	-9.25204	-9.05106	-11.2169	-11.2399	-10.5333	-10.5072	-11.2169	-15.1484	-11.8916	-13.295	-10.8017	-18.9059	-10.4638	-10.5593	-9.35627	-10.568	-11.519	-10.568	-10.5767	-10.5854	-10.2485	-11.5538	-9.02008	-15.0893	-9.10604	-11.5625	-10.2405	-11.4315	-10.2485	-11.5451	-9.02357	-11.6511	-10.2485	-9.40839	-10.4631	-11.4315	-10.2405	-11.6511	-11.2399	-11.6059	-11.6059	-11.2949
1750_Mm_2005.8_pos	-10.364	-16.5567	-14.051	-15.0194	-13.3922	-10.9862	-14.3739	-15.3687	-22.1769	-22.9256	-23.1453	-12.2672	-13.0562	-22.9256	-22.3277	-23.797	-25.448	-17.981	-32.2793	-14.1543	-7.39336	-12.7333	-6.66512	-14.3605	-11.5189	-11.2993	-11.0796	-20.3931	-13.4821	-21.7377	-27.1593	-22.3965	-13.3454	-20.1735	-23.5845	-20.5232	-13.7017	-21.2984	-23.8041	-20.5232	-12.2908	-21.1821	-23.5845	-14.1988	-23.8041	-23.1453	-13.263	-13.263	-23.3649
1752_Mm_2006.8_pos	-13.0059	-19.1987	-16.693	-17.6614	-16.0341	-13.6281	-17.0159	-18.0107	-24.8189	-25.5676	-25.7872	-14.9092	-15.6982	-25.5676	-24.9697	-26.439	-28.0899	-20.6229	-34.9213	-16.7962	-10.0353	-15.3753	-7.76366	-17.0025	-14.1608	-13.9412	-13.7216	-23.0351	-16.124	-24.3796	-29.8012	-25.0385	-15.9044	-22.8154	-26.2265	-23.1652	-16.3437	-23.9404	-26.4461	-23.1652	-14.0576	-23.824	-26.2265	-18.0918	-26.4461	-25.7872	-14.8063	-14.8063	-26.0068
1757_Mm_2004.4_neg	-13.2966	-13.5098	-13.2966	-13.2966	-13.3199	-13.949	-13.7294	-13.3731	-20.0983	-19.8787	-20.0983	-13.3038	-13.2869	-19.8787	-18.629	-13.4127	-22.9533	-15.4863	-30.2007	-13.5098	-13.3284	-13.3455	-13.3369	-13.3199	-13.3369	-13.3455	-13.3541	-19.8787	-13.3541	-19.6591	-23.4605	-20.3179	-13.3628	-19.6591	-20.5375	-19.8787	-13.3455	-19.2198	-20.7572	-19.8787	-13.3975	-20.5375	-20.5375	-19.6591	-20.7572	-20.0983	-13.4062	-13.4062	-20.3179
175_Mm_2001.7_neg	-15.4668	-15.406	-15.4668	-15.4668	-15.4929	-15.3887	-15.3974	-15.4147	-16.1076	-15.888	-16.1076	-15.4755	-15.4495	-15.888	-12.852	-16.1076	-18.9627	-15.3279	-26.2101	-15.406	-15.5016	-15.519	-15.5103	-15.4929	-15.5103	-15.519	-15.5276	-15.888	-15.5276	-15.6684	-13.8514	-16.3273	-15.5363	-15.6684	-16.5469	-15.888	-15.519	-15.3122	-16.7665	-15.888	-15.5711	-16.5469	-16.5469	-15.6684	-16.7665	-16.1076	-15.5798	-15.5798	-16.3273
1771_Mm_2006.8_pos	-16.693	-19.1987	-15.4725	-17.6614	-11.3385	-18.6696	-18.4499	-15.1462	-21.9544	-25.5676	-25.7872	-16.4734	-17.1322	-25.5676	-24.9697	-26.439	-28.0899	-20.6229	-31.6855	-18.2303	-15.8145	-9.79284	-15.5949	-17.0025	-15.5949	-15.3753	-15.1557	-24.5992	-16.124	-21.1438	-29.8012	-20.3428	-15.9044	-24.3796	-26.2265	-24.5992	-16.3437	-20.7046	-26.4461	-24.5992	-9.3619	-25.2581	-26.2265	-24.3796	-26.4461	-25.7872	-14.8063	-14.8063	-26.0068
1782_Mm_2002.1_neg	-11.816	-11.3761	-11.816	-6.96052	-11.8421	-11.7378	-11.7465	-11.7639	-13.37	-12.7713	-11.2229	-11.8247	-11.7986	-9.84872	-15.4715	-14.0218	-16.225	-11.6771	-23.4724	-11.7552	-11.8507	-11.8681	-11.8594	-8.54038	-11.8594	-11.8681	-11.8768	-13.1504	-10.2812	-12.9308	-17.384	-13.5896	-9.73841	-12.9308	-13.4302	-13.1504	-10.9321	-12.4915	-12.4333	-13.1504	-11.9202	-13.8092	-12.8732	-12.9308	-12.4333	-11.2229	-11.5498	-10.3333	-11.4426
1783_Mm_2005.4_neg	-17.757	-19.2944	-17.757	-17.757	-17.0982	-19.7336	-19.514	-19.0747	-25.8829	-25.6633	-25.8829	-17.5374	-18.1963	-25.6633	-18.7951	-25.8829	-28.7379	-21.2709	-35.9853	-19.2944	-16.9615	-16.8835	-16.9066	-17.0982	-16.9066	-16.8835	-16.8756	-25.6633	-16.8756	-25.4437	-23.6267	-26.1025	-16.8753	-25.4437	-26.3221	-25.6633	-16.8835	-25.0044	-26.5417	-25.6633	-16.9001	-26.3221	-26.3221	-25.4437	-26.5417	-25.8829	-16.9083	-16.9083	-26.1025
1787_Mm_2005.8_neg	-15.0194	-12.8104	-15.0194	-14.6403	-14.3605	-16.996	-16.7763	-16.3371	-23.1453	-19.1794	-22.7662	-14.7998	-15.4586	-22.5465	-22.3277	-23.797	-26.0003	-18.5333	-33.2477	-16.5567	-14.1409	-13.7017	-13.9213	-13.9815	-13.9213	-13.7017	-13.4821	-22.9256	-13.103	-22.706	-27.1593	-23.3649	-12.9664	-22.706	-18.8722	-22.9256	-13.3226	-22.2668	-23.425	-22.9256	-13.2592	-23.5845	-23.2054	-22.706	-23.425	-22.7662	-9.51668	-12.8839	-22.9858
1788_Mm_2005.6_pos	-13.5226	-16.0283	-10.7721	-14.491	-11.6433	-15.4992	-15.2796	-13.6199	-20.4281	-22.3972	-22.6169	-13.303	-13.9619	-22.3972	-21.7993	-23.2686	-24.9196	-17.4526	-30.5305	-15.06	-12.6442	-11.0675	-12.4246	-13.8322	-12.4246	-12.2879	-12.2329	-21.4289	-13.2013	-19.9888	-26.6309	-20.6477	-13.1783	-21.2093	-23.0561	-21.4289	-13.2563	-19.5496	-23.2757	-21.4289	-10.991	-22.0877	-23.0561	-21.2093	-23.2757	-22.6169	-13.187	-13.187	-22.8365
178_Mm_2001.2_pos	-6.83753	-11.4322	-10.5246	-11.493	-10.5507	-6.50813	-9.02104	-10.4725	-10.2715	-11.2169	-11.2399	-8.96912	-9.07315	-11.2169	-15.1484	-11.8916	-13.295	-10.8017	-20.1263	-9.02972	-6.62104	-10.5767	-6.62973	-11.519	-9.13396	-9.14264	-9.15133	-8.68432	-11.5538	-10.2405	-15.0893	-10.3265	-11.5625	-8.67635	-11.4315	-8.81442	-11.5451	-10.244	-11.6511	-8.81442	-10.6288	-9.02905	-11.4315	-6.30222	-11.6511	-11.2399	-11.6059	-11.6059	-11.2949
1794_Mm_2006.5_pos	-16.8688	-18.027	-16.8688	-14.7217	-16.2099	-18.8453	-18.6257	-18.1865	-24.9946	-24.3959	-18.3083	-16.6492	-17.308	-22.6279	-24.1771	-25.6464	-27.8497	-20.3827	-35.097	-18.4061	-15.9903	-15.5511	-15.7707	-14.0628	-15.7707	-15.5511	-15.3314	-24.775	-13.7358	-24.5554	-29.0087	-25.2142	-10.5421	-24.5554	-25.0548	-24.775	-14.615	-24.1162	-24.0579	-24.775	-14.2334	-25.4339	-24.4978	-24.5554	-24.0579	-20.18	-13.6346	-12.4181	-20.6445
1795_Mm_2006.5_pos	-15.9004	-18.4061	-14.68	-16.8688	-10.5459	-17.877	-17.6573	-14.3537	-21.1618	-24.775	-24.9946	-15.6808	-16.3396	-24.775	-24.1771	-25.6464	-27.2974	-19.8303	-30.8929	-17.4377	-15.0219	-8.19949	-14.8023	-16.2099	-14.8023	-14.5827	-14.3631	-23.8066	-15.3314	-20.3512	-29.0087	-19.5502	-15.1118	-23.587	-25.4339	-23.8066	-15.5511	-19.912	-25.6535	-23.8066	-8.56931	-24.4655	-25.4339	-23.587	-25.6535	-24.9946	-14.0137	-14.0137	-25.2142
1797_Mm_2006.5_pos	-12.2133	-18.4061	-15.9004	-16.8688	-15.2416	-12.8355	-16.2233	-17.2181	-24.0263	-24.775	-24.9946	-14.1166	-14.9056	-24.775	-24.1771	-25.6464	-27.2974	-19.8303	-34.1287	-16.0037	-9.24273	-14.5827	-7.72466	-16.2099	-13.3682	-13.1486	-12.929	-22.2425	-15.3314	-23.587	-29.0087	-24.2459	-15.1118	-22.0229	-25.4339	-22.3726	-15.5511	-23.1478	-25.6535	-22.3726	-13.265	-23.0314	-25.4339	-17.2992	-25.6535	-24.9946	-14.0137	-14.0137	-25.2142
17_Mm_2000.9_pos	-15.1797	-15.1189	-15.1797	-15.1797	-15.2058	-15.1015	-15.1102	-15.1276	-14.8693	-14.8731	-14.8693	-15.1884	-15.1623	-14.8731	-12.5649	-14.8693	-16.8491	-15.0407	-24.0965	-15.1189	-15.2144	-15.2318	-15.2231	-15.2058	-15.2231	-15.2318	-15.2405	-14.8731	-15.2405	-14.879	-12.3937	-14.8696	-15.2492	-14.879	-14.8775	-14.8731	-15.2318	-14.8941	-14.9005	-14.8731	-15.2839	-14.8775	-14.8775	-14.879	-14.9005	-14.8693	-15.2926	-15.2926	-14.8696
1808_Mm_2006.6_pos	-16.1646	-18.6703	-14.9442	-17.133	-11.3511	-18.1412	-17.9215	-14.6178	-21.426	-25.0392	-25.2588	-15.945	-16.6038	-25.0392	-24.4413	-25.9106	-27.5615	-20.0945	-31.1571	-17.7019	-15.2861	-10.6922	-15.0665	-16.4741	-15.0665	-14.8469	-14.6273	-24.0708	-15.5956	-20.6154	-29.2729	-20.3554	-15.376	-23.8512	-25.6981	-24.0708	-15.8153	-20.1762	-25.9177	-24.0708	-9.37449	-24.7297	-25.6981	-23.8512	-25.9177	-25.2588	-14.2779	-14.2779	-25.4784
180_Mm_2001.7_pos	-11.6724	-11.2325	-11.6724	-10.7364	-11.6985	-11.5943	-11.6029	-11.6203	-12.3132	-11.7145	-11.3772	-11.6811	-11.6551	-11.1576	-15.3279	-12.965	-15.1683	-11.5335	-22.4156	-11.6116	-11.7072	-11.7245	-11.7159	-10.7624	-11.7159	-11.7245	-11.7332	-12.0936	-10.7972	-11.874	-16.3273	-12.5328	-10.8059	-11.874	-12.3734	-12.0936	-6.54521	-11.5177	-12.036	-12.0936	-11.7767	-12.7525	-11.4911	-11.874	-12.036	-11.3772	-11.4063	-10.8493	-11.5968
1815_Mm_2006.8_pos	-15.2589	-19.1987	-16.693	-17.6614	-16.0341	-17.2355	-15.7396	-18.0107	-24.8189	-25.5676	-25.7872	-15.0393	-14.4219	-25.5676	-24.9697	-26.439	-28.0899	-20.6229	-34.9213	-14.221	-14.3804	-15.3753	-14.1608	-17.0025	-12.1432	-11.3659	-12.4454	-23.1652	-16.124	-24.3796	-29.8012	-25.0385	-15.9044	-22.9455	-26.2265	-19.5502	-16.3437	-23.9404	-26.4461	-20.202	-14.0576	-20.2091	-26.2265	-22.9455	-26.4461	-25.7872	-14.8063	-14.8063	-26.0068
181_Mm_2001.8_neg	-10.74	-11.6475	-9.51951	-11.7083	-7.53021	-10.6618	-10.6705	-7.82338	-8.7446	-12.3578	-12.5774	-10.7486	-10.7226	-12.3578	-15.3638	-13.2292	-14.8801	-11.017	-17.5246	-10.6792	-10.7747	-7.55626	-10.7834	-11.7344	-10.7834	-10.7921	-10.8008	-11.3894	-11.7691	-6.98295	-16.5915	-8.59287	-11.7778	-11.1698	-13.0167	-11.3894	-11.7604	-4.50365	-13.2363	-11.3894	-7.60838	-12.0483	-13.0167	-11.1698	-13.2363	-12.5774	-11.8212	-11.8212	-12.797
1865_Mm_2005.2_neg	-13.4342	-14.5925	-13.4342	-5.04099	-13.023	-15.4108	-15.1912	-14.7519	-21.5601	-20.9614	-19.413	-13.2146	-13.8735	-18.0388	-20.7425	-22.2119	-24.4151	-16.9481	-31.6625	-14.9715	-13	-12.9917	-12.992	-9.72132	-12.992	-12.9917	-12.9955	-21.3405	-11.3999	-21.1208	-25.5741	-21.7797	-10.8544	-21.1208	-21.6202	-21.3405	-12.0557	-20.6816	-20.6233	-21.3405	-13.0332	-21.9993	-21.0633	-21.1208	-20.6233	-19.413	-12.6627	-11.4461	-19.6326
1873_Mm_2006.9_neg	-17.9256	-19.0838	-17.9256	-16.3299	-17.2667	-19.9021	-19.6825	-19.2433	-26.0514	-25.4527	-24.4558	-17.7059	-18.3648	-24.2362	-25.2339	-26.7032	-28.9064	-21.4394	-36.1538	-19.4629	-17.0471	-16.6078	-16.8275	-15.6711	-16.8275	-16.6078	-16.3882	-25.8318	-12.1275	-25.6122	-30.0654	-26.271	-14.573	-25.6122	-26.1116	-25.8318	-15.6718	-25.1729	-19.4653	-25.8318	-15.2901	-26.4906	-25.5546	-25.6122	-22.4495	-24.4558	-14.6914	-10.8098	-24.6754
1876_Mm_2006.9_pos	-17.9256	-19.0838	-17.9256	-15.7785	-17.2667	-19.9021	-19.6825	-19.2433	-26.0514	-25.4527	-21.4816	-17.7059	-18.3648	-23.6847	-25.2339	-26.7032	-28.9064	-21.4394	-36.1538	-19.4629	-17.0471	-16.6078	-16.8275	-15.1196	-16.8275	-16.6078	-16.3882	-25.8318	-14.7926	-25.6122	-30.0654	-26.271	-10.983	-25.6122	-26.1116	-25.8318	-15.6718	-25.1729	-25.1147	-25.8318	-15.2901	-26.4906	-25.5546	-25.6122	-25.1147	-21.4816	-14.6914	-13.4749	-20.4785
1896_Mm_2006.9_neg	-13.2701	-19.4629	-16.9572	-17.9256	-16.2983	-13.3637	-17.2801	-18.2749	-25.083	-25.8318	-26.0514	-15.1734	-15.9623	-25.8318	-25.2339	-26.7032	-28.3541	-20.8871	-35.1855	-17.0604	-11.0373	-15.6395	-10.8177	-17.2667	-14.425	-14.2054	-13.9858	-23.2993	-16.3882	-24.6438	-30.0654	-25.3027	-16.1686	-23.0796	-26.4906	-23.4294	-16.6078	-24.2046	-26.7103	-23.4294	-14.3218	-24.0882	-26.4906	-19.6024	-26.7103	-26.0514	-15.0705	-15.0705	-26.271
1910_Mm_2007.4_neg	-18.6942	-20.7839	-18.6942	-19.2465	-18.0354	-20.6708	-20.4512	-20.0119	-26.8201	-27.1528	-27.3724	-18.4746	-19.1335	-27.1528	-26.5548	-28.0242	-26.7203	-19.2533	-36.9225	-20.2315	-17.8158	-17.3765	-17.5961	-18.5877	-17.5961	-17.3765	-17.1569	-26.6005	-17.7092	-26.3808	-31.3864	-27.0397	-17.4896	-26.3808	-27.8116	-26.6005	-17.9288	-25.9416	-28.0312	-26.6005	-16.0588	-27.2593	-27.8116	-26.3808	-28.0312	-27.3724	-16.3915	-16.3915	-27.592
1915_Mm_2007.3_neg	-22.7767	-24.3141	-22.7767	-22.7767	-22.1179	-24.7533	-24.5337	-24.0945	-30.9026	-30.683	-30.9026	-22.5571	-23.216	-30.683	-23.8148	-30.9026	-33.7576	-26.2906	-41.005	-24.3141	-21.8983	-21.459	-21.6787	-22.1179	-21.6787	-21.459	-21.2394	-30.683	-21.2394	-30.4634	-28.6464	-31.1222	-21.0198	-30.4634	-31.3418	-30.683	-21.459	-30.0241	-31.5615	-30.683	-20.1413	-31.3418	-31.3418	-30.4634	-31.5615	-30.9026	-19.9217	-19.9217	-31.1222
2057_Mm_2007.5_pos	-14.8553	-21.0481	-18.5424	-19.5107	-17.8835	-15.4775	-18.8652	-19.8601	-26.6682	-27.417	-27.6366	-16.7586	-17.5475	-27.417	-26.819	-28.2884	-29.9393	-22.4723	-36.7706	-18.6456	-11.8847	-17.2247	-9.26878	-18.8519	-16.0102	-15.7906	-15.571	-24.8844	-17.9734	-26.229	-31.6506	-26.8878	-17.7538	-24.6648	-28.0758	-25.0145	-18.193	-25.7897	-28.2954	-25.0145	-15.9069	-25.6734	-28.0758	-19.9411	-28.2954	-27.6366	-16.6557	-16.6557	-27.8562
2058_Mn_2007.6_neg	-19.7749	-20.9332	-19.7749	-18.8389	-19.1161	-21.7515	-21.5319	-21.0926	-27.9008	-27.3021	-26.9647	-19.5553	-20.2142	-26.7451	-27.0832	-28.5526	-30.7558	-23.2888	-38.0032	-21.3122	-18.8965	-18.4572	-18.6768	-18.18	-18.6768	-18.4572	-18.2376	-27.6812	-17.3015	-27.4615	-31.9148	-28.1204	-17.0819	-27.4615	-27.9609	-27.6812	-17.1958	-27.0223	-27.6236	-27.6812	-17.1395	-28.34	-26.0277	-27.4615	-27.6236	-26.9647	-16.5408	-15.9838	-27.1844
2063_Mm_2007.4_neg	-19.2465	-16.0577	-19.2465	-18.8674	-18.5877	-21.2231	-21.0035	-20.5642	-27.3724	-23.1124	-26.9933	-19.0269	-19.6858	-26.7737	-26.5548	-28.0242	-30.2274	-22.7604	-37.4748	-20.7839	-18.3681	-17.9288	-18.1484	-18.2086	-18.1484	-17.9288	-17.7092	-27.1528	-17.3301	-26.9332	-31.3864	-27.592	-17.1105	-26.9332	-24.0653	-27.1528	-17.5497	-26.4939	-27.6522	-27.1528	-16.6111	-27.8116	-27.4325	-26.9332	-27.6522	-26.9933	-12.3511	-16.0124	-27.2129
2097_Mm_2006.7_neg	-17.3972	-18.5554	-17.3972	-15.8016	-16.7383	-19.3737	-19.1541	-18.7149	-25.523	-24.9243	-23.9274	-17.1775	-17.8364	-23.7078	-24.7055	-26.1748	-28.3781	-20.911	-35.6254	-18.9345	-16.5187	-16.0795	-16.2991	-15.1427	-16.2991	-16.0795	-15.8598	-25.3034	-10.7862	-25.0838	-29.5371	-25.7426	-14.0446	-25.0838	-25.5832	-25.3034	-15.1434	-24.6445	-21.9212	-25.3034	-14.7617	-25.9623	-25.0262	-25.0838	-21.1083	-23.9274	-14.163	-8.68904	-24.147
2098_Mm_2006.3_neg	-15.372	-17.8777	-14.1516	-16.3404	-11.8487	-17.3486	-17.129	-10.6627	-17.4709	-24.2466	-24.4662	-15.1524	-15.8112	-24.2466	-23.6487	-25.118	-26.769	-19.302	-30.7358	-16.9093	-14.4935	-11.1898	-14.2739	-15.6815	-14.2739	-14.0543	-13.8347	-23.2783	-14.8031	-20.1942	-28.4803	-20.853	-14.5834	-23.0586	-24.9055	-23.2783	-15.0227	-19.7549	-25.1251	-23.2783	-9.87214	-23.9371	-24.9055	-23.0586	-25.1251	-24.4662	-13.5683	-13.5683	-24.6859
2100_Mm_2006.3_pos	-16.3404	-9.14987	-16.3404	-15.9613	-15.6815	-18.3169	-18.0973	-17.6581	-24.4662	-20.2062	-24.0871	-16.1208	-16.7796	-23.8675	-23.6487	-25.118	-27.3213	-19.8543	-34.5687	-17.8777	-15.4619	-15.0227	-15.2423	-15.3024	-15.2423	-15.0227	-14.8031	-24.2466	-14.424	-24.027	-28.4803	-24.6859	-14.2043	-24.027	-21.1592	-24.2466	-14.6436	-23.5878	-24.746	-24.2466	-13.705	-24.9055	-24.5264	-24.027	-24.746	-24.0871	-9.52792	-13.1892	-24.3068
2146_Mm_2007.6_neg	-19.7749	-20.9332	-19.7749	-18.1793	-19.1161	-21.7515	-21.5319	-21.0926	-27.9008	-27.3021	-26.3052	-19.5553	-20.2142	-26.0856	-27.0832	-28.5526	-30.7558	-23.2888	-38.0032	-21.3122	-18.8965	-18.4572	-18.6768	-17.5205	-18.6768	-18.4572	-18.2376	-27.6812	-12.5909	-27.4615	-31.9148	-28.1204	-16.4224	-27.4615	-27.9609	-27.6812	-17.5212	-27.0223	-24.2989	-27.6812	-17.1395	-28.34	-27.404	-27.4615	-22.5536	-26.3052	-16.5408	-11.8463	-26.5248
2147_Mm_2007.8_neg	-21.9518	-23.4892	-21.9518	-21.9518	-21.293	-23.9284	-23.7088	-23.2695	-30.0777	-29.8581	-30.0777	-21.7322	-22.3911	-29.8581	-27.6116	-30.0777	-32.9327	-25.4657	-40.1801	-23.4892	-21.0734	-20.6341	-20.8538	-21.293	-20.8538	-20.6341	-20.4145	-29.8581	-20.4145	-29.6385	-32.4432	-30.2973	-20.1949	-29.6385	-30.5169	-29.8581	-20.6341	-29.1992	-30.7366	-29.8581	-19.3164	-30.5169	-30.5169	-29.6385	-30.7366	-30.0777	-19.0968	-19.0968	-30.2973
2148_Mn_2007.7_neg	-17.6367	-21.5764	-19.0708	-20.0391	-18.4119	-19.6132	-18.1174	-20.3885	-27.1966	-27.9454	-28.165	-17.4171	-16.7997	-27.9454	-27.3474	-28.8168	-30.4677	-23.0007	-37.299	-16.0514	-16.7582	-17.753	-16.5386	-19.3803	-14.521	-13.1963	-14.8231	-25.5429	-18.5018	-26.7574	-32.179	-27.4162	-18.2822	-25.3233	-28.6042	-22.9676	-18.7214	-26.3181	-28.8238	-22.9676	-16.4353	-23.6265	-28.6042	-25.3233	-28.8238	-28.165	-17.1841	-17.1841	-28.3846
2261_Mn_2007.4_neg	-16.714	-20.7839	-18.2782	-19.2465	-17.6193	-18.6906	-18.601	-19.5959	-26.404	-27.1528	-27.3724	-14.6097	-17.2833	-27.1528	-26.5548	-28.0242	-29.6751	-22.2081	-36.5064	-18.3814	-15.8355	-16.9605	-15.6159	-18.5877	-15.746	-15.5264	-15.3068	-22.7356	-17.7092	-25.9648	-31.3864	-26.6236	-17.4896	-22.5159	-27.8116	-24.7503	-17.9288	-25.5256	-28.0312	-24.7503	-15.6428	-25.4092	-27.8116	-24.4006	-28.0312	-27.3724	-16.3915	-16.3915	-27.592
227_Mm_2001.8_pos	-10.74	-11.6475	-9.51951	-11.7083	-7.53021	-10.6618	-10.6705	-7.82338	-8.7446	-12.3578	-12.5774	-10.7486	-10.7226	-12.3578	-15.3638	-13.2292	-14.8801	-11.017	-15.7362	-10.6792	-10.7747	-7.55626	-10.7834	-11.7344	-10.7834	-10.7921	-10.8008	-11.3894	-11.7691	-3.1736	-16.5915	-8.59287	-11.7778	-11.1698	-13.0167	-11.3894	-11.7604	-6.54371	-13.2363	-11.3894	-7.60838	-12.0483	-13.0167	-11.1698	-13.2363	-12.5774	-11.8212	-11.8212	-12.797
2290_Mm_2007.7_pos	-20.0391	-21.1974	-20.0391	-19.1031	-19.3803	-22.0157	-21.7961	-21.3568	-28.165	-27.5663	-27.2289	-19.8195	-20.4784	-27.0093	-27.3474	-28.8168	-31.02	-23.553	-38.2674	-21.5764	-19.1606	-18.7214	-18.941	-18.4442	-18.941	-18.7214	-18.5018	-27.9454	-17.5657	-27.7257	-32.179	-28.3846	-17.3461	-27.7257	-28.2251	-27.9454	-13.5421	-27.2865	-27.8878	-27.9454	-17.4037	-28.6042	-27.3428	-27.7257	-27.8878	-27.2289	-16.805	-16.248	-27.4485
2303_Mm_2007.9_pos	-18.035	-22.1048	-19.5991	-20.5675	-18.9403	-20.0115	-19.922	-20.9169	-27.725	-28.4738	-28.6934	-10.6246	-18.6043	-28.4738	-27.8758	-29.3452	-30.9961	-23.5291	-37.8274	-19.7024	-17.1565	-18.2814	-16.9369	-19.9087	-17.067	-16.8474	-16.6277	-23.0128	-19.0302	-27.2858	-32.7074	-27.9446	-18.8106	-19.5114	-29.1326	-26.0713	-19.2498	-26.8465	-29.3522	-26.0713	-16.9637	-26.7302	-29.1326	-25.7216	-29.3522	-28.6934	-17.7125	-17.7125	-28.913
2308_Mn_2007.8_neg	-20.3033	-21.4615	-20.3033	-19.3673	-19.6445	-22.2799	-22.0603	-21.621	-28.4292	-27.8305	-27.4931	-20.0837	-20.7426	-27.2735	-27.6116	-29.081	-31.2842	-23.8172	-38.5316	-21.8406	-19.4248	-18.9856	-19.2052	-18.7084	-19.2052	-18.9856	-18.766	-28.2096	-17.8299	-27.9899	-32.4432	-28.6488	-17.6103	-27.9899	-28.4893	-28.2096	-17.7242	-27.5507	-28.152	-28.2096	-17.6679	-28.8684	-26.5561	-27.9899	-28.152	-27.4931	-17.0692	-16.5122	-27.7127
231_Mm_2002.1_neg	-11.816	-8.00891	-11.816	-11.4369	-11.8421	-11.7378	-11.7465	-11.7639	-13.37	-9.40411	-12.9909	-11.8247	-11.7986	-12.7713	-15.4715	-14.0218	-16.225	-11.6771	-23.4724	-11.7552	-11.8507	-11.8681	-11.8594	-11.463	-11.8594	-11.8681	-11.8768	-13.1504	-11.4977	-12.9308	-17.384	-13.5896	-11.5064	-12.9308	-6.04065	-13.1504	-11.489	-12.4915	-13.6498	-13.1504	-11.9202	-13.8092	-13.4302	-12.9308	-13.6498	-12.9909	-8.18262	-11.5498	-13.2105
233_Mn_2002.1_pos	-9.41356	-11.7552	-10.8476	-11.816	-10.8737	-9.33538	-8.06784	-10.7955	-12.4016	-13.1504	-13.37	-9.42224	-8.11995	-13.1504	-15.4715	-14.0218	-15.6727	-11.1248	-22.5041	-6.77747	-9.4483	-10.8997	-9.45698	-11.8421	-7.43935	-6.89039	-8.19813	-10.748	-11.8768	-11.9624	-17.384	-12.6213	-11.8855	-10.5283	-13.8092	-7.78479	-11.8681	-11.5232	-14.0289	-6.94558	-10.9519	-8.44365	-13.8092	-10.5283	-14.0289	-13.37	-11.9289	-11.9289	-13.5896
234_Mm_2002.1_pos	-10.8476	-11.7552	-7.24021	-11.816	-9.65324	-10.7695	-10.7781	-9.57507	-11.1812	-13.1504	-13.37	-10.8563	-10.8303	-13.1504	-15.4715	-14.0218	-15.6727	-11.1248	-21.2836	-10.7868	-10.8824	-9.6793	-10.8911	-11.8421	-10.8911	-10.8997	-10.9084	-12.182	-11.8768	-10.742	-17.384	-11.4008	-11.8855	-11.9624	-13.8092	-12.182	-11.8681	-10.3027	-14.0289	-12.182	-9.73142	-12.8409	-13.8092	-11.9624	-14.0289	-13.37	-11.9289	-11.9289	-13.5896
23_Mm_2000.8_neg	-10.7971	-11.2886	-10.7971	-11.3494	-10.8231	-10.7189	-10.7276	-10.745	-10.4818	-11.0401	-11.0341	-10.8058	-10.7797	-11.0401	-15.0048	-11.6858	-5.00469	-6.53858	-19.4856	-10.7363	-10.8318	-10.8492	-10.8405	-11.3755	-10.8405	-10.8492	-10.8579	-10.4877	-11.4102	-10.4949	-14.8247	-10.478	-11.4189	-10.4949	-11.0306	-10.4877	-11.4015	-10.511	-11.0385	-10.4877	-10.9013	-10.4783	-11.0306	-10.4949	-11.0385	-11.0341	-11.4623	-11.4623	-11.0303
242_Mm_2002.2_pos	-10.8835	-11.7911	-9.66308	-11.8519	-5.77501	-10.8053	-10.814	-7.96695	-9.80138	-13.4146	-13.6342	-10.8922	-10.8661	-13.4146	-15.5074	-14.286	-15.9369	-11.1607	-19.5325	-10.8227	-10.9183	-6.23996	-10.9269	-11.8779	-10.9269	-10.9356	-10.9443	-12.4462	-11.9127	-8.9908	-17.6482	-6.70259	-11.9214	-12.2266	-14.0734	-12.4462	-11.904	-8.55157	-14.2931	-12.4462	-5.85319	-13.1051	-14.0734	-12.2266	-14.2931	-13.6342	-11.9648	-11.9648	-13.8538
2436_Mm_2008.2_neg	-21.3601	-22.5183	-21.3601	-19.7645	-20.7012	-23.3367	-23.117	-22.6778	-29.486	-28.8872	-27.8903	-21.1405	-21.7993	-27.6707	-28.6684	-30.1377	-32.341	-24.874	-39.5884	-22.8974	-20.4816	-20.0424	-20.262	-19.1056	-20.262	-20.0424	-19.8228	-29.2663	-10.2132	-29.0467	-33.5	-29.7056	-18.0075	-29.0467	-29.5461	-29.2663	-19.1063	-28.6075	-25.8841	-29.2663	-18.7247	-29.9252	-28.9891	-29.0467	-24.4981	-27.8903	-18.126	-13.4315	-28.11
2439_Mv_2008.2_neg	-18.8276	-22.8974	-20.3917	-21.3601	-19.7329	-20.8041	-20.7146	-21.7094	-28.5176	-29.2663	-29.486	-16.7233	-19.3969	-29.2663	-28.6684	-30.1377	-31.7887	-24.3217	-38.62	-20.495	-17.9491	-19.074	-17.7295	-20.7012	-17.8596	-17.64	-17.4203	-24.8491	-19.8228	-28.0784	-33.5	-28.7372	-19.6032	-24.6295	-29.9252	-26.8639	-20.0424	-27.6391	-30.1448	-26.8639	-17.7563	-27.5228	-29.9252	-26.5142	-30.1448	-29.486	-18.5051	-18.5051	-29.7056
2440_Mm_2007.9_neg	-20.5675	-21.7257	-20.5675	-17.2658	-19.9087	-22.5441	-22.3245	-21.8852	-28.6934	-28.0947	-26.5463	-20.3479	-21.0067	-22.3673	-27.8758	-29.3452	-31.5484	-24.0814	-38.7958	-22.1048	-19.689	-19.2498	-19.4694	-12.021	-19.4694	-19.2498	-19.0302	-28.4738	-17.4346	-28.2541	-32.7074	-28.913	-16.6635	-28.2541	-28.7535	-28.4738	-18.3138	-27.8149	-27.7566	-28.4738	-17.9321	-29.1326	-28.1966	-28.2541	-27.7566	-26.5463	-17.3334	-16.1169	-26.7659
2449_Mm_2008.5_pos	-21.1843	-23.69	-19.9639	-22.1527	-15.8298	-23.1609	-22.9413	-19.6376	-26.4457	-30.0589	-30.2785	-20.9647	-21.6236	-30.0589	-29.461	-30.9303	-32.5813	-25.1143	-36.1768	-22.7216	-20.3058	-14.2842	-20.0862	-21.4938	-20.0862	-19.8666	-19.647	-29.0906	-20.6154	-25.6351	-34.2926	-24.8341	-20.3957	-28.8709	-30.7178	-29.0906	-20.835	-25.1959	-30.9374	-29.0906	-13.8532	-29.7494	-30.7178	-28.8709	-30.9374	-30.2785	-19.2977	-19.2977	-30.4982
246_Mv_2002.4_pos	-7.26823	-11.8629	-10.9553	-11.9237	-10.9814	-6.93884	-9.45175	-10.9032	-13.1942	-13.943	-14.1626	-9.39982	-9.50386	-13.943	-15.5794	-14.8144	-16.4653	-11.2327	-23.2967	-9.46043	-7.05175	-11.0074	-7.06044	-11.9497	-9.56466	-9.57335	-9.58203	-11.4104	-11.9845	-12.755	-18.1766	-13.4139	-11.9932	-11.1908	-14.6018	-11.5405	-11.9758	-12.3158	-14.8215	-11.5405	-11.0595	-12.1994	-14.6018	-8.8167	-14.8215	-14.1626	-12.0366	-12.0366	-14.3822
2485_Mm_2007.8_neg	-20.3033	-21.4615	-20.3033	-18.7077	-19.6445	-22.2799	-22.0603	-21.621	-28.4292	-27.8305	-26.8336	-20.0837	-20.7426	-26.6139	-27.6116	-29.081	-31.2842	-23.8172	-38.5316	-21.8406	-19.4248	-18.9856	-19.2052	-18.0489	-19.2052	-18.9856	-18.766	-28.2096	-10.7195	-27.9899	-32.4432	-28.6488	-16.9508	-27.9899	-28.4893	-28.2096	-18.0496	-27.5507	-24.8273	-28.2096	-17.6679	-28.8684	-27.9324	-27.9899	-23.4413	-26.8336	-17.0692	-12.3747	-27.0532
2486_Mm_2007.9_pos	-15.9121	-22.1048	-19.5991	-20.5675	-18.9403	-17.6374	-19.922	-20.9169	-27.725	-28.4738	-28.6934	-17.8154	-18.6043	-28.4738	-27.8758	-29.3452	-30.9961	-23.5291	-37.8274	-19.7024	-14.7824	-18.2814	-14.5628	-19.9087	-17.067	-16.8474	-16.6277	-25.9412	-19.0302	-27.2858	-32.7074	-27.9446	-18.8106	-25.7216	-29.1326	-26.0713	-19.2498	-26.8465	-29.3522	-26.0713	-16.9637	-26.7302	-29.1326	-23.3475	-29.3522	-28.6934	-17.7125	-17.7125	-28.913
2499_Mm_2006.4_pos	-15.6362	-18.1419	-12.0288	-16.6046	-13.7569	-17.6128	-17.3931	-15.7335	-22.5416	-24.5108	-24.7304	-15.4166	-16.0754	-24.5108	-23.9129	-25.3822	-27.0332	-19.5662	-32.644	-17.1735	-14.7577	-13.0981	-14.5381	-15.9457	-14.5381	-14.3185	-14.0989	-23.5424	-15.0672	-22.1024	-28.7445	-22.7612	-14.8476	-23.3228	-25.1697	-23.5424	-15.2869	-21.6632	-25.3893	-23.5424	-11.7804	-24.2013	-25.1697	-23.3228	-25.3893	-24.7304	-13.7495	-13.7495	-24.9501
2523_Mv_2008.4_neg	-21.8885	-23.0467	-21.8885	-19.7414	-21.2296	-23.8651	-23.6454	-23.2062	-30.0144	-29.4156	-24.0285	-21.6689	-22.3277	-27.6477	-29.1968	-30.6661	-32.8694	-25.4024	-40.1168	-23.4258	-21.01	-20.5708	-20.7904	-19.0826	-20.7904	-20.5708	-20.3512	-29.7947	-18.7556	-29.5751	-34.0284	-30.234	-15.5618	-29.5751	-30.0745	-29.7947	-19.6347	-29.1359	-29.0776	-29.7947	-19.2531	-30.4536	-29.5175	-29.5751	-29.0776	-25.1997	-18.6544	-17.4378	-25.6642
2524_Mm_2008.5_neg	-22.1527	-23.3109	-22.1527	-20.5571	-21.4938	-24.1292	-23.9096	-23.4704	-30.2785	-29.6798	-28.6829	-21.9331	-22.5919	-28.4633	-29.461	-30.9303	-33.1336	-25.6666	-40.381	-23.69	-21.2742	-20.835	-21.0546	-19.8982	-21.0546	-20.835	-20.6154	-30.0589	-11.0058	-29.8393	-34.2926	-30.4982	-18.8001	-29.8393	-30.3387	-30.0589	-19.8989	-29.4001	-26.6767	-30.0589	-19.5173	-30.7178	-29.7817	-29.8393	-25.2907	-28.6829	-18.9186	-14.224	-28.9026
2525_Mm_2008.6_neg	-18.8683	-23.9542	-21.4485	-22.4169	-20.7897	-20.8449	-21.7714	-22.7662	-29.5744	-30.3231	-30.5427	-19.6647	-20.4537	-30.3231	-29.7252	-31.1945	-32.8455	-25.3785	-39.6768	-21.5518	-17.9899	-20.1308	-17.7702	-21.758	-18.9164	-18.6967	-18.4771	-27.7906	-20.8796	-29.1351	-34.5568	-29.794	-20.6599	-27.571	-30.982	-27.9207	-21.0992	-28.6959	-31.2016	-27.9207	-18.8131	-28.5795	-30.982	-26.5549	-31.2016	-30.5427	-19.5619	-19.5619	-30.7624
2529_Mm_2008.6_pos	-21.4485	-23.9542	-20.2281	-22.4169	-17.9252	-23.4251	-23.2055	-18.3351	-25.1432	-30.3231	-30.5427	-21.2289	-21.8878	-30.3231	-29.7252	-31.1945	-32.8455	-25.3785	-36.8123	-22.9858	-20.57	-17.2663	-20.3504	-21.758	-20.3504	-20.1308	-19.9112	-29.3548	-20.8796	-26.2707	-34.5568	-26.9295	-20.6599	-29.1351	-30.982	-29.3548	-21.0992	-25.8314	-31.2016	-29.3548	-15.9486	-30.0136	-30.982	-29.1351	-31.2016	-30.5427	-19.5619	-19.5619	-30.7624
2538_Mm_2008.7_pos	-26.4755	-28.0128	-26.4755	-26.4755	-25.8166	-28.452	-28.2324	-27.7932	-34.6013	-34.3817	-34.6013	-26.2559	-26.9147	-34.3817	-27.5135	-34.6013	-37.4564	-29.9894	-44.7038	-28.0128	-25.597	-25.1578	-25.3774	-25.8166	-25.3774	-25.1578	-24.9382	-34.3817	-24.9382	-34.1621	-32.3451	-34.821	-24.7185	-34.1621	-35.0406	-34.3817	-25.1578	-33.7229	-35.2602	-34.3817	-23.8401	-35.0406	-35.0406	-34.1621	-35.2602	-34.6013	-23.6205	-23.6205	-34.821
2545_Mm_2008.3_pos	-21.6243	-22.7825	-21.6243	-20.6882	-20.9654	-23.6009	-23.3812	-22.942	-29.7502	-29.1514	-28.8141	-21.4047	-22.0635	-28.5945	-28.9326	-30.4019	-32.6052	-25.1382	-39.8526	-23.1616	-20.7458	-20.3066	-20.5262	-20.0294	-20.5262	-20.3066	-20.087	-29.5305	-19.1509	-29.3109	-33.7642	-29.9698	-18.9313	-29.3109	-29.8103	-29.5305	-19.0452	-28.8717	-29.473	-29.5305	-18.9889	-30.1894	-26.1319	-29.3109	-29.473	-28.8141	-18.3902	-17.8332	-29.0337
2547_Mm_2008.7_pos	-21.7127	-24.2184	-20.4923	-22.6811	-18.1894	-23.6893	-23.4697	-18.5992	-25.4074	-30.5873	-30.8069	-21.4931	-22.1519	-30.5873	-29.9894	-31.4587	-33.1097	-25.6427	-37.0765	-23.25	-20.8342	-17.5305	-20.6146	-22.0222	-20.6146	-20.395	-20.1754	-29.619	-21.1438	-26.5349	-34.821	-27.1937	-20.9241	-29.3993	-31.2462	-29.619	-21.3634	-26.0956	-31.4658	-29.619	-16.2128	-30.2778	-31.2462	-29.3993	-31.4658	-30.8069	-19.826	-19.826	-31.0266
2550_Mm_2008.4_neg	-20.9201	-23.4258	-14.9741	-21.8885	-19.0408	-22.8967	-22.6771	-21.0174	-27.8255	-29.7947	-30.0144	-20.7005	-21.3594	-29.7947	-29.1968	-30.6661	-32.3171	-24.8501	-37.928	-22.4574	-20.0417	-18.382	-19.822	-21.2296	-19.822	-19.6024	-19.3828	-28.8264	-20.3512	-27.3863	-34.0284	-28.0452	-20.1315	-28.6067	-30.4536	-28.8264	-20.5708	-26.9471	-30.6732	-28.8264	-17.0643	-29.4852	-30.4536	-28.6067	-30.6732	-30.0144	-19.0335	-19.0335	-30.234
2552_Mv_2008.6_neg	-19.8843	-23.9542	-21.4485	-22.4169	-20.7897	-21.8609	-21.7714	-22.7662	-29.5744	-30.3231	-30.5427	-17.78	-20.4537	-30.3231	-29.7252	-31.1945	-32.8455	-25.3785	-39.6768	-21.5518	-19.0059	-20.1308	-18.7863	-21.758	-18.9164	-18.6967	-18.4771	-25.9059	-20.8796	-29.1351	-34.5568	-29.794	-20.6599	-25.6863	-30.982	-27.9207	-21.0992	-28.6959	-31.2016	-27.9207	-18.8131	-28.5795	-30.982	-27.571	-31.2016	-30.5427	-19.5619	-19.5619	-30.7624
2554_Mm_2008.9_pos	-23.2095	-24.3677	-23.2095	-22.2734	-22.5506	-25.186	-24.9664	-24.5272	-31.3353	-30.7366	-30.3993	-22.9899	-23.6487	-30.1797	-30.5178	-31.9871	-34.1904	-26.7234	-41.4377	-24.7468	-22.331	-21.8918	-22.1114	-21.6146	-22.1114	-21.8918	-21.6721	-31.1157	-20.7361	-30.8961	-35.3494	-31.5549	-20.5165	-30.8961	-31.3955	-31.1157	-20.6304	-30.4569	-31.0581	-31.1157	-20.5741	-31.7746	-27.7171	-30.8961	-31.0581	-30.3993	-19.9753	-19.4184	-30.6189
2569_Mm_2008.5_pos	-21.1843	-23.69	-19.9639	-22.1527	-15.8298	-23.1609	-22.9413	-19.6376	-26.4457	-30.0589	-30.2785	-20.9647	-21.6236	-30.0589	-29.461	-30.9303	-32.5813	-25.1143	-36.1768	-22.7216	-20.3058	-14.2842	-20.0862	-21.4938	-20.0862	-19.8666	-19.647	-29.0906	-20.6154	-25.6351	-34.2926	-24.8341	-20.3957	-28.8709	-30.7178	-29.0906	-20.835	-25.1959	-30.9374	-29.0906	-13.8532	-29.7494	-30.7178	-28.8709	-30.9374	-30.2785	-19.2977	-19.2977	-30.4982
2577_Mn_2008.8_pos	-20.4127	-24.4826	-21.9769	-22.9453	-21.3181	-22.3893	-22.2998	-23.2946	-30.1028	-30.8515	-31.0711	-14.1128	-20.9821	-30.8515	-30.2536	-31.7229	-33.3739	-25.9068	-40.2052	-22.0802	-19.5343	-20.6592	-19.3146	-22.2864	-19.4447	-19.2251	-19.0055	-25.3905	-21.4079	-29.6635	-35.0852	-30.3224	-21.1883	-21.8891	-31.5104	-28.4491	-21.6276	-29.2243	-31.73	-28.4491	-19.3415	-29.1079	-31.5104	-28.0994	-31.73	-31.0711	-20.0902	-20.0902	-31.2908
257_Mm_2002.1_pos	-11.816	-11.3761	-11.816	-9.66892	-11.8421	-11.7378	-11.7465	-11.7639	-13.37	-12.7713	-6.68365	-11.8247	-11.7986	-11.0033	-15.4715	-14.0218	-16.225	-11.6771	-23.4724	-11.7552	-11.8507	-11.8681	-11.8594	-9.69498	-11.8594	-11.8681	-11.8768	-13.1504	-10.2812	-12.9308	-17.384	-13.5896	-7.31572	-12.9308	-13.4302	-13.1504	-10.9321	-12.4915	-12.4333	-13.1504	-11.9202	-13.8092	-12.8732	-12.9308	-12.4333	-8.55541	-11.5498	-10.3333	-9.01987
2598_Mm_2008.9_pos	-22.2411	-24.7468	-18.6337	-23.2095	-20.3618	-24.2177	-23.998	-22.3384	-29.1465	-31.1157	-31.3353	-22.0215	-22.6803	-31.1157	-30.5178	-31.9871	-33.638	-26.171	-39.2489	-23.7784	-21.3626	-19.703	-21.143	-22.5506	-21.143	-20.9234	-20.7038	-30.1473	-21.6721	-28.7073	-35.3494	-29.3661	-21.4525	-29.9277	-31.7746	-30.1473	-21.8918	-28.268	-31.9942	-30.1473	-18.3852	-30.8062	-31.7746	-29.9277	-31.9942	-31.3353	-20.3544	-20.3544	-31.5549
2617_Mm_2008.4_neg	-21.8885	-23.0467	-21.8885	-20.2929	-21.2296	-23.8651	-23.6454	-23.2062	-30.0144	-29.4156	-28.4187	-21.6689	-22.3277	-28.1991	-29.1968	-30.6661	-32.8694	-25.4024	-40.1168	-23.4258	-21.01	-20.5708	-20.7904	-19.634	-20.7904	-20.5708	-20.3512	-29.7947	-10.7416	-29.5751	-34.0284	-30.234	-18.5359	-29.5751	-30.0745	-29.7947	-19.6347	-29.1359	-26.4125	-29.7947	-19.2531	-30.4536	-29.5175	-29.5751	-25.0265	-28.4187	-18.6544	-13.9598	-28.6384
2620_Mm_2008.9_neg	-23.2095	-24.3677	-23.2095	-18.7988	-22.5506	-25.186	-24.9664	-24.5272	-31.3353	-30.7366	-29.1883	-22.9899	-23.6487	-27.814	-30.5178	-31.9871	-34.1904	-26.7234	-41.4377	-24.7468	-22.331	-21.8918	-22.1114	-19.2489	-22.1114	-21.8918	-21.6721	-31.1157	-20.0765	-30.8961	-35.3494	-31.5549	-19.3055	-30.8961	-31.3955	-31.1157	-20.9557	-30.4569	-30.3986	-31.1157	-20.5741	-31.7746	-30.8385	-30.8961	-30.3986	-29.1883	-19.9753	-18.7588	-29.4079
262_Mm_2002.3_pos	-10.9194	-11.827	-9.69897	-11.8878	-7.70967	-10.8412	-10.8499	-8.00284	-10.0656	-13.6788	-13.8984	-10.9281	-10.902	-13.6788	-15.5434	-14.5502	-16.2011	-11.1967	-18.8455	-10.8586	-10.9542	-7.73572	-10.9628	-11.9138	-10.9628	-10.9715	-10.9802	-12.7104	-11.9486	-8.30393	-17.9124	-9.91385	-11.9573	-12.4908	-14.3376	-12.7104	-11.9399	-7.11158	-14.5573	-12.7104	-7.78784	-13.3693	-14.3376	-12.4908	-14.5573	-13.8984	-12.0007	-12.0007	-14.118
2634_Mm_2008.4_neg	-20.9201	-23.4258	-18.1696	-21.8885	-19.0408	-22.8967	-22.6771	-21.0174	-27.8255	-29.7947	-30.0144	-20.7005	-21.3594	-29.7947	-29.1968	-30.6661	-32.3171	-24.8501	-37.928	-22.4574	-20.0417	-18.382	-19.822	-21.2296	-19.822	-19.6024	-19.3828	-28.8264	-20.3512	-27.3863	-34.0284	-28.0452	-20.1315	-28.6067	-30.4536	-28.8264	-20.5708	-26.9471	-30.6732	-28.8264	-17.0643	-29.4852	-30.4536	-28.6067	-30.6732	-30.0144	-19.0335	-19.0335	-30.234
263_Mm_2002.3_pos	-10.9194	-11.827	-7.312	-11.8878	-9.72503	-10.8412	-10.8499	-9.64685	-11.7096	-13.6788	-13.8984	-10.9281	-10.902	-13.6788	-15.5434	-14.5502	-16.2011	-11.1967	-21.812	-10.8586	-10.9542	-9.75108	-10.9628	-11.9138	-10.9628	-10.9715	-10.9802	-12.7104	-11.9486	-11.2704	-17.9124	-11.9292	-11.9573	-12.4908	-14.3376	-12.7104	-11.9399	-10.8311	-14.5573	-12.7104	-9.8032	-13.3693	-14.3376	-12.4908	-14.5573	-13.8984	-12.0007	-12.0007	-14.118
2781_Mm_2008.9_pos	-22.2411	-24.7468	-21.0207	-23.2095	-16.8866	-24.2177	-23.998	-20.6944	-27.5025	-31.1157	-31.3353	-22.0215	-22.6803	-31.1157	-30.5178	-31.9871	-33.638	-26.171	-37.2336	-23.7784	-21.3626	-15.341	-21.143	-22.5506	-21.143	-20.9234	-20.7038	-30.1473	-21.6721	-26.6919	-35.3494	-25.8909	-21.4525	-29.9277	-31.7746	-30.1473	-21.8918	-26.2527	-31.9942	-30.1473	-14.91	-30.8062	-31.7746	-29.9277	-31.9942	-31.3353	-20.3544	-20.3544	-31.5549
27_Mm_2001.1_neg	-11.4571	-11.0172	-11.4571	-9.31	-11.4831	-11.3789	-11.3876	-11.405	-11.1723	-10.7852	-6.00802	-11.4658	-11.4397	-9.01724	-15.1125	-11.8241	-13.5831	-11.3181	-20.8305	-11.3963	-11.4918	-11.5092	-11.5005	-9.33606	-11.5005	-11.5092	-11.5179	-11.1643	-9.92226	-11.164	-14.9897	-11.1953	-6.9568	-11.164	-10.8712	-11.1643	-10.5731	-11.1738	-9.7913	-11.1643	-11.5613	-11.2503	-10.3142	-11.164	-9.7913	-6.35767	-11.1909	-9.97438	-6.62552
2849_Mm_2009.5_pos	-24.7946	-25.9529	-24.7946	-23.199	-24.1358	-26.7712	-26.5516	-26.1124	-32.9205	-32.3218	-31.3249	-24.575	-25.2339	-31.1053	-32.1029	-33.5723	-35.7755	-28.3085	-43.0229	-26.332	-23.9162	-23.4769	-23.6966	-22.5402	-23.6966	-23.4769	-23.2573	-32.7009	-18.9966	-32.4813	-36.9345	-33.1401	-21.4421	-32.4813	-32.9806	-32.7009	-22.5409	-32.042	-27.0929	-32.7009	-22.1592	-33.3597	-32.4237	-32.4813	-29.3186	-31.3249	-21.5605	-17.6789	-31.5445
2852_Mm_2007.3_neg	-18.014	-20.5197	-14.4066	-18.9823	-16.1347	-19.9905	-19.7709	-18.1112	-24.9194	-26.8886	-27.1082	-17.7944	-18.4532	-26.8886	-26.2906	-27.76	-29.4109	-21.9439	-35.0218	-19.5513	-17.1355	-15.4758	-16.9159	-18.3235	-16.9159	-16.6963	-16.4766	-25.9202	-17.445	-24.4801	-31.1222	-25.139	-17.2254	-25.7006	-27.5474	-25.9202	-17.6646	-24.0409	-27.767	-25.9202	-14.1581	-26.5791	-27.5474	-25.7006	-27.767	-27.1082	-16.1273	-16.1273	-27.3278
2872_Mn_2009.7_neg	-22.7905	-26.8604	-24.3547	-25.323	-23.6958	-24.7671	-24.6775	-25.6724	-32.4805	-33.2293	-33.4489	-18.6602	-23.3598	-33.2293	-32.6313	-34.1007	-35.7516	-28.2846	-42.5829	-24.4579	-21.912	-23.037	-21.6924	-24.6642	-21.8225	-21.6029	-21.3833	-27.7683	-23.7857	-32.0413	-37.4629	-32.7001	-23.5661	-26.5665	-33.8881	-30.8268	-24.0053	-31.6021	-34.1077	-30.8268	-21.7193	-31.4857	-33.8881	-30.4771	-34.1077	-33.4489	-22.468	-22.468	-33.6685
2886_Mm_2009.3_neg	-24.2663	-25.4245	-24.2663	-23.3302	-23.6074	-26.2428	-26.0232	-25.584	-32.3921	-31.7934	-31.4561	-24.0466	-24.7055	-31.2364	-31.5745	-33.0439	-35.2471	-27.7801	-42.4945	-25.8036	-23.3878	-22.9485	-23.1682	-22.6714	-23.1682	-22.9485	-22.7289	-32.1725	-21.7929	-31.9529	-36.4061	-32.6117	-21.5733	-31.9529	-32.4523	-32.1725	-21.6872	-31.5136	-32.1149	-32.1725	-21.6308	-32.8313	-30.5191	-31.9529	-32.1149	-31.4561	-21.0321	-20.4752	-31.6757
2961_Mm_2009.5_neg	-24.7946	-25.9529	-24.7946	-22.6476	-24.1358	-26.7712	-26.5516	-26.1124	-32.9205	-32.3218	-28.1059	-24.575	-25.2339	-30.5538	-32.1029	-33.5723	-35.7755	-28.3085	-43.0229	-26.332	-23.9162	-23.4769	-23.6966	-21.9887	-23.6966	-23.4769	-23.2573	-32.7009	-21.6617	-32.4813	-36.9345	-33.1401	-18.4679	-32.4813	-32.9806	-32.7009	-22.5409	-32.042	-31.9837	-32.7009	-22.1592	-33.3597	-32.4237	-32.4813	-31.9837	-24.6183	-21.5605	-20.344	-28.5704
2964_Mm_2009.8_pos	-24.6189	-27.1246	-21.0114	-25.5872	-22.7396	-26.5954	-26.3758	-24.7161	-31.5243	-33.4935	-33.7131	-24.3992	-25.0581	-33.4935	-32.8955	-34.3649	-36.0158	-28.5488	-41.6267	-26.1562	-23.7404	-22.0807	-23.5208	-24.9284	-23.5208	-23.3012	-23.0815	-32.5251	-24.0499	-31.085	-37.7271	-31.7439	-23.8303	-32.3055	-34.1523	-32.5251	-24.2695	-30.6458	-34.3719	-32.5251	-20.763	-33.184	-34.1523	-32.3055	-34.3719	-33.7131	-22.7322	-22.7322	-33.9327
3019_Mm_2009.9_neg	-21.196	-27.3888	-24.8831	-25.8514	-24.2242	-21.8182	-25.2059	-26.2008	-33.0089	-33.7577	-33.9773	-23.0993	-23.8882	-33.7577	-33.1597	-34.6291	-36.28	-28.813	-43.1113	-24.9863	-15.959	-23.5654	-18.0058	-25.1926	-22.3509	-22.1313	-21.9117	-31.2251	-24.3141	-32.5697	-37.9913	-33.2285	-24.0945	-31.0055	-34.4165	-31.3552	-24.5337	-32.1304	-34.6361	-31.3552	-22.2476	-32.0141	-34.4165	-26.7905	-34.6361	-33.9773	-22.9964	-22.9964	-34.1969
305_Mm_2002.4_pos	-11.9237	-11.4838	-11.9237	-10.3281	-11.9497	-11.8455	-11.8542	-11.8716	-14.1626	-13.5639	-12.567	-11.9324	-11.9063	-12.3474	-15.5794	-14.8144	-17.0176	-11.785	-24.265	-11.8629	-11.9584	-11.9758	-11.9671	-10.3541	-11.9671	-11.9758	-11.9845	-13.943	-7.72375	-13.7234	-18.1766	-14.3822	-10.3975	-13.7234	-14.2227	-13.943	-11.0397	-13.2841	-6.92589	-13.943	-12.0279	-14.6018	-13.6658	-13.7234	-10.5607	-12.567	-11.6575	-7.77586	-12.7866
307_Mm_2002.5_neg	-15.754	-15.6932	-15.754	-15.754	-15.78	-15.6758	-15.6845	-15.7019	-18.2212	-18.0016	-18.2212	-15.7627	-15.7366	-18.0016	-13.1397	-18.2212	-21.0762	-15.6156	-28.3236	-15.6932	-15.7887	-15.8061	-15.7974	-15.78	-15.7974	-15.8061	-15.8148	-18.0016	-15.8148	-17.782	-15.965	-18.4408	-15.8235	-17.782	-18.6604	-18.0016	-15.8061	-17.3427	-18.8801	-18.0016	-15.8582	-18.6604	-18.6604	-17.782	-18.8801	-18.2212	-15.8669	-15.8669	-18.4408
309_Mm_2002.5_pos	-11.9596	-11.5197	-11.9596	-11.0235	-11.9856	-11.8814	-11.8901	-11.9075	-14.4268	-13.8281	-13.4907	-11.9682	-11.9422	-13.2711	-15.6156	-15.0786	-17.2818	-11.8212	-24.5292	-11.8988	-11.9943	-12.0117	-12.003	-11.0496	-12.003	-12.0117	-12.0204	-14.2072	-11.0843	-13.9876	-18.4408	-14.6464	-11.093	-13.9876	-14.4869	-14.2072	-10.7503	-13.5483	-14.1496	-14.2072	-12.0638	-14.866	-7.5292	-13.9876	-14.1496	-13.4907	-11.6934	-11.1364	-13.7104
311_Mm_2002.5_pos	-10.9912	-11.8988	-9.77075	-11.9596	-8.1528	-10.913	-10.9217	-6.50791	-9.02726	-14.2072	-14.4268	-10.9999	-10.9738	-14.2072	-15.6156	-15.0786	-16.7295	-11.2689	-20.6964	-10.9304	-11.0259	-8.17885	-11.0346	-11.9856	-11.0346	-11.0433	-11.052	-13.2388	-12.0204	-10.1547	-18.4408	-10.8136	-12.0291	-13.0192	-14.866	-13.2388	-12.0117	-9.7155	-15.0856	-13.2388	-8.23097	-13.8977	-14.866	-13.0192	-15.0856	-14.4268	-12.0725	-12.0725	-14.6464
312_Mm_2002.5_pos	-11.9596	-8.15248	-11.9596	-11.5805	-11.9856	-11.8814	-11.8901	-11.9075	-14.4268	-10.4609	-14.0477	-11.9682	-11.9422	-13.8281	-15.6156	-15.0786	-17.2818	-11.8212	-24.5292	-11.8988	-11.9943	-12.0117	-12.003	-11.6065	-12.003	-12.0117	-12.0204	-14.2072	-11.6413	-13.9876	-18.4408	-14.6464	-11.65	-13.9876	-10.1538	-14.2072	-11.6326	-13.5483	-14.7066	-14.2072	-12.0638	-14.866	-14.4869	-13.9876	-14.7066	-14.0477	-8.32619	-11.6934	-14.2673
315_Mm_2002.6_pos	-11.0271	-11.9347	-9.80665	-11.9955	-6.35747	-10.9489	-10.9576	-8.11052	-10.8582	-14.4714	-14.691	-11.0358	-11.0097	-14.4714	-15.6519	-15.3428	-16.9937	-11.3052	-20.5892	-10.9663	-11.0618	-5.49677	-11.0705	-12.0215	-11.0705	-11.0792	-11.0879	-13.503	-12.0563	-10.0476	-18.705	-9.24656	-12.0649	-13.2834	-15.1302	-13.503	-12.0476	-9.60835	-15.3498	-13.503	-6.43564	-14.1619	-15.1302	-13.2834	-15.3498	-14.691	-12.1084	-12.1084	-14.9106
34_Mm_2000.4_neg	-10.2375	-11.145	-9.01702	-11.2058	-7.39906	-10.1593	-10.168	-4.15835	-3.88966	-10.8935	-10.885	-10.2461	-10.2201	-10.8935	-14.8613	-11.5368	-11.1814	-10.5145	-15.1483	-10.1767	-10.2722	-7.42512	-10.2809	-11.2319	-10.2809	-10.2896	-10.2983	-9.92509	-11.2666	-7.06917	-14.6712	-7.04397	-11.2753	-9.93363	-10.8689	-9.92509	-11.2579	-7.08642	-10.8617	-9.92509	-7.47724	-9.90057	-10.8689	-9.93363	-10.8617	-10.885	-11.3187	-11.3187	-10.8768
361_Mm_2002.7_pos	-11.063	-11.9706	-9.84254	-12.0313	-5.95447	-10.9848	-10.9935	-8.14641	-11.1224	-14.7356	-14.9552	-11.0717	-11.0456	-14.7356	-15.6886	-15.607	-17.2579	-11.3419	-20.8534	-11.0022	-11.0977	-6.41942	-11.1064	-12.0574	-11.1064	-11.1151	-11.1238	-13.7672	-12.0921	-10.3118	-18.9692	-8.02357	-12.1008	-13.5476	-15.3944	-13.7672	-12.0835	-9.87255	-15.614	-13.7672	-6.03265	-14.4261	-15.3944	-13.5476	-15.614	-14.9552	-12.1443	-12.1443	-15.1748
365_Mn_2002.8_neg	-9.6648	-12.0065	-11.0989	-12.0672	-11.1249	-9.58668	-7.04448	-11.0468	-14.251	-14.9998	-15.2194	-9.67349	-7.09656	-14.9998	-15.726	-15.8712	-17.5221	-11.3793	-24.3534	-8.32779	-9.69954	-11.151	-9.70823	-12.0933	-8.432	-8.44069	-4.77784	-12.5973	-12.128	-13.8118	-19.2334	-14.4706	-12.1367	-12.3777	-15.6586	-11.3211	-12.1194	-13.3725	-15.8782	-11.3211	-11.2031	-11.98	-15.6586	-12.3777	-15.8782	-15.2194	-12.1802	-12.1802	-15.439
369_Mm_2002.7_pos	-11.063	-11.9706	-9.84254	-12.0313	-5.95447	-10.9848	-10.9935	-8.14641	-11.1224	-14.7356	-14.9552	-11.0717	-11.0456	-14.7356	-15.6886	-15.607	-17.2579	-11.3419	-20.8534	-11.0022	-11.0977	-6.41942	-11.1064	-12.0574	-11.1064	-11.1151	-11.1238	-13.7672	-12.0921	-10.3118	-18.9692	-8.02357	-12.1008	-13.5476	-15.3944	-13.7672	-12.0835	-9.87255	-15.614	-13.7672	-6.03265	-14.4261	-15.3944	-13.5476	-15.614	-14.9552	-12.1443	-12.1443	-15.1748
36_Mm_1998.4_neg	-10.488	-10.0481	-10.488	-5.63251	-10.514	-10.4098	-10.4185	-10.4359	-10.1666	-9.7962	-8.01953	-10.4967	-10.4706	-6.87362	-14.1434	-10.8184	-10.0537	-10.349	-13.6972	-10.4272	-10.5227	-10.5401	-10.5314	-7.21237	-10.5314	-10.5401	-10.5488	-10.1753	-8.95318	-10.184	-13.9523	-10.1579	-8.4104	-10.184	-9.77015	-10.1753	-9.60405	-10.2014	-8.54494	-10.1753	-10.5922	-10.1492	-9.21319	-10.184	-8.54494	-8.01953	-10.2218	-9.00529	-8.01085
373_Mm_2002.8_pos	-11.0989	-12.0065	-9.87843	-12.0672	-6.42925	-11.0208	-11.0294	-8.18231	-11.3866	-14.9998	-15.2194	-11.1076	-11.0815	-14.9998	-15.726	-15.8712	-17.5221	-11.3793	-21.1176	-11.0381	-11.1336	-5.56855	-11.1423	-12.0933	-11.1423	-11.151	-11.1597	-14.0314	-12.128	-10.576	-19.2334	-9.77496	-12.1367	-13.8118	-15.6586	-14.0314	-12.1194	-10.1367	-15.8782	-14.0314	-6.50742	-14.6903	-15.6586	-13.8118	-15.8782	-15.2194	-12.1802	-12.1802	-15.439
38_Mm_2000.4_neg	-10.2375	-11.145	-6.63005	-11.2058	-9.04308	-10.1593	-10.168	-8.9649	-8.69621	-10.8935	-10.885	-10.2461	-10.2201	-10.8935	-14.8613	-11.5368	-11.1814	-10.5145	-16.7923	-10.1767	-10.2722	-9.06913	-10.2809	-11.2319	-10.2809	-10.2896	-10.2983	-9.92509	-11.2666	-8.71319	-14.6712	-8.68798	-11.2753	-9.93363	-10.8689	-9.92509	-11.2579	-8.73044	-10.8617	-9.92509	-9.12125	-9.90057	-10.8689	-9.93363	-10.8617	-10.885	-11.3187	-11.3187	-10.8768
391_Mm_2002.7_pos	-12.0313	-11.5915	-12.0313	-7.17587	-12.0574	-11.9532	-11.9619	-11.9792	-14.9552	-14.3565	-12.8081	-12.04	-12.014	-11.4339	-15.6886	-15.607	-17.8102	-11.8942	-25.0576	-11.9706	-12.0661	-12.0835	-12.0748	-8.75573	-12.0748	-12.0835	-12.0921	-14.7356	-10.4965	-14.516	-18.9692	-15.1748	-9.95376	-14.516	-15.0153	-14.7356	-11.1474	-14.0767	-14.0184	-14.7356	-12.1356	-15.3944	-14.4584	-14.516	-14.0184	-12.8081	-11.7652	-10.5487	-13.0277
392_Mm_2002.8_neg	-12.0672	-11.6274	-12.0672	-8.76557	-12.0933	-11.9891	-11.9978	-12.0151	-15.2194	-14.6207	-13.0723	-12.0759	-12.0499	-8.89336	-15.726	-15.8712	-18.0744	-11.9316	-25.3218	-12.0065	-12.102	-12.1194	-12.1107	-3.56934	-12.1107	-12.1194	-12.128	-14.9998	-10.5324	-14.7801	-19.2334	-15.439	-9.98965	-14.7801	-15.2795	-14.9998	-11.1833	-14.3409	-14.2826	-14.9998	-12.1715	-15.6586	-14.7226	-14.7801	-14.2826	-13.0723	-11.8011	-10.5845	-13.2919
396_Mm_2002.9_pos	-11.1348	-12.0424	-9.91432	-12.1031	-6.46514	-11.0567	-11.0653	-8.21821	-11.6508	-15.264	-15.4836	-11.1435	-11.1174	-15.264	-15.7646	-16.1354	-17.7863	-11.4179	-21.3818	-11.074	-11.1695	-2.00607	-11.1782	-12.1292	-11.1782	-11.1869	-11.1956	-14.2956	-12.1639	-10.8402	-19.4976	-10.0392	-12.1726	-14.076	-15.9228	-14.2956	-12.1552	-10.4009	-16.1424	-14.2956	-6.54332	-14.9544	-15.9228	-14.076	-16.1424	-15.4836	-12.216	-12.216	-15.7032
397_Mm_2002.9_neg	-12.1031	-11.6633	-12.1031	-11.1671	-12.1292	-12.0251	-12.0337	-12.051	-15.4836	-14.8849	-14.5475	-12.1118	-12.0858	-14.3279	-15.7646	-16.1354	-18.3386	-11.9702	-25.586	-12.0424	-12.1379	-12.1552	-12.1466	-11.1931	-12.1466	-12.1552	-12.1639	-15.264	-11.2279	-15.0443	-19.4976	-15.7032	-11.2366	-15.0443	-15.5437	-15.264	-10.8939	-14.6051	-15.2064	-15.264	-12.2074	-15.9228	-13.6105	-15.0443	-15.2064	-14.5475	-11.837	-11.28	-14.7671
398_Mm_2002.9_pos	-11.1348	-12.0424	-9.91432	-12.1031	-6.46514	-11.0567	-11.0653	-8.21821	-11.6508	-15.264	-15.4836	-11.1435	-11.1174	-15.264	-15.7646	-16.1354	-17.7863	-11.4179	-21.3818	-11.074	-11.1695	-5.60444	-11.1782	-12.1292	-11.1782	-11.1869	-11.1956	-14.2956	-12.1639	-10.8402	-19.4976	-10.0392	-12.1726	-14.076	-15.9228	-14.2956	-12.1552	-10.4009	-16.1424	-14.2956	-6.54332	-14.9544	-15.9228	-14.076	-16.1424	-15.4836	-12.216	-12.216	-15.7032
402_Mm_2002.8_neg	-12.719	-12.6582	-12.719	-12.719	-12.7451	-12.6409	-12.6496	-12.6669	-15.8712	-15.6515	-15.8712	-12.7277	-12.7016	-15.6515	-15.726	-6.12563	-18.7262	-12.5834	-25.9736	-12.6582	-12.7538	-12.7711	-12.7624	-12.7451	-12.7624	-12.7711	-12.7798	-15.6515	-12.7798	-15.4319	-19.2334	-16.0908	-12.7885	-15.4319	-16.3104	-15.6515	-12.7711	-14.9927	-16.53	-15.6515	-12.8233	-16.3104	-16.3104	-15.4319	-16.53	-15.8712	-12.8319	-12.8319	-16.0908
423_Mm_2002.9_neg	-11.1348	-12.0424	-7.52735	-12.1031	-9.94038	-11.0567	-11.0653	-9.86222	-13.2948	-15.264	-15.4836	-11.1435	-11.1174	-15.264	-15.7646	-16.1354	-17.7863	-11.4179	-23.3972	-11.074	-11.1695	-9.96644	-11.1782	-12.1292	-11.1782	-11.1869	-11.1956	-14.2956	-12.1639	-12.8555	-19.4976	-13.5144	-12.1726	-14.076	-15.9228	-14.2956	-12.1552	-12.4163	-16.1424	-14.2956	-10.0186	-14.9544	-15.9228	-14.076	-16.1424	-15.4836	-12.216	-12.216	-15.7032
427_Mm_2002.9_neg	-11.1348	-12.0424	-7.52735	-12.1031	-9.94038	-11.0567	-11.0653	-9.86222	-13.2948	-15.264	-15.4836	-11.1435	-11.1174	-15.264	-15.7646	-16.1354	-17.7863	-11.4179	-23.3972	-11.074	-11.1695	-9.96644	-11.1782	-12.1292	-11.1782	-11.1869	-11.1956	-14.2956	-12.1639	-12.8555	-19.4976	-13.5144	-12.1726	-14.076	-15.9228	-14.2956	-12.1552	-12.4163	-16.1424	-14.2956	-10.0186	-14.9544	-15.9228	-14.076	-16.1424	-15.4836	-12.216	-12.216	-15.7032
484_Mv_2003.3_pos	-7.59126	-12.1862	-11.2783	-12.2467	-11.3044	-7.26289	-9.77534	-11.2264	-15.572	-16.3207	-16.5404	-9.72285	-9.82691	-16.3207	-15.9704	-17.1921	-18.8431	-11.6237	-25.6744	-9.78378	-7.37478	-11.3304	-7.38346	-12.2728	-9.88769	-9.89638	-9.90506	-13.7882	-12.3075	-15.1328	-20.5544	-15.7916	-12.3162	-13.5686	-16.9796	-13.9183	-12.2988	-14.6935	-17.1992	-13.9183	-11.3826	-14.5772	-16.9796	-11.1945	-17.1992	-16.5404	-12.3596	-12.3596	-16.76
514_Mm_2003.4_pos	-12.2826	-11.8433	-12.2826	-10.687	-12.3087	-12.2063	-12.2141	-12.2308	-16.8046	-16.2059	-15.2089	-12.2913	-12.2653	-14.9893	-16.07	-17.4563	-19.6596	-12.2756	-26.907	-12.2224	-12.3173	-12.3347	-12.326	-10.713	-12.326	-12.3347	-12.3434	-16.5849	-8.88477	-16.3653	-20.8186	-17.0242	-10.7565	-16.3653	-16.8647	-16.5849	-11.3987	-15.9261	-14.0048	-16.5849	-12.3868	-17.2438	-16.3077	-16.3653	-14.0048	-15.2089	-12.0164	-8.93689	-15.4286
516_Mm_2003.4_neg	-12.9344	-12.8741	-12.9344	-12.9344	-12.9604	-12.8581	-12.8659	-12.8826	-17.4563	-17.2367	-17.4563	-12.9431	-12.917	-17.2367	-16.07	-12.0846	-20.3114	-12.9274	-27.5588	-12.8741	-12.9691	-12.9865	-12.9778	-12.9604	-12.9778	-12.9865	-12.9952	-17.2367	-12.9952	-17.0171	-20.8186	-17.676	-13.0039	-17.0171	-17.8956	-17.2367	-12.9865	-16.5779	-18.1152	-17.2367	-13.0386	-17.8956	-17.8956	-17.0171	-18.1152	-17.4563	-13.0473	-13.0473	-17.676
517_Mm_2003.4_neg	-12.9344	-12.8741	-12.9344	-12.9344	-12.9604	-12.8581	-12.8659	-12.8826	-17.4563	-17.2367	-17.4563	-12.9431	-12.917	-17.2367	-16.07	-7.71081	-20.3114	-12.9274	-27.5588	-12.8741	-12.9691	-12.9865	-12.9778	-12.9604	-12.9778	-12.9865	-12.9952	-17.2367	-12.9952	-17.0171	-20.8186	-17.676	-13.0039	-17.0171	-17.8956	-17.2367	-12.9865	-16.5779	-18.1152	-17.2367	-13.0386	-17.8956	-17.8956	-17.0171	-18.1152	-17.4563	-13.0473	-13.0473	-17.676
518_Mm_2003.4_neg	-11.3142	-12.2224	-5.36822	-12.2826	-10.1198	-11.2379	-11.2458	-10.042	-14.6157	-16.5849	-16.8046	-11.3229	-11.2969	-16.5849	-16.07	-17.4563	-19.1073	-11.7233	-24.7182	-11.254	-11.349	-10.1459	-11.3577	-12.3087	-11.3577	-11.3663	-11.375	-15.6166	-12.3434	-14.1765	-20.8186	-14.8354	-12.3521	-15.397	-17.2438	-15.6166	-12.3347	-13.7373	-17.4634	-15.6166	-10.198	-16.2754	-17.2438	-15.397	-17.4634	-16.8046	-12.3955	-12.3955	-17.0242
542_Mm_2003.1_pos	-15.9693	-15.9086	-15.9693	-15.9693	-15.9954	-15.8915	-15.9	-15.9173	-19.8064	-19.5868	-19.8064	-15.978	-15.952	-19.5868	-13.3744	-19.8064	-22.6614	-15.8503	-29.9088	-15.9086	-16.0041	-16.0214	-16.0128	-15.9954	-16.0128	-16.0214	-16.0301	-19.5868	-16.0301	-19.3671	-17.5502	-20.026	-16.0388	-19.3671	-20.2456	-19.5868	-16.0214	-18.9279	-20.4652	-19.5868	-16.0736	-20.2456	-20.2456	-19.3671	-20.4652	-19.8064	-16.0822	-16.0822	-20.026
543_Mm_2002.9_pos	-15.8975	-15.8368	-15.8975	-15.8975	-15.9236	-15.8195	-15.8281	-15.8454	-19.278	-19.0584	-19.278	-15.9062	-15.8802	-19.0584	-13.2888	-19.278	-22.133	-15.7646	-29.3804	-15.8368	-15.9323	-15.9497	-15.941	-15.9236	-15.941	-15.9497	-15.9583	-19.0584	-15.9583	-18.8388	-17.0218	-19.4976	-15.967	-18.8388	-19.7172	-19.0584	-15.9497	-18.3995	-19.9368	-19.0584	-16.0018	-19.7172	-19.7172	-18.8388	-19.9368	-19.278	-16.0105	-16.0105	-19.4976
547_Mn_2003.1_pos	-9.77248	-12.1142	-11.2066	-12.1749	-11.2326	-9.69462	-8.42694	-11.1545	-15.0436	-15.7924	-16.012	-9.78116	-8.47888	-15.7924	-15.8503	-16.6638	-18.3147	-11.5036	-25.146	-3.89324	-9.80722	-11.2587	-9.81591	-12.201	-7.79827	-5.71365	-8.55705	-13.3899	-12.2357	-14.6044	-20.026	-15.2632	-12.2444	-13.1703	-16.4512	-10.8146	-12.227	-14.1651	-16.6708	-10.8146	-11.3108	-11.4735	-16.4512	-13.1703	-16.6708	-16.012	-12.2878	-12.2878	-16.2316
549_Mm_2003.2_pos	-7.55537	-12.1502	-11.2424	-12.2108	-11.2685	-6.12342	-9.7392	-11.1904	-15.3078	-16.0566	-16.2762	-9.68696	-9.79101	-16.0566	-15.9028	-16.9279	-18.5789	-11.5561	-25.4102	-9.74774	-5.49799	-11.2946	-4.99805	-12.2369	-9.8518	-9.86048	-9.86917	-13.524	-12.2716	-14.8686	-20.2902	-15.5274	-12.2803	-13.3044	-16.7154	-13.6541	-12.2629	-14.4293	-16.935	-13.6541	-11.3467	-14.313	-16.7154	-8.10061	-16.935	-16.2762	-12.3237	-12.3237	-16.4958
553_Mn_2003.3_pos	-9.84427	-12.1862	-11.2783	-12.2467	-11.3044	-9.76712	-6.22251	-11.2264	-15.572	-16.3207	-16.5404	-9.85295	-6.79456	-16.3207	-15.9704	-17.1921	-18.8431	-11.6237	-25.6744	-8.50755	-9.879	-11.3304	-9.88769	-12.2728	-8.61146	-8.62015	-7.35419	-13.9183	-12.3075	-15.1328	-20.5544	-15.7916	-12.3162	-13.6987	-16.9796	-12.6421	-12.2988	-14.6935	-17.1992	-12.6421	-11.3826	-13.3009	-16.9796	-13.6987	-17.1992	-16.5404	-12.3596	-12.3596	-16.76
555_Mm_2003.3_pos	-11.2783	-12.1862	-10.0579	-12.2467	-6.60871	-11.2012	-11.2094	-8.36194	-12.7075	-16.3207	-16.5404	-11.287	-11.261	-16.3207	-15.9704	-17.1921	-18.8431	-11.6237	-22.4386	-11.2178	-11.3131	-5.74801	-11.3218	-12.2728	-11.3218	-11.3304	-11.3391	-15.3524	-12.3075	-11.897	-20.5544	-11.0959	-12.3162	-15.1328	-16.9796	-15.3524	-12.2988	-11.4577	-17.1992	-15.3524	-6.68689	-16.0112	-16.9796	-15.1328	-17.1992	-16.5404	-12.3596	-12.3596	-16.76
556_Mm_2003.3_neg	-7.59126	-12.1862	-11.2783	-12.2467	-11.3044	-5.63115	-9.77534	-11.2264	-15.572	-16.3207	-16.5404	-9.72285	-9.82691	-16.3207	-15.9704	-17.1921	-18.8431	-11.6237	-25.6744	-9.78378	-6.27166	-11.3304	-6.28035	-12.2728	-9.88769	-9.89638	-9.90506	-13.7882	-12.3075	-15.1328	-20.5544	-15.7916	-12.3162	-13.5686	-16.9796	-13.9183	-12.2988	-14.6935	-17.1992	-13.9183	-11.3826	-14.5772	-16.9796	-10.0913	-17.1992	-16.5404	-12.3596	-12.3596	-16.76
55_Mm_2000.4_neg	-10.6535	-11.145	-10.6535	-11.2058	-10.6796	-10.5753	-10.584	-10.6014	-10.3327	-10.8935	-10.885	-10.6622	-10.6361	-10.8935	-14.8613	-11.5368	-7.06187	-4.12195	-18.4288	-10.5927	-10.6883	-10.7056	-10.6969	-11.2319	-10.6969	-10.7056	-10.7143	-10.3411	-11.2666	-10.3497	-14.6712	-10.3245	-11.2753	-10.3497	-10.8689	-10.3411	-11.2579	-10.3669	-10.8617	-10.3411	-10.7577	-10.3166	-10.8689	-10.3497	-10.8617	-10.885	-11.3187	-11.3187	-10.8768
561_Mm_2003.4_pos	-16.077	-16.0168	-16.077	-16.077	-16.1031	-16.0007	-16.0085	-16.0252	-20.599	-20.3794	-20.599	-16.0857	-16.0597	-20.3794	-13.5941	-20.599	-23.454	-16.07	-30.7014	-16.0168	-16.1117	-16.1291	-16.1204	-16.1031	-16.1204	-16.1291	-16.1378	-20.3794	-16.1378	-20.1597	-18.3427	-20.8186	-16.1465	-20.1597	-21.0382	-20.3794	-16.1291	-19.7205	-21.2578	-20.3794	-16.1812	-21.0382	-21.0382	-20.1597	-21.2578	-20.599	-16.1899	-16.1899	-20.8186
585_Mm_2003.4_pos	-11.7303	-12.2224	-11.7303	-12.2826	-11.7563	-11.654	-11.6618	-11.6785	-16.2522	-16.5849	-16.8046	-11.739	-11.7129	-16.5849	-16.07	-17.4563	-14.9877	-4.16363	-26.3547	-11.6701	-11.765	-11.7824	-11.7737	-12.3087	-11.7737	-11.7824	-11.7911	-16.0326	-12.3434	-15.813	-20.8186	-16.4719	-12.3521	-15.813	-17.2438	-16.0326	-12.3347	-15.3738	-17.4634	-16.0326	-11.8345	-16.6915	-17.2438	-15.813	-17.4634	-16.8046	-12.3955	-12.3955	-17.0242
589_Mm_2003.5_neg	-12.3185	-11.8796	-12.3185	-10.7229	-12.3445	-12.2437	-12.2509	-12.2669	-17.0688	-16.47	-15.4731	-12.3272	-12.3012	-15.2535	-16.2512	-17.7205	-19.9238	-12.4568	-27.1712	-12.2587	-12.3532	-12.3706	-12.3619	-10.7489	-12.3619	-12.3706	-12.3793	-16.8491	-8.11856	-16.6295	-21.0828	-17.2884	-10.7924	-16.6295	-17.1289	-16.8491	-11.4346	-16.1903	-10.4827	-16.8491	-12.4227	-17.508	-16.5719	-16.6295	-13.4669	-15.4731	-12.0523	-8.17068	-15.6928
5_Mm_2001.1_pos	-10.4887	-11.3963	-9.26826	-11.4571	-7.27896	-10.4105	-10.4192	-7.57213	-7.33945	-11.1643	-11.1723	-10.4974	-10.4713	-11.1643	-15.1125	-11.8241	-13.0308	-10.7658	-15.6752	-10.4279	-10.5235	-7.30502	-10.5321	-11.4831	-10.5321	-10.5408	-10.5495	-10.1959	-11.5179	-6.00878	-14.9897	-6.99112	-11.5266	-10.1957	-11.2503	-10.1959	-11.5092	-3.97848	-11.3869	-10.1959	-7.35713	-10.2819	-11.2503	-10.1957	-11.3869	-11.1723	-11.57	-11.57	-11.1953
633_Mm_2003.5_pos	-12.3185	-8.51242	-12.3185	-11.9394	-12.3445	-12.2437	-12.2509	-12.2669	-17.0688	-13.1028	-16.6897	-12.3272	-12.3012	-16.47	-16.2512	-17.7205	-19.9238	-12.4568	-27.1712	-12.2587	-12.3532	-12.3706	-12.3619	-11.9655	-12.3619	-12.3706	-12.3793	-16.8491	-12.0002	-16.6295	-21.0828	-17.2884	-12.0089	-16.6295	-10.155	-16.8491	-11.9915	-16.1903	-17.3485	-16.8491	-12.4227	-17.508	-17.1289	-16.6295	-17.3485	-16.6897	-8.68511	-12.0523	-16.9093
649_Mm_2003.5_neg	-11.3501	-12.2587	-10.1297	-12.3185	-6.24161	-11.2753	-11.2825	-8.43412	-13.2359	-16.8491	-17.0688	-11.3588	-11.3328	-16.8491	-16.2512	-17.7205	-19.3715	-11.9045	-22.967	-11.2903	-11.3849	-6.70655	-11.3935	-12.3445	-11.3935	-11.4022	-11.4109	-15.8808	-12.3793	-12.4253	-21.0828	-10.1371	-12.388	-15.6612	-17.508	-15.8808	-12.3706	-11.9861	-17.7276	-15.8808	-6.31978	-16.5396	-17.508	-15.6612	-17.7276	-17.0688	-12.4314	-12.4314	-17.2884
653_Mm_2003.5_pos	-12.3185	-7.53254	-12.3185	-11.9394	-12.3445	-12.2437	-12.2509	-12.2669	-17.0688	-12.8087	-16.6897	-12.3272	-12.3012	-16.47	-16.2512	-17.7205	-19.9238	-12.4568	-27.1712	-12.2587	-12.3532	-12.3706	-12.3619	-11.9655	-12.3619	-12.3706	-12.3793	-16.8491	-12.0002	-16.6295	-21.0828	-17.2884	-12.0089	-16.6295	-13.7617	-16.8491	-11.9915	-16.1903	-17.3485	-16.8491	-12.4227	-17.508	-17.1289	-16.6295	-17.3485	-16.6897	-8.39099	-12.0523	-16.9093
654_Mm_2003.5_pos	-11.3501	-12.2587	-10.1297	-12.3185	-6.6805	-11.2753	-11.2825	-8.43412	-13.2359	-16.8491	-17.0688	-11.3588	-11.3328	-16.8491	-16.2512	-17.7205	-19.3715	-11.9045	-22.967	-11.2903	-11.3849	-3.27814	-11.3935	-12.3445	-11.3935	-11.4022	-11.4109	-15.8808	-12.3793	-12.4253	-21.0828	-11.6243	-12.388	-15.6612	-17.508	-15.8808	-12.3706	-11.9861	-17.7276	-15.8808	-6.75867	-16.5396	-17.508	-15.6612	-17.7276	-17.0688	-12.4314	-12.4314	-17.2884
670_Mm_2003.5_pos	-11.3501	-12.2587	-8.59956	-12.3185	-10.1557	-11.2753	-11.2825	-10.0781	-14.8799	-16.8491	-17.0688	-11.3588	-11.3328	-16.8491	-16.2512	-17.7205	-19.3715	-11.9045	-24.9824	-11.2903	-11.3849	-10.1818	-11.3935	-12.3445	-11.3935	-11.4022	-11.4109	-15.8808	-12.3793	-14.4407	-21.0828	-15.0996	-12.388	-15.6612	-17.508	-15.8808	-12.3706	-14.0015	-17.7276	-15.8808	-10.2339	-16.5396	-17.508	-15.6612	-17.7276	-17.0688	-12.4314	-12.4314	-17.2884
673_Mn_2003.7_neg	-9.98788	-12.3328	-11.422	-12.3903	-11.448	-9.92061	-8.64816	-11.3716	-16.6288	-17.3775	-17.5971	-9.99654	-8.6944	-17.3775	-16.7796	-18.2489	-19.8999	-12.4329	-26.7312	-5.52453	-10.0226	-11.474	-10.0313	-12.4163	-8.01362	-5.92901	-8.7724	-14.9751	-12.4511	-16.1895	-21.6112	-16.8484	-12.4598	-14.7555	-18.0364	-12.3998	-12.4424	-15.7503	-18.256	-12.3998	-11.5261	-13.0587	-18.0364	-14.7555	-18.256	-17.5971	-12.5032	-12.5032	-17.8168
675_Mm_2003.7_neg	-12.3903	-11.9537	-12.3903	-9.08865	-12.4163	-12.323	-12.3268	-12.34	-17.5971	-16.9984	-15.4501	-12.399	-12.3731	-11.2711	-16.7796	-18.2489	-20.4522	-12.9852	-27.6996	-12.3328	-12.425	-12.4424	-12.4337	-5.23204	-12.4337	-12.4424	-12.4511	-17.3775	-10.8555	-17.1579	-21.6112	-17.8168	-10.3127	-17.1579	-17.6573	-17.3775	-11.5063	-16.7187	-16.6604	-17.3775	-12.4945	-18.0364	-17.1003	-17.1579	-16.6604	-15.4501	-12.1241	-10.9076	-15.6697
6_Mm_2001.1_neg	-10.4887	-11.3963	-9.26826	-11.4571	-7.27896	-10.4105	-10.4192	-7.57213	-7.33945	-11.1643	-11.1723	-10.4974	-10.4713	-11.1643	-15.1125	-11.8241	-13.0308	-10.7658	-15.6752	-10.4279	-10.5235	-7.30502	-10.5321	-11.4831	-10.5321	-10.5408	-10.5495	-10.1959	-11.5179	-6.00878	-14.9897	-6.99112	-11.5266	-10.1957	-11.2503	-10.1959	-11.5092	-2.84691	-11.3869	-10.1959	-7.35713	-10.2819	-11.2503	-10.1957	-11.3869	-11.1723	-11.57	-11.57	-11.1953
755_Mn_2003.7_neg	-9.85779	-12.3328	-11.422	-12.3903	-11.448	-9.79051	-9.92439	-11.3716	-16.6288	-17.3775	-17.5971	-5.95578	-9.97063	-17.3775	-16.7796	-18.2489	-19.8999	-12.4329	-26.7312	-9.93037	-9.89248	-11.474	-9.90116	-12.4163	-10.0313	-10.0399	-10.0486	-11.9166	-12.4511	-16.1895	-21.6112	-16.8484	-12.4598	-10.7147	-18.0364	-14.9751	-12.4424	-15.7503	-18.256	-14.9751	-11.5261	-15.6339	-18.0364	-14.6254	-18.256	-17.5971	-12.5032	-12.5032	-17.8168
767_Mn_2003.8_pos	-9.89372	-12.3714	-11.4579	-12.4263	-11.4839	-9.83538	-9.96519	-11.409	-16.893	-17.6417	-17.8613	-8.50545	-10.0067	-17.6417	-17.0438	-18.5131	-20.1641	-12.6971	-26.9954	-9.96897	-9.92838	-11.5099	-9.93706	-12.4522	-10.0672	-10.0758	-10.0845	-13.7123	-12.487	-16.4537	-21.8754	-17.1126	-12.4956	-13.4927	-18.3006	-15.2393	-12.4783	-16.0145	-18.5202	-15.2393	-11.562	-15.8981	-18.3006	-14.8896	-18.5202	-17.8613	-12.5391	-12.5391	-18.081
771_Mm_2003.8_neg	-12.4263	-11.9923	-12.4263	-10.2792	-12.4522	-12.3679	-12.3676	-12.3774	-17.8613	-17.2626	-13.2916	-12.4349	-12.4091	-15.4946	-17.0438	-18.5131	-20.7164	-13.2494	-27.9638	-12.3714	-12.4609	-12.4783	-12.4696	-10.3052	-12.4696	-12.4783	-12.487	-17.6417	-10.8914	-17.4221	-21.8754	-18.081	-6.34445	-17.4221	-17.9215	-17.6417	-11.5422	-16.9829	-16.9246	-17.6417	-12.5304	-18.3006	-17.3645	-17.4221	-16.9246	-13.2916	-12.16	-10.9435	-12.8954
775_Mm_2003.8_pos	-11.4579	-12.3714	-7.85048	-12.4263	-10.2634	-11.3996	-11.3993	-10.1886	-15.6725	-17.6417	-17.8613	-11.4665	-11.4407	-17.6417	-17.0438	-18.5131	-20.1641	-12.6971	-25.775	-11.403	-11.4925	-10.2895	-11.5012	-12.4522	-11.5012	-11.5099	-11.5186	-16.6734	-12.487	-15.2333	-21.8754	-15.8922	-12.4956	-16.4537	-18.3006	-16.6734	-12.4783	-14.7941	-18.5202	-16.6734	-10.3416	-17.3322	-18.3006	-16.4537	-18.5202	-17.8613	-12.5391	-12.5391	-18.081
779_Mm_2003.7_pos	-11.422	-12.3328	-10.2015	-12.3903	-6.75229	-11.3547	-11.3585	-8.50718	-13.7643	-17.3775	-17.5971	-11.4306	-11.4047	-17.3775	-16.7796	-18.2489	-19.8999	-12.4329	-23.4954	-11.3644	-11.4567	-5.89158	-11.4653	-12.4163	-11.4653	-11.474	-11.4827	-16.4092	-12.4511	-12.9537	-21.6112	-12.1527	-12.4598	-16.1895	-18.0364	-16.4092	-12.4424	-12.5145	-18.256	-16.4092	-6.83045	-17.068	-18.0364	-16.1895	-18.256	-17.5971	-12.5032	-12.5032	-17.8168
783_Mm_2003.8_pos	-11.4579	-12.3714	-10.2374	-12.4263	-6.78819	-11.3996	-11.3993	-8.54457	-14.0285	-17.6417	-17.8613	-11.4665	-11.4407	-17.6417	-17.0438	-18.5131	-20.1641	-12.6971	-23.7596	-11.403	-11.4925	-4.91261	-11.5012	-12.4522	-11.5012	-11.5099	-11.5186	-16.6734	-12.487	-13.2179	-21.8754	-12.4169	-12.4956	-16.4537	-18.3006	-16.6734	-12.4783	-12.7787	-18.5202	-16.6734	-6.86634	-17.3322	-18.3006	-16.4537	-18.5202	-17.8613	-12.5391	-12.5391	-18.081
787_Mm_2003.8_pos	-11.4579	-12.3714	-10.2374	-12.4263	-6.78819	-11.3996	-11.3993	-8.54457	-14.0285	-17.6417	-17.8613	-11.4665	-11.4407	-17.6417	-17.0438	-18.5131	-20.1641	-12.6971	-23.7596	-11.403	-11.4925	-5.12671	-11.5012	-12.4522	-11.5012	-11.5099	-11.5186	-16.6734	-12.487	-13.2179	-21.8754	-12.4169	-12.4956	-16.4537	-18.3006	-16.6734	-12.4783	-12.7787	-18.5202	-16.6734	-6.86634	-17.3322	-18.3006	-16.4537	-18.5202	-17.8613	-12.5391	-12.5391	-18.081
798_Mm_2004.2_pos	-11.6024	-12.5772	-7.99498	-12.5708	-10.4072	-11.8005	-11.6638	-10.3654	-16.7293	-18.6985	-18.9181	-11.6106	-11.5873	-18.6985	-18.1006	-19.5699	-21.2208	-13.7538	-26.8317	-11.6088	-11.6362	-10.4331	-11.6448	-12.596	-11.6448	-11.6535	-11.6622	-17.7301	-12.6305	-16.2901	-22.9322	-16.9489	-12.6392	-17.5105	-19.3574	-17.7301	-12.6219	-15.8508	-19.577	-17.7301	-10.4852	-18.389	-19.3574	-17.5105	-19.577	-18.9181	-12.6826	-12.6826	-19.1377
799_Mm_2004.3_neg	-12.6075	-12.2977	-12.6075	-11.0119	-12.632	-13.033	-12.8134	-12.6218	-19.1823	-18.5836	-17.5867	-12.6153	-12.5943	-17.3671	-18.3648	-19.8341	-22.0374	-14.5703	-29.2847	-12.6768	-12.6405	-12.6578	-12.6491	-11.0364	-12.6491	-12.6578	-12.6665	-18.9627	-9.20783	-18.7431	-23.1964	-19.4019	-11.0795	-18.7431	-19.2425	-18.9627	-11.7217	-18.3039	-16.3826	-18.9627	-12.7099	-19.6216	-18.6855	-18.7431	-16.3826	-17.5867	-12.3394	-9.25992	-17.8063
800_Mm_2004.2_pos	-11.6024	-12.5772	-10.3819	-12.5708	-6.93192	-11.8005	-11.6638	-8.72137	-15.0853	-18.6985	-18.9181	-11.6106	-11.5873	-18.6985	-18.1006	-19.5699	-21.2208	-13.7538	-24.8164	-11.6088	-11.6362	-6.07107	-11.6448	-12.596	-11.6448	-11.6535	-11.6622	-17.7301	-12.6305	-14.2747	-22.9322	-13.4737	-12.6392	-17.5105	-19.3574	-17.7301	-12.6219	-13.8355	-19.577	-17.7301	-7.00992	-18.389	-19.3574	-17.5105	-19.577	-18.9181	-12.6826	-12.6826	-19.1377
802_Mm_2004.2_pos	-11.6024	-12.5772	-10.3819	-12.5708	-6.93192	-11.8005	-11.6638	-8.72137	-15.0853	-18.6985	-18.9181	-11.6106	-11.5873	-18.6985	-18.1006	-19.5699	-21.2208	-13.7538	-24.8164	-11.6088	-11.6362	-6.07107	-11.6448	-12.596	-11.6448	-11.6535	-11.6622	-17.7301	-12.6305	-14.2747	-22.9322	-13.4737	-12.6392	-17.5105	-19.3574	-17.7301	-12.6219	-13.8355	-19.577	-17.7301	-7.00992	-18.389	-19.3574	-17.5105	-19.577	-18.9181	-12.6826	-12.6826	-19.1377
806_Mm_2004.2_pos	-11.6024	-12.5772	-10.3819	-12.5708	-6.93192	-11.8005	-11.6638	-8.72137	-15.0853	-18.6985	-18.9181	-11.6106	-11.5873	-18.6985	-18.1006	-19.5699	-21.2208	-13.7538	-24.8164	-11.6088	-11.6362	-6.07107	-11.6448	-12.596	-11.6448	-11.6535	-11.6622	-17.7301	-12.6305	-14.2747	-22.9322	-13.4737	-12.6392	-17.5105	-19.3574	-17.7301	-12.6219	-13.8355	-19.577	-17.7301	-7.00992	-18.389	-19.3574	-17.5105	-19.577	-18.9181	-12.6826	-12.6826	-19.1377
807_Mm_2004.1_pos	-11.566	-12.5096	-10.3456	-12.5344	-6.89595	-11.6192	-11.5643	-8.66883	-14.8211	-18.4343	-18.6539	-11.5745	-11.55	-18.4343	-17.8364	-19.3057	-20.9567	-13.4896	-24.5522	-11.5412	-11.6003	-5.2344	-11.6089	-12.56	-11.6089	-11.6176	-11.6263	-17.4659	-12.5946	-14.0105	-22.668	-13.2095	-12.6033	-17.2463	-19.0932	-17.4659	-12.586	-13.5713	-19.3128	-17.4659	-6.97402	-18.1248	-19.0932	-17.2463	-19.3128	-18.6539	-12.6468	-12.6468	-18.8735
813_Mm_2004.1_pos	-11.566	-12.5096	-10.3456	-12.5344	-6.89595	-11.6192	-11.5643	-8.66883	-14.8211	-18.4343	-18.6539	-11.5745	-11.55	-18.4343	-17.8364	-19.3057	-20.9567	-13.4896	-24.5522	-11.5412	-11.6003	-5.2344	-11.6089	-12.56	-11.6089	-11.6176	-11.6263	-17.4659	-12.5946	-14.0105	-22.668	-13.2095	-12.6033	-17.2463	-19.0932	-17.4659	-12.586	-13.5713	-19.3128	-17.4659	-6.97402	-18.1248	-19.0932	-17.2463	-19.3128	-18.6539	-12.6468	-12.6468	-18.8735
817_Mm_2003.1_pos	-12.1749	-11.7351	-12.1749	-11.2389	-12.201	-12.0971	-12.1056	-12.1229	-16.012	-15.4133	-15.0759	-12.1836	-12.1576	-14.8563	-15.8503	-16.6638	-18.867	-12.0559	-26.1144	-12.1142	-12.2097	-12.227	-12.2183	-11.2649	-12.2183	-12.227	-12.2357	-15.7924	-11.2997	-15.5727	-20.026	-16.2316	-11.3084	-15.5727	-16.0721	-15.7924	-7.0477	-15.1335	-15.7348	-15.7924	-12.2791	-16.4512	-15.1898	-15.5727	-15.7348	-15.0759	-11.9087	-11.3518	-15.2955
819_Mn_2003.9_pos	-10.0598	-12.4122	-11.4939	-12.4622	-11.5198	-10.018	-6.97771	-11.4476	-17.1572	-17.9059	-18.1255	-10.0684	-4.71883	-17.9059	-17.308	-18.7773	-20.4283	-12.9613	-27.2596	-8.73353	-10.0944	-11.5458	-10.1031	-12.4881	-8.82682	-8.8355	-7.56955	-15.5035	-12.5229	-16.7179	-22.1396	-17.3768	-12.5315	-15.2839	-18.5648	-14.2272	-12.5142	-16.2787	-18.7844	-14.2272	-11.5979	-14.8861	-18.5648	-15.2839	-18.7844	-18.1255	-12.575	-12.575	-18.3452
821_Mm_2003.9_pos	-11.4939	-12.4122	-10.2734	-12.4622	-6.82409	-11.4521	-11.4441	-8.58316	-14.2927	-17.9059	-18.1255	-11.5025	-11.4769	-17.9059	-17.308	-18.7773	-20.4283	-12.9613	-24.0238	-11.4438	-11.5284	-4.9485	-11.5371	-12.4881	-11.5371	-11.5458	-11.5545	-16.9376	-12.5229	-13.4821	-22.1396	-12.6811	-12.5315	-16.7179	-18.5648	-16.9376	-12.5142	-13.0429	-18.7844	-16.9376	-6.90224	-17.5964	-18.5648	-16.7179	-18.7844	-18.1255	-12.575	-12.575	-18.3452
827_Mm_2004.5_neg	-12.6835	-12.7431	-12.6835	-11.7474	-12.7045	-13.5614	-13.3418	-12.9026	-19.7107	-19.112	-18.7747	-12.6894	-12.68	-18.555	-18.8932	-20.3625	-22.5657	-15.0987	-29.8131	-13.1222	-12.7127	-12.7297	-12.7212	-11.7684	-12.7212	-12.7297	-12.7383	-19.4911	-11.8023	-19.2715	-23.7247	-19.9303	-11.8109	-19.2715	-19.7709	-19.4911	-7.55037	-18.8322	-19.4335	-19.4911	-12.7816	-20.1499	-18.8886	-19.2715	-19.4335	-18.7747	-12.4112	-11.8543	-18.9943
867_Mm_2004.5_pos	-12.6835	-9.37589	-12.6835	-12.3044	-12.7045	-13.5614	-13.3418	-12.9026	-19.7107	-15.7448	-19.3316	-12.6894	-12.68	-19.112	-18.8932	-20.3625	-22.5657	-15.0987	-29.8131	-13.1222	-12.7127	-12.7297	-12.7212	-12.3254	-12.7212	-12.7297	-12.7383	-19.4911	-12.3592	-19.2715	-23.7247	-19.9303	-12.3679	-19.2715	-15.4377	-19.4911	-12.3506	-18.8322	-19.9905	-19.4911	-12.7816	-20.1499	-19.7709	-19.2715	-19.9905	-19.3316	-9.04404	-12.4112	-19.5512
870_Mm_2004.6_pos	-8.06881	-13.3864	-11.7559	-12.7243	-11.7728	-7.2872	-11.2036	-12.1984	-19.0065	-19.7553	-19.9749	-10.1955	-10.3301	-19.7553	-19.1573	-20.6267	-22.2776	-14.8106	-29.109	-10.9839	-6.73929	-11.7974	-6.74751	-12.7412	-10.3549	-10.3633	-10.3718	-17.2228	-12.7743	-18.5673	-23.9889	-19.2262	-12.7829	-17.0031	-20.4141	-17.3529	-12.7657	-18.1281	-20.6338	-17.3529	-11.8492	-18.0117	-20.4141	-13.5259	-20.6338	-19.9749	-12.8262	-12.8262	-20.1945
871_Mm_2004.5_pos	-12.6835	-8.396	-12.6835	-12.3044	-12.7045	-13.5614	-13.3418	-12.9026	-19.7107	-15.4507	-19.3316	-12.6894	-12.68	-19.112	-18.8932	-20.3625	-22.5657	-15.0987	-29.8131	-13.1222	-12.7127	-12.7297	-12.7212	-12.3254	-12.7212	-12.7297	-12.7383	-19.4911	-12.3592	-19.2715	-23.7247	-19.9303	-12.3679	-19.2715	-16.4037	-19.4911	-12.3506	-18.8322	-19.9905	-19.4911	-12.7816	-20.1499	-19.7709	-19.2715	-19.9905	-19.3316	-8.74991	-12.4112	-19.5512
877_Mm_2004.5_pos	-11.7151	-13.1222	-10.4946	-12.6835	-7.04045	-12.593	-12.3734	-9.06973	-15.8779	-19.4911	-19.7107	-11.7211	-11.7116	-19.4911	-18.8932	-20.3625	-22.0134	-14.5464	-25.609	-12.1538	-11.7444	-6.17889	-11.7528	-12.7045	-11.7528	-11.7613	-11.7699	-18.5227	-12.7383	-15.0673	-23.7247	-14.2663	-12.7469	-18.3031	-20.1499	-18.5227	-12.7297	-14.6281	-20.3696	-18.5227	-7.11759	-19.1816	-20.1499	-18.3031	-20.3696	-19.7107	-12.7903	-12.7903	-19.9303
880_Mm_2004.5_pos	-12.6835	-12.7431	-12.6835	-9.74537	-12.7045	-13.5614	-13.3418	-12.9026	-19.7107	-19.112	-17.5636	-12.6894	-12.68	-16.553	-18.8932	-20.3625	-22.5657	-15.0987	-29.8131	-13.1222	-12.7127	-12.7297	-12.7212	-9.76641	-12.7212	-12.7297	-12.7383	-19.4911	-11.1427	-19.2715	-23.7247	-19.9303	-10.5999	-19.2715	-19.7709	-19.4911	-11.7936	-18.8322	-18.774	-19.4911	-12.7816	-20.1499	-19.2139	-19.2715	-18.774	-17.5636	-12.4112	-11.1947	-17.7833
935_Mm_2004.6_pos	-12.7243	-9.64008	-12.7243	-12.3452	-12.7412	-13.8256	-13.606	-13.1668	-19.9749	-16.009	-19.5958	-12.728	-12.7325	-19.3762	-19.1573	-20.6267	-22.8299	-15.3629	-30.0773	-13.3864	-12.7491	-12.7657	-12.7573	-12.3621	-12.7573	-12.7657	-12.7743	-19.7553	-12.3952	-19.5357	-23.9889	-20.1945	-12.4038	-19.5357	-15.7019	-19.7553	-12.3866	-19.0964	-20.2547	-19.7553	-12.8175	-20.4141	-20.0351	-19.5357	-20.2547	-19.5958	-9.07993	-12.4471	-19.8154
938_Mn_2004.8_neg	-10.4192	-13.9148	-11.8533	-12.8217	-11.8488	-11.9516	-10.4557	-12.7268	-19.5349	-20.2837	-20.5033	-10.4113	-9.22099	-20.2837	-19.6857	-21.1551	-22.806	-15.339	-29.6374	-7.10649	-10.4207	-11.8699	-10.4279	-12.8172	-8.41029	-6.32485	-9.16778	-17.8812	-12.8465	-19.0957	-24.5173	-19.7546	-12.8549	-17.6616	-20.9425	-15.306	-12.8382	-18.6565	-21.1622	-15.306	-11.921	-15.9648	-20.9425	-17.6616	-21.1622	-20.5033	-12.898	-12.898	-20.7229
943_Mm_2004.6_pos	-12.7243	-9.34596	-12.7243	-12.3452	-12.7412	-13.8256	-13.606	-13.1668	-19.9749	-12.3405	-19.5958	-12.728	-12.7325	-19.3762	-19.1573	-20.6267	-22.8299	-15.3629	-30.0773	-13.3864	-12.7491	-12.7657	-12.7573	-12.3621	-12.7573	-12.7657	-12.7743	-19.7553	-12.3952	-19.5357	-23.9889	-20.1945	-12.4038	-19.5357	-16.6679	-19.7553	-12.3866	-19.0964	-20.2547	-19.7553	-12.8175	-20.4141	-20.0351	-19.5357	-20.2547	-19.5958	-8.24285	-12.4471	-19.8154
947_Mm_2000.4_pos	-10.2375	-11.145	-6.63005	-11.2058	-9.04308	-10.1593	-10.168	-8.9649	-8.69621	-10.8935	-10.885	-10.2461	-10.2201	-10.8935	-14.8613	-11.5368	-11.1814	-10.5145	-16.7923	-10.1767	-10.2722	-9.06913	-10.2809	-11.2319	-10.2809	-10.2896	-10.2983	-9.92509	-11.2666	-8.71319	-14.6712	-8.68798	-11.2753	-9.93363	-10.8689	-9.92509	-11.2579	-8.73044	-10.8617	-9.92509	-9.12125	-9.90057	-10.8689	-9.93363	-10.8617	-10.885	-11.3187	-11.3187	-10.8768
973_Mm_2004.7_neg	-12.7691	-13.2715	-12.7691	-9.46745	-12.7786	-14.0898	-13.8702	-13.431	-20.2391	-19.6404	-18.092	-12.7688	-12.8001	-14.7149	-19.4215	-20.8909	-23.0941	-15.6271	-30.3415	-13.6506	-12.7858	-12.8019	-12.7936	-7.47401	-12.7936	-12.8019	-12.8103	-20.0195	-11.2147	-19.7999	-24.2531	-20.4587	-10.6718	-19.7999	-20.2992	-20.0195	-11.8658	-19.3606	-19.3023	-20.0195	-12.8534	-20.6783	-19.7423	-19.7999	-19.3023	-18.092	-12.483	-11.2665	-18.3116
974_Mm_2004.9_pos	-11.9209	-14.179	-3.46288	-12.8893	-10.6692	-13.6498	-13.4302	-11.7705	-18.5787	-20.5479	-20.7675	-11.8979	-12.1125	-20.5479	-19.9499	-21.4193	-23.0702	-15.6032	-28.6811	-13.2106	-11.8934	-10.6861	-11.8994	-12.858	-11.8994	-11.9066	-11.9144	-19.5795	-12.8828	-18.1395	-24.7815	-18.7983	-12.891	-19.3599	-21.2067	-19.5795	-12.8749	-17.7002	-21.4263	-19.5795	-10.7364	-20.2384	-21.2067	-19.3599	-21.4263	-20.7675	-12.9339	-12.9339	-20.9871
ELB_Mm_1999.9_pos	-10.058	-10.9656	-8.83756	-11.0264	-5.38838	-9.97983	-9.98851	-7.14143	-6.8722	-10.7137	-10.705	-10.0667	-10.0406	-10.7137	-14.6818	-11.3568	-10.108	-10.3351	-13.456	-9.9972	-10.0927	-5.05664	-10.1014	-11.0524	-10.1014	-10.1101	-10.1188	-9.74533	-11.0872	-6.5182	-14.4908	-5.03231	-11.0959	-9.754	-10.6877	-9.74533	-11.0785	-6.53557	-10.6791	-9.74533	-5.46655	-9.71935	-10.6877	-9.754	-10.6791	-10.705	-11.1393	-11.1393	-10.6964
GULI_Mn_1997.4_neg	-10.1291	-5.34209	-10.1291	-9.74997	-10.1551	-10.0509	-10.0596	-10.077	-9.80769	-5.77596	-9.4286	-10.1378	-10.1117	-9.43728	-13.7845	-10.4595	-9.69477	-9.99009	-11.0552	-10.0683	-10.1638	-10.1812	-10.1725	-9.77603	-10.1725	-10.1812	-10.1899	-9.81637	-9.81078	-9.82506	-13.5934	-9.799	-9.81946	-9.82506	-6.04403	-9.81637	-9.80209	-9.84243	-9.40254	-9.81637	-10.2333	-9.79032	-9.41123	-9.82506	-9.40254	-9.4286	-6.20157	-9.86289	-9.41991
MDL02_Mm_1998.9_neg	-9.69908	-10.6066	-8.47864	-10.6674	-4.59057	-9.62091	-9.62959	-6.78251	-6.51325	-10.3548	-10.3461	-9.70777	-9.68171	-10.3548	-14.3229	-10.9978	-9.68102	-9.97616	-10.814	-9.63828	-9.73382	-5.05552	-9.74251	-10.6935	-9.74251	-9.7512	-9.75988	-9.38639	-10.7282	-6.15927	-14.1318	-3.06671	-10.7369	-9.39508	-10.3287	-9.38639	-10.7196	-6.17664	-10.32	-9.38639	-4.66875	-9.36033	-10.3287	-9.39508	-10.32	-10.3461	-10.7804	-10.7804	-10.3374
MDL08_Mm_1998.5_pos	-10.5239	-10.084	-10.5239	-8.92827	-10.5499	-10.4457	-10.4544	-10.4718	-10.2025	-9.8321	-8.60689	-10.5326	-10.5065	-8.61558	-14.1793	-10.8543	-10.0896	-10.3849	-13.9614	-10.4631	-10.5586	-10.576	-10.5673	-8.95433	-10.5673	-10.576	-10.5847	-10.2112	-4.93798	-10.2199	-13.9882	-10.1938	-8.99776	-10.2199	-9.80604	-10.2112	-9.63995	-10.2372	-5.91572	-10.2112	-10.6281	-10.1851	-9.24908	-10.2199	-4.1701	-8.60689	-10.2577	-5.56318	-8.59821
MDL10_Mm_1998.2_neg	-9.44784	-10.3554	-6.69726	-10.4162	-8.25345	-9.36966	-9.37835	-8.17528	-7.90602	-10.1035	-10.0948	-9.45652	-9.43046	-10.1035	-14.0716	-10.7466	-9.4296	-9.72492	-10.98	-9.38703	-9.48258	-8.27951	-9.49127	-10.4423	-9.49127	-9.49995	-9.50864	-9.13514	-10.477	-7.92339	-13.8806	-7.89733	-10.4857	-9.14383	-10.0775	-9.13514	-10.4683	-7.94076	-10.0688	-9.13514	-8.33162	-9.10909	-10.0775	-9.14383	-10.0688	-10.0948	-10.5291	-10.5291	-10.0861
MDL12_Mm_1999.2_neg	-11.4269	-11.3661	-11.4269	-11.4269	-11.453	-11.3487	-11.3574	-11.3748	-11.1055	-11.1142	-11.1055	-11.4356	-11.4095	-11.1142	-14.4306	-4.4199	-10.9936	-11.2879	-16.4625	-11.3661	-11.4616	-11.479	-11.4703	-11.453	-11.4703	-11.479	-11.4877	-11.1142	-11.4877	-11.1229	-14.2395	-11.0968	-11.4964	-11.1229	-11.0882	-11.1142	-11.479	-11.1403	-11.0795	-11.1142	-11.5311	-11.0882	-11.0882	-11.1229	-11.0795	-11.1055	-11.5398	-11.5398	-11.0968
MDL26_Mm_1998.4_pos	-9.51962	-10.4272	-8.29918	-10.488	-5.39098	-9.44145	-9.45013	-6.60305	-6.33378	-10.1753	-10.1666	-9.52831	-9.50225	-10.1753	-14.1434	-10.8184	-9.50139	-9.7967	-9.49302	-9.45882	-9.55436	-5.41704	-9.56305	-10.514	-9.56305	-9.57174	-9.58042	-9.20693	-10.5488	-5.97981	-13.9523	-5.03486	-10.5575	-9.21561	-10.1492	-9.20693	-10.5401	-5.99718	-10.1406	-9.20693	-5.46916	-9.18087	-10.1492	-9.21561	-10.1406	-10.1666	-10.6009	-10.6009	-10.1579
MDL27_Mm_1998.4_pos	-5.83255	-10.4272	-9.51962	-10.488	-9.54568	-4.39998	-8.01606	-9.4675	-9.19824	-10.1753	-10.1666	-7.96414	-8.06818	-10.1753	-14.1434	-10.8184	-9.50139	-9.7967	-12.7288	-8.02475	-2.39174	-9.57174	-3.67027	-10.514	-8.12898	-8.13766	-8.14635	-7.64276	-10.5488	-9.21561	-13.9523	-9.18956	-10.5575	-7.65144	-10.1492	-7.77285	-10.5401	-9.23299	-10.1406	-7.77285	-9.62385	-7.7468	-10.1492	-3.32283	-10.1406	-10.1666	-10.6009	-10.6009	-10.1579
MDL34_Mm_1998.4_neg	-10.488	-6.6809	-10.488	-10.1089	-10.514	-10.4098	-10.4185	-10.4359	-10.1666	-6.42901	-9.78752	-10.4967	-10.4706	-9.7962	-14.1434	-10.8184	-10.0537	-10.349	-13.6972	-10.4272	-10.5227	-10.5401	-10.5314	-10.135	-10.5314	-10.5401	-10.5488	-10.1753	-10.1697	-10.184	-13.9523	-10.1579	-10.1784	-10.184	-3.55253	-10.1753	-10.161	-10.2014	-9.76146	-10.1753	-10.5922	-10.1492	-9.77015	-10.184	-9.76146	-9.78752	-6.85461	-10.2218	-9.77883
MDL39_Mm_1998.8_pos	-10.6316	-10.1917	-10.6316	-9.03594	-10.6576	-10.5534	-10.5621	-10.5794	-10.3102	-9.93977	-8.71457	-10.6402	-10.6142	-8.72325	-14.287	-10.962	-10.1974	-10.4926	-14.754	-10.5708	-10.6663	-10.6837	-10.675	-9.062	-10.675	-10.6837	-10.6924	-10.3189	-7.23373	-10.3276	-14.0959	-10.3015	-9.10543	-10.3276	-9.91371	-10.3189	-9.74762	-10.3449	-6.8255	-10.3189	-10.7358	-10.2928	-9.35676	-10.3276	-6.8255	-8.71457	-10.3654	-7.28585	-8.70588
MDL40_Mn_1998.4_pos	-7.95545	-10.4272	-9.51962	-10.488	-9.54568	-7.87728	-8.01606	-9.4675	-9.19824	-10.1753	-10.1666	-5.0357	-8.06818	-10.1753	-14.1434	-10.8184	-9.50139	-9.7967	-12.7288	-8.02475	-7.99019	-9.57174	-7.99888	-10.514	-8.12898	-8.13766	-8.14635	-2.48417	-10.5488	-9.21561	-13.9523	-9.18956	-10.5575	-4.723	-10.1492	-7.77285	-10.5401	-9.23299	-10.1406	-7.77285	-9.62385	-7.7468	-10.1492	-7.65144	-10.1406	-10.1666	-10.6009	-10.6009	-10.1579
MDL44_Mn_1998.4_pos	-7.95545	-10.4272	-9.51962	-10.488	-9.54568	-7.87728	-8.01606	-9.4675	-9.19824	-10.1753	-10.1666	-6.56722	-8.06818	-10.1753	-14.1434	-10.8184	-9.50139	-9.7967	-12.7288	-8.02475	-7.99019	-9.57174	-7.99888	-10.514	-8.12898	-8.13766	-8.14635	-6.24584	-10.5488	-9.21561	-13.9523	-9.18956	-10.5575	-6.25453	-10.1492	-7.77285	-10.5401	-9.23299	-10.1406	-7.77285	-9.62385	-7.7468	-10.1492	-7.65144	-10.1406	-10.1666	-10.6009	-10.6009	-10.1579
MDL46_Mn_1998.4_pos	-7.95545	-10.4272	-9.51962	-10.488	-9.54568	-7.87728	-8.01606	-9.4675	-9.19824	-10.1753	-10.1666	-6.56722	-8.06818	-10.1753	-14.1434	-10.8184	-9.50139	-9.7967	-12.7288	-8.02475	-7.99019	-9.57174	-7.99888	-10.514	-8.12898	-8.13766	-8.14635	-6.24584	-10.5488	-9.21561	-13.9523	-9.18956	-10.5575	-6.25453	-10.1492	-7.77285	-10.5401	-9.23299	-10.1406	-7.77285	-9.62385	-7.7468	-10.1492	-7.65144	-10.1406	-10.1666	-10.6009	-10.6009	-10.1579
MDL55_Mm_1998.4_pos	-5.83255	-10.4272	-9.51962	-10.488	-9.54568	-4.84488	-8.01606	-9.4675	-9.19824	-10.1753	-10.1666	-7.96414	-8.06818	-10.1753	-14.1434	-10.8184	-9.50139	-9.7967	-12.7288	-8.02475	-4.95779	-9.57174	-4.96648	-10.514	-8.12898	-8.13766	-8.14635	-7.64276	-10.5488	-9.21561	-13.9523	-9.18956	-10.5575	-7.65144	-10.1492	-7.77285	-10.5401	-9.23299	-10.1406	-7.77285	-9.62385	-7.7468	-10.1492	-4.61904	-10.1406	-10.1666	-10.6009	-10.6009	-10.1579
MDL60_Mn_1998.4_pos	-7.95545	-10.4272	-9.51962	-10.488	-9.54568	-7.87728	-8.01606	-9.4675	-9.19824	-10.1753	-10.1666	-6.56722	-8.06818	-10.1753	-14.1434	-10.8184	-9.50139	-9.7967	-12.7288	-8.02475	-7.99019	-9.57174	-7.99888	-10.514	-8.12898	-8.13766	-8.14635	-6.24584	-10.5488	-9.21561	-13.9523	-9.18956	-10.5575	-6.25453	-10.1492	-7.77285	-10.5401	-9.23299	-10.1406	-7.77285	-9.62385	-7.7468	-10.1492	-7.65144	-10.1406	-10.1666	-10.6009	-10.6009	-10.1579
MR02_Mm_1998.4_pos	-10.488	-10.0481	-10.488	-8.89238	-10.514	-10.4098	-10.4185	-10.4359	-10.1666	-9.7962	-8.571	-10.4967	-10.4706	-8.57968	-14.1434	-10.8184	-10.0537	-10.349	-13.6972	-10.4272	-10.5227	-10.5401	-10.5314	-8.91843	-10.5314	-10.5401	-10.5488	-10.1753	-7.09017	-10.184	-13.9523	-10.1579	-8.96186	-10.184	-9.77015	-10.1753	-9.60405	-10.2014	-6.68193	-10.1753	-10.5922	-10.1492	-9.21319	-10.184	-6.68193	-8.571	-10.2218	-7.14228	-8.56231
MR04_Mm_1998.5_neg	-10.5239	-10.084	-10.5239	-8.3768	-10.5499	-10.4457	-10.4544	-10.4718	-10.2025	-9.8321	-5.63274	-10.5326	-10.5065	-8.06411	-14.1793	-10.8543	-10.0896	-10.3849	-13.9614	-10.4631	-10.5586	-10.576	-10.5673	-8.40286	-10.5673	-10.576	-10.5847	-10.2112	-8.98907	-10.2199	-13.9882	-10.1938	-5.4078	-10.2199	-9.80604	-10.2112	-9.63995	-10.2372	-8.58083	-10.2112	-10.6281	-10.1851	-9.24908	-10.2199	-8.58083	-5.63274	-10.2577	-9.04119	-4.4013
MR05_Mm_1998.5_pos	-9.55551	-10.4631	-8.33507	-10.5239	-6.71711	-9.47734	-9.48602	-4.48937	-4.22011	-10.2112	-10.2025	-9.5642	-9.53814	-10.2112	-14.1793	-10.8543	-9.53729	-9.83259	-10.1286	-9.49471	-9.59026	-6.74317	-9.59894	-10.5499	-9.59894	-9.60763	-9.61631	-9.24282	-10.5847	-6.38705	-13.9882	-6.36099	-10.5934	-9.25151	-10.1851	-9.24282	-10.576	-6.40442	-10.1764	-9.24282	-6.79528	-9.21676	-10.1851	-9.25151	-10.1764	-10.2025	-10.6368	-10.6368	-10.1938
MR09_Mm_1998.5_pos	-10.5239	-10.084	-10.5239	-7.22221	-10.5499	-10.4457	-10.4544	-10.4718	-10.2025	-9.8321	-8.05543	-10.5326	-10.5065	-2.46789	-14.1793	-10.8543	-10.0896	-10.3849	-13.9614	-10.4631	-10.5586	-10.576	-10.5673	-4.4435	-10.5673	-10.576	-10.5847	-10.2112	-8.98907	-10.2199	-13.9882	-10.1938	-8.44629	-10.2199	-9.80604	-10.2112	-9.63995	-10.2372	-8.58083	-10.2112	-10.6281	-10.1851	-9.24908	-10.2199	-8.58083	-8.05543	-10.2577	-9.04119	-8.04674
MR10_Mm_1998.7_pos	-9.6273	-10.5349	-8.40685	-10.5957	-6.41755	-9.54912	-9.55781	-6.71072	-6.44146	-10.283	-10.2743	-9.63598	-9.60993	-10.283	-14.2511	-10.9261	-9.60911	-9.90438	-9.33449	-9.56649	-9.66204	-6.44361	-9.67073	-10.6217	-9.67073	-9.67941	-9.6881	-9.31461	-10.6565	-5.13642	-14.06	-6.06143	-10.6652	-9.32329	-10.2569	-9.31461	-10.6478	-3.00549	-10.2482	-9.31461	-6.49572	-9.28855	-10.2569	-9.32329	-10.2482	-10.2743	-10.7086	-10.7086	-10.2656
MR11_Mm_1998.8_pos	-9.66319	-10.5708	-8.44275	-10.6316	-6.45344	-9.58502	-9.5937	-6.74662	-6.47735	-10.3189	-10.3102	-9.67188	-9.64582	-10.3189	-14.287	-10.962	-9.64505	-9.94027	-9.59868	-9.60239	-9.69793	-6.4795	-9.70662	-10.6576	-9.70662	-9.7153	-9.72399	-9.3505	-10.6924	-5.17231	-14.0959	-6.09732	-10.701	-9.35918	-10.2928	-9.3505	-10.6837	-3.79007	-10.2841	-9.3505	-6.53162	-9.32444	-10.2928	-9.35918	-10.2841	-10.3102	-10.7445	-10.7445	-10.3015
MR12_Mn_1998.7_neg	-8.06313	-10.5349	-9.6273	-10.5957	-9.65335	-7.98495	-8.12374	-9.57518	-9.30592	-10.283	-10.2743	-2.91634	-8.17585	-10.283	-14.2511	-10.9261	-9.60911	-9.90438	-13.5214	-8.13242	-8.09787	-9.67941	-8.10656	-10.6217	-8.23665	-8.24534	-8.25402	-4.822	-10.6565	-9.32329	-14.06	-9.29723	-10.6652	-2.60364	-10.2569	-7.88053	-10.6478	-9.34066	-10.2482	-7.88053	-9.73153	-7.85447	-10.2569	-7.75912	-10.2482	-10.2743	-10.7086	-10.7086	-10.2656
MR16_Mn_1998.5_pos	-8.12144	-10.4631	-9.55551	-10.5239	-9.58157	-8.04327	-6.77572	-9.5034	-9.23414	-10.2112	-10.2025	-8.13012	-6.82784	-10.2112	-14.1793	-10.8543	-9.53729	-9.83259	-12.993	-5.48536	-8.15618	-9.60763	-8.16487	-10.5499	-6.14723	-5.59827	-6.90601	-7.80875	-10.5847	-9.25151	-13.9882	-9.22545	-10.5934	-7.81743	-10.1851	-4.19337	-10.576	-9.26888	-10.1764	-4.84558	-9.65974	-4.16732	-10.1851	-7.81743	-10.1764	-10.2025	-10.6368	-10.6368	-10.1938
MR23_Mn_1998.8_pos	-8.09902	-10.5708	-9.66319	-10.6316	-9.68925	-8.02085	-8.15963	-9.61107	-9.34181	-10.3189	-10.3102	-6.71079	-8.21174	-10.3189	-14.287	-10.962	-9.64505	-9.94027	-13.7856	-8.16831	-8.13376	-9.7153	-8.14245	-10.6576	-8.27254	-8.28123	-8.28992	-6.38941	-10.6924	-9.35918	-14.0959	-9.33313	-10.701	-6.3981	-10.2928	-7.91642	-10.6837	-9.37655	-10.2841	-7.91642	-9.76742	-7.89037	-10.2928	-7.79501	-10.2841	-10.3102	-10.7445	-10.7445	-10.3015
MR32_Mm_1998.8_pos	-9.66319	-10.5708	-8.44275	-10.6316	-4.55468	-9.58502	-9.5937	-6.74662	-6.47735	-10.3189	-10.3102	-9.67188	-9.64582	-10.3189	-14.287	-10.962	-9.64505	-9.94027	-10.5498	-9.60239	-9.69793	-5.01962	-9.70662	-10.6576	-9.70662	-9.7153	-9.72399	-9.3505	-10.6924	-6.12338	-14.0959	-2.97709	-10.701	-9.35918	-10.2928	-9.3505	-10.6837	-6.14075	-10.2841	-9.3505	-4.63285	-9.32444	-10.2928	-9.35918	-10.2841	-10.3102	-10.7445	-10.7445	-10.3015
MR41_Mm_1998.5_neg	-10.5239	-10.084	-10.5239	-8.3768	-10.5499	-10.4457	-10.4544	-10.4718	-10.2025	-9.8321	-5.63274	-10.5326	-10.5065	-8.06411	-14.1793	-10.8543	-10.0896	-10.3849	-13.9614	-10.4631	-10.5586	-10.576	-10.5673	-8.40286	-10.5673	-10.576	-10.5847	-10.2112	-8.98907	-10.2199	-13.9882	-10.1938	-5.4078	-10.2199	-9.80604	-10.2112	-9.63995	-10.2372	-8.58083	-10.2112	-10.6281	-10.1851	-9.24908	-10.2199	-8.58083	-5.63274	-10.2577	-9.04119	-3.59756
MR45_Mm_1998.8_neg	-10.6316	-6.53034	-10.6316	-10.2525	-10.6576	-10.5534	-10.5621	-10.5794	-10.3102	-5.73549	-9.93109	-10.6402	-10.6142	-9.93977	-14.287	-10.962	-10.1974	-10.4926	-14.754	-10.5708	-10.6663	-10.6837	-10.675	-10.2785	-10.675	-10.6837	-10.6924	-10.3189	-10.3133	-10.3276	-14.0959	-10.3015	-10.322	-10.3276	-6.54652	-10.3189	-10.3046	-10.3449	-9.90503	-10.3189	-10.7358	-10.2928	-9.91371	-10.3276	-9.90503	-9.93109	-4.34671	-10.3654	-9.9224
MR54_Mm_1998.3_pos	-10.4521	-10.0122	-10.4521	-8.30502	-10.4782	-10.3739	-10.3826	-10.4	-10.1307	-9.76031	-5.56095	-10.4608	-10.4347	-7.99233	-14.1075	-10.7825	-10.0178	-10.3131	-13.433	-10.3913	-10.4868	-10.5042	-10.4955	-8.33108	-10.4955	-10.5042	-10.5129	-10.1394	-8.91728	-10.1481	-13.9164	-10.122	-5.33601	-10.1481	-9.73425	-10.1394	-9.56816	-10.1655	-8.50905	-10.1394	-10.5563	-10.1133	-9.1773	-10.1481	-8.50905	-5.56095	-10.1859	-8.9694	-4.32948
MR58_Mn_1998.6_pos	-8.15733	-10.499	-9.5914	-10.5598	-9.61746	-8.07916	-6.81161	-9.53929	-9.27003	-10.2471	-10.2384	-8.16602	-6.86373	-10.2471	-14.2152	-10.8902	-9.5732	-9.86849	-13.2572	-5.52125	-8.19208	-9.64352	-8.20076	-10.5858	-6.18312	-5.63417	-6.9419	-7.84464	-10.6206	-9.2874	-14.0241	-9.26134	-10.6293	-7.85332	-10.221	-4.88148	-10.6119	-9.30477	-10.2123	-2.68014	-9.69563	-4.85542	-10.221	-7.85332	-10.2123	-10.2384	-10.6727	-10.6727	-10.2297
MR63_Mm_1998.9_pos	-10.6674	-10.2276	-10.6674	-7.36578	-10.6935	-10.5893	-10.598	-10.6153	-10.3461	-9.97566	-8.19899	-10.6761	-10.6501	-4.65855	-14.3229	-10.9978	-10.2333	-10.5285	-15.0182	-10.6066	-10.7022	-10.7196	-10.7109	-4.9973	-10.7109	-10.7196	-10.7282	-10.3548	-9.13264	-10.3634	-14.1318	-10.3374	-8.58986	-10.3634	-9.94961	-10.3548	-9.78351	-10.3808	-8.7244	-10.3548	-10.7717	-10.3287	-9.39265	-10.3634	-8.7244	-8.19899	-10.4013	-9.18475	-8.19031
MR74_Mm_1998.9_pos	-10.6674	-10.2276	-10.6674	-9.07184	-10.6935	-10.5893	-10.598	-10.6153	-10.3461	-9.97566	-8.75046	-10.6761	-10.6501	-8.75915	-14.3229	-10.9978	-10.2333	-10.5285	-15.0182	-10.6066	-10.7022	-10.7196	-10.7109	-9.09789	-10.7109	-10.7196	-10.7282	-10.3548	-5.65464	-10.3634	-14.1318	-10.3374	-9.14132	-10.3634	-9.94961	-10.3548	-9.78351	-10.3808	-6.05929	-10.3548	-10.7717	-10.3287	-9.39265	-10.3634	-5.2464	-8.75046	-10.4013	-4.10629	-8.74177
MR75_Mm_1998.4_pos	-10.488	-10.0481	-10.488	-8.34091	-10.514	-10.4098	-10.4185	-10.4359	-10.1666	-9.7962	-5.59684	-10.4967	-10.4706	-8.02822	-14.1434	-10.8184	-10.0537	-10.349	-13.6972	-10.4272	-10.5227	-10.5401	-10.5314	-8.36697	-10.5314	-10.5401	-10.5488	-10.1753	-8.95318	-10.184	-13.9523	-10.1579	-3.1137	-10.184	-9.77015	-10.1753	-9.60405	-10.2014	-8.54494	-10.1753	-10.5922	-10.1492	-9.21319	-10.184	-8.54494	-5.59684	-10.2218	-9.00529	-4.97235
MR85_Mn_1998.5_pos	-8.12144	-10.4631	-9.55551	-10.5239	-9.58157	-8.04327	-5.0196	-9.5034	-9.23414	-10.2112	-10.2025	-8.13012	-3.97334	-10.2112	-14.1793	-10.8543	-9.53729	-9.83259	-12.993	-6.78441	-8.15618	-9.60763	-8.16487	-10.5499	-6.88864	-6.89733	-5.63137	-7.80875	-10.5847	-9.25151	-13.9882	-9.22545	-10.5934	-7.81743	-10.1851	-6.53252	-10.576	-9.26888	-10.1764	-6.53252	-9.65974	-6.50646	-10.1851	-7.81743	-10.1764	-10.2025	-10.6368	-10.6368	-10.1938
MR87_Mm_1998.1_neg	-10.3803	-9.94042	-10.3803	-8.23324	-10.4064	-10.3021	-10.3108	-10.3282	-10.0589	-9.68853	-5.24433	-10.389	-10.3629	-7.92054	-14.0357	-10.7107	-9.94602	-10.2413	-12.9046	-10.3195	-10.4151	-10.4324	-10.4237	-8.25929	-10.4237	-10.4324	-10.4411	-10.0676	-8.8455	-10.0763	-13.8447	-10.0502	-5.88003	-10.0763	-9.66247	-10.0676	-9.49638	-10.0937	-8.43726	-10.0676	-10.4845	-10.0416	-9.10551	-10.0763	-8.43726	-4.10193	-10.1141	-8.89762	-5.48048
MR91_Mm_1998.3_pos	-9.48373	-10.3913	-8.26328	-10.4521	-6.64533	-9.40555	-9.41424	-4.41757	-4.14831	-10.1394	-10.1307	-9.49241	-9.46636	-10.1394	-14.1075	-10.7825	-9.4655	-9.76081	-9.60017	-9.42293	-9.51847	-6.67138	-9.52716	-10.4782	-9.52716	-9.53584	-9.54453	-9.17104	-10.5129	-6.31526	-13.9164	-6.28921	-10.5216	-9.17972	-10.1133	-9.17104	-10.5042	-6.33263	-10.1047	-9.17104	-6.7235	-9.14498	-10.1133	-9.17972	-10.1047	-10.1307	-10.565	-10.565	-10.122
OL406_Mm_1998.6_pos	-10.5598	-10.1199	-10.5598	-8.96416	-10.5858	-10.4816	-10.4903	-10.5077	-10.2384	-9.86799	-8.64278	-10.5685	-10.5424	-8.65147	-14.2152	-10.8902	-10.1255	-10.4208	-14.2256	-10.499	-10.5945	-10.6119	-10.6032	-8.99022	-10.6032	-10.6119	-10.6206	-10.2471	-3.7718	-10.2558	-14.0241	-10.2297	-9.03365	-10.2558	-9.84193	-10.2471	-9.67584	-10.2731	-5.95161	-10.2471	-10.664	-10.221	-9.28497	-10.2558	-4.56563	-8.64278	-10.2936	-5.59908	-8.6341
PACL_Mm_2009.4_neg	-24.5304	-22.0274	-24.5304	-24.1514	-23.8716	-26.507	-26.2874	-25.8482	-32.6563	-27.8533	-32.2772	-24.3108	-24.9697	-32.0576	-31.8387	-33.3081	-35.5113	-28.0443	-42.7587	-26.0678	-23.652	-23.2127	-23.4324	-23.4925	-23.4324	-23.2127	-22.9931	-32.4367	-22.614	-32.2171	-36.6703	-32.8759	-22.3944	-32.2171	-29.3493	-32.4367	-22.8337	-31.7778	-32.9361	-32.4367	-21.895	-33.0955	-32.7165	-32.2171	-32.9361	-32.2772	-13.6153	-21.2963	-32.4968
POGU_Mm_1998.4_neg	-10.488	-10.0481	-10.488	-8.34091	-10.514	-10.4098	-10.4185	-10.4359	-10.1666	-9.7962	-4.63419	-10.4967	-10.4706	-8.02822	-14.1434	-10.8184	-10.0537	-10.349	-13.6972	-10.4272	-10.5227	-10.5401	-10.5314	-8.36697	-10.5314	-10.5401	-10.5488	-10.1753	-8.95318	-10.184	-13.9523	-10.1579	-5.98771	-10.184	-9.77015	-10.1753	-9.60405	-10.2014	-8.54494	-10.1753	-10.5922	-10.1492	-9.21319	-10.184	-8.54494	-5.35201	-10.2218	-9.00529	-5.58816
SJD4_Mm_2000.1_pos	-10.1298	-11.0374	-6.52237	-11.0982	-8.9354	-10.0516	-10.0603	-8.85723	-8.58806	-10.7855	-10.7769	-10.1385	-10.1124	-10.7855	-14.7536	-11.4287	-10.3888	-10.4069	-15.9997	-10.069	-10.1645	-8.96146	-10.1732	-11.1242	-10.1732	-10.1819	-10.1906	-9.81715	-11.159	-8.60537	-14.5627	-8.57945	-11.1676	-9.82581	-10.7597	-9.81715	-11.1503	-8.62272	-10.7513	-9.81715	-9.01357	-9.79135	-10.7597	-9.82581	-10.7513	-10.7769	-11.2111	-11.2111	-10.7683
VK_Mm_1997.4_neg	-10.1291	-9.68917	-10.1291	-9.19302	-10.1551	-10.0509	-10.0596	-10.077	-9.80769	-9.43728	-8.87164	-10.1378	-10.1117	-8.88032	-13.7845	-10.4595	-9.69477	-9.99009	-11.0552	-10.0683	-10.1638	-10.1812	-10.1725	-9.21907	-10.1725	-10.1812	-10.1899	-9.81637	-9.25382	-9.82506	-13.5934	-9.799	-9.2625	-9.82506	-9.41123	-9.81637	-3.26706	-9.84243	-8.84558	-9.81637	-10.2333	-9.79032	-8.52892	-9.82506	-8.84558	-8.87164	-9.86289	-9.30593	-8.86295
[truncated: 203 more columns]

## Sheet: 5-120
Figure 3 - Source data 1
	1005_Mm_2005.1_neg	1008_Mm_2004.4_neg	1009_Mm_2005.1_pos	1018_Mm_2005.1_neg	1022_Mv_2005.4_neg	1040_Mm_2004.2_neg	1049_Mn_2004.3_neg	1059_Mm_2004.5_neg	106_Mm_2001.4_pos	107_Mm_2001.5_neg	108_Mm_2001.4_neg	1097_Mn_2005.2_pos	1101_Mn_2004.9_neg	110_Mm_2001.5_pos	1118_Mo_2003.5_neg	112_Mm_2001.4_pos	11_Mm_2000.1_pos	1206_Mm_2003.5_pos	120_Mm_1996.8_pos	1237_Mn_2004.4_pos	1290_Mm_2005.5_pos	1292_Mm_2005.7_pos	1293_Mm_2005.6_pos	1294_Mv_2005.4_neg	1295_Mn_2005.6_pos	1298_Mn_2005.7_pos	1332_Mn_2005.8_pos	133_Mn_2001.5_pos	1344_Mm_2005.8_pos	134_Mm_2001.6_pos	135_Mo_2001.3_pos	136_Mm_2001.3_pos	1372_Mm_2005.9_pos	137_Mn_2001.6_pos	140_Mm_2001.2_pos	141_Mn_2001.5_neg	1425_Mm_2005.7_neg	142_Mm_2001.8_pos	144_Mm_2001.1_pos	145_Mn_2001.5_pos	1462_Mm_2006.3_neg	147_Mn_2001.2_pos	148_Mm_2001.2_pos	153_Mv_2001.6_pos	156_Mm_2001.1_neg	158_Mm_2001.4_neg	1598_Mm_2006.4_neg	1602_Mm_2006.4_pos	163_Mm_2001.3_neg
1005_Mm_2005.1_neg	#NAME?	-13.3504	-11.7693	-12.7377	-11.6349	-8.86995	-11.0354	-12.2945	-15.0076	-15.8884	-15.976	-10.1373	-10.5103	-15.8884	-17.9324	-16.6277	-16.5614	-13.5857	-19.0335	-10.9479	-7.9325	-11.6072	-7.92396	-12.6032	-10.177	-10.1731	-10.1726	-13.3559	-12.575	-14.8325	-19.8579	-15.0951	-12.5769	-13.2684	-16.151	-13.486	-12.5756	-14.6575	-16.2385	-13.486	-11.6296	-13.7486	-16.151	-11.1455	-16.2385	-15.976	-12.6051	-12.6051	-16.0635
1008_Mm_2004.4_neg	-12.263	#NAME?	-12.263	-11.8839	-12.2735	-12.6007	-12.5132	-12.3578	-15.0513	-10.9233	-14.6722	-12.2649	-12.2674	-14.5847	-17.0078	-15.703	-16.189	-13.2133	-19.0772	-12.4257	-12.2793	-12.293	-12.2859	-11.8944	-12.2859	-12.293	-12.3005	-14.9637	-11.9214	-14.8762	-18.9332	-15.1388	-11.9292	-14.8762	-11.48	-14.9637	-11.9139	-14.7012	-14.9347	-14.9637	-12.3413	-15.2263	-14.8472	-14.8762	-14.9347	-14.6722	-8.30932	-11.9706	-14.7597
1009_Mm_2005.1_pos	-11.7693	-13.3504	#NAME?	-12.7377	-10.4144	-12.557	-12.4695	-11.074	-13.7871	-15.8884	-15.976	-11.7015	-11.9444	-15.8884	-17.9324	-16.6277	-16.5614	-13.5857	-17.8131	-12.382	-11.6196	-10.3867	-11.611	-12.6032	-11.611	-11.6072	-11.6067	-14.9201	-12.575	-13.6121	-19.8579	-13.8747	-12.5769	-14.8325	-16.151	-14.9201	-12.5756	-13.4371	-16.2385	-14.9201	-10.4092	-15.1826	-16.151	-14.8325	-16.2385	-15.976	-12.6051	-12.6051	-16.0635
1018_Mm_2005.1_neg	-12.7377	-12.9713	-12.7377	#NAME?	-12.6032	-13.5254	-13.4379	-13.2628	-15.976	-15.5093	-13.8289	-12.6698	-12.9128	-12.5868	-17.9324	-16.6277	-17.1137	-14.138	-20.0019	-13.3504	-12.5879	-12.5756	-12.5794	-9.30157	-12.5794	-12.5756	-12.575	-15.8884	-10.9794	-15.8009	-19.8579	-16.0635	-10.4299	-15.8009	-15.7719	-15.8884	-11.6395	-15.6259	-14.6429	-15.8884	-12.598	-16.151	-15.2149	-15.8009	-14.6429	-13.8289	-12.226	-11.0095	-13.9164
1022_Mv_2005.4_neg	-12.1656	-13.7466	-10.9452	-13.134	#NAME?	-12.9533	-12.8658	-9.8263	-12.5394	-16.2847	-16.3722	-12.0781	-12.3407	-16.2847	-18.3287	-17.024	-16.9577	-13.982	-16.1937	-12.7783	-11.8352	-7.07294	-11.794	-12.8714	-11.794	-11.7686	-11.7533	-15.3164	-12.7217	-11.993	-20.2542	-10.3568	-12.7131	-15.2288	-16.5473	-15.3164	-12.737	-11.818	-16.6348	-15.3164	-2.59028	-15.5789	-16.5473	-15.2288	-16.6348	-16.3722	-12.7192	-12.7192	-16.4598
1040_Mm_2004.2_neg	-7.52394	-12.2274	-11.211	-12.1794	-11.2284	#NAME?	-9.86618	-11.2337	-13.8187	-14.6996	-14.7871	-9.65177	-9.7714	-14.6996	-16.7436	-15.4389	-15.3725	-12.3968	-17.8446	-9.825	-6.19409	-11.2508	-6.2016	-12.1968	-9.80894	-9.81674	-9.82476	-12.167	-12.2272	-13.6437	-18.669	-13.9062	-12.2354	-12.0795	-14.9621	-12.2971	-12.2192	-13.4686	-15.0496	-12.2971	-11.3007	-12.5597	-14.9621	-8.60219	-15.0496	-14.7871	-12.2777	-12.2777	-14.8746
1049_Mn_2004.3_neg	-9.81787	-12.3132	-11.2519	-12.2203	-11.2664	-10.0662	#NAME?	-11.3037	-13.9508	-14.8316	-14.9192	-9.82151	-6.78414	-14.8316	-16.8757	-15.5709	-15.5046	-12.5289	-17.9767	-8.63453	-9.8389	-11.2876	-9.84601	-12.2348	-8.56979	-8.57729	-7.31045	-12.4292	-12.2638	-13.7758	-18.8011	-14.0383	-12.2718	-12.3417	-15.0942	-11.153	-12.256	-13.6007	-15.1817	-11.153	-11.3368	-11.4155	-15.0942	-12.3417	-15.1817	-14.9192	-12.3137	-12.3137	-15.0067
1059_Mm_2004.5_neg	-11.3397	-12.5578	-10.1193	-12.3081	-8.48029	-11.7644	-11.6769	#NAME?	-7.02741	-15.0958	-15.1834	-11.3392	-11.3521	-15.0958	-17.1399	-15.8351	-15.7688	-12.7931	-15.3763	-11.5894	-11.3497	-8.49767	-11.3555	-12.3131	-11.3555	-11.3621	-11.3692	-14.1275	-12.3376	-11.1755	-19.0653	-11.4381	-12.3451	-14.04	-15.3584	-14.1275	-12.3305	-11.0005	-15.4459	-14.1275	-8.5446	-14.39	-15.3584	-14.04	-15.4459	-15.1834	-12.3858	-12.3858	-15.2709
106_Mm_2001.4_pos	-10.191	-11.0986	-8.97059	-11.1594	-7.35263	-10.1129	-10.1216	-3.01999	#NAME?	-11.0204	-11.0883	-10.1997	-10.1737	-11.0204	-14.8153	-11.7401	-11.6738	-10.4686	-11.2813	-10.1303	-10.2258	-7.37869	-10.2345	-11.1855	-10.2345	-10.2431	-10.2518	-10.0521	-11.2202	-7.14643	-14.9703	-7.34302	-11.2289	-10.0109	-11.2634	-10.0521	-11.2115	-7.10573	-11.3509	-10.0521	-7.4308	-10.295	-11.2634	-10.0109	-11.3509	-11.0883	-11.2723	-11.2723	-11.1759
107_Mm_2001.5_neg	-11.1953	-7.09413	-11.1953	-10.8162	-11.2214	-11.1172	-11.1259	-11.1432	-11.2204	#NAME?	-10.8413	-11.204	-11.1779	-10.7538	-14.8514	-11.8722	-12.3582	-11.057	-15.2463	-11.1345	-11.23	-11.2474	-11.2387	-10.8423	-11.2387	-11.2474	-11.2561	-11.1329	-10.877	-11.065	-15.1024	-11.3079	-10.8857	-11.065	-7.64918	-11.1329	-10.8683	-10.9984	-11.1039	-11.1329	-11.2995	-11.3955	-11.0164	-11.065	-11.1039	-10.8413	-6.72483	-10.9291	-10.9289
108_Mm_2001.4_neg	-11.1594	-10.7195	-11.1594	-9.01233	-11.1855	-11.0813	-11.09	-11.1073	-11.0883	-10.6413	#NAME?	-11.1681	-11.142	-8.87336	-14.8153	-11.7401	-12.2261	-11.0209	-15.1142	-11.0986	-11.1941	-11.2115	-11.2028	-9.03838	-11.2028	-11.2115	-11.2202	-11.0204	-9.62459	-10.9793	-14.9703	-11.1759	-6.65912	-10.9793	-10.8843	-11.0204	-10.2755	-10.9386	-9.75528	-11.0204	-11.2636	-11.2634	-10.3273	-10.9793	-9.75528	-6.27373	-10.8932	-9.6767	-6.60609
1097_Mn_2005.2_pos	-10.3373	-13.4825	-11.9014	-12.8698	-11.7049	-11.125	-11.1675	-12.4266	-15.1397	-16.0205	-16.1081	#NAME?	-10.6424	-16.0205	-18.0645	-16.7598	-16.6935	-13.7178	-19.1656	-11.08	-10.1153	-11.6556	-10.1	-12.6732	-10.2301	-10.2215	-10.2177	-10.5595	-12.6201	-14.9646	-19.99	-15.2272	-12.6196	-7.10276	-16.2831	-13.6181	-12.624	-14.7896	-16.3706	-13.6181	-11.6676	-13.8806	-16.2831	-13.4005	-16.3706	-16.1081	-12.6425	-12.6425	-16.1956
1101_Mn_2004.9_neg	-10.137	-13.0862	-11.5711	-12.5395	-11.5219	-10.8588	-7.73889	-12.0303	-14.7434	-15.6242	-15.7118	-10.1117	#NAME?	-15.6242	-17.6683	-16.3635	-16.2972	-13.3215	-18.7693	-9.40749	-10.084	-11.5194	-10.0835	-12.4902	-8.80722	-8.80911	-7.53812	-13.2218	-12.4914	-14.5684	-19.5937	-14.8309	-12.4963	-13.1343	-15.8868	-11.9456	-12.4878	-14.3933	-15.9743	-11.9456	-11.5551	-12.2081	-15.8868	-13.1343	-15.9743	-15.7118	-12.5312	-12.5312	-15.7993
110_Mm_2001.5_pos	-11.1953	-10.7554	-11.1953	-7.89362	-11.2214	-11.1172	-11.1259	-11.1432	-11.2204	-10.7538	-9.07335	-11.204	-11.1779	#NAME?	-14.8514	-11.8722	-12.3582	-11.057	-15.2463	-11.1345	-11.23	-11.2474	-11.2387	-5.11491	-11.2387	-11.2474	-11.2561	-11.1329	-9.66048	-11.065	-15.1024	-11.3079	-9.1177	-11.065	-11.0164	-11.1329	-10.3114	-10.9984	-9.88738	-11.1329	-11.2995	-11.3955	-10.4594	-11.065	-9.88738	-9.07335	-10.9291	-9.7126	-9.16087
1118_Mo_2003.5_neg	-15.7096	-15.6617	-15.7096	-15.7096	-15.7345	-15.6562	-15.6581	-15.6667	-17.6568	-17.5693	-17.6568	-15.7178	-15.6937	-17.5693	#NAME?	-17.6568	-18.7946	-15.8189	-21.6827	-15.6617	-15.7429	-15.76	-15.7515	-15.7345	-15.7515	-15.76	-15.7686	-17.5693	-15.7686	-17.4818	-11.1525	-17.7443	-15.7772	-17.4818	-17.8318	-17.5693	-15.76	-17.3067	-17.9194	-17.5693	-15.8118	-17.8318	-17.8318	-17.4818	-17.9194	-17.6568	-15.8205	-15.8205	-17.7443
112_Mm_2001.4_pos	-11.8112	-11.7504	-11.8112	-11.8112	-11.8372	-11.7331	-11.7417	-11.7591	-11.7401	-11.6722	-11.7401	-11.8199	-11.7938	-11.6722	-14.8153	#NAME?	-12.8779	-11.6727	-15.766	-11.7504	-11.8459	-11.8633	-11.8546	-11.8372	-11.8546	-11.8633	-11.872	-11.6722	-11.872	-11.631	-14.9703	-11.8276	-11.8807	-11.631	-11.9152	-11.6722	-11.8633	-11.5903	-12.0027	-11.6722	-11.9154	-11.9152	-11.9152	-11.631	-12.0027	-11.7401	-11.9241	-11.9241	-11.8276
11_Mm_2000.1_pos	-10.1405	-10.632	-10.1405	-10.6928	-10.1665	-10.0623	-10.071	-10.0884	-9.82387	-10.3837	-10.3762	-10.1492	-10.1231	-10.3837	-14.3483	-11.028	#NAME?	-5.882	-12.8447	-10.0797	-10.1752	-10.1926	-10.1839	-10.7189	-10.1839	-10.1926	-10.2013	-9.83137	-10.7536	-9.83917	-14.1635	-9.81676	-10.7623	-9.83917	-10.3625	-9.83137	-10.7449	-9.85538	-10.3566	-9.83137	-10.2447	-9.81017	-10.3625	-9.83917	-10.3566	-10.3762	-10.8057	-10.8057	-10.3691
1206_Mm_2003.5_pos	-11.3628	-11.8673	-11.3628	-11.9152	-11.3877	-11.3095	-11.3114	-11.3199	-13.3101	-13.7749	-13.8624	-11.371	-11.347	-13.7749	-15.8189	-14.5142	-10.3283	#NAME?	-17.336	-11.315	-11.3962	-11.4133	-11.4047	-11.9401	-11.4047	-11.4133	-11.4219	-13.2226	-11.9742	-13.135	-17.7443	-13.3976	-11.9828	-13.135	-14.0374	-13.2226	-11.9656	-12.96	-14.1249	-13.2226	-11.4651	-13.4851	-14.0374	-13.135	-14.1249	-13.8624	-12.0261	-12.0261	-13.9499
120_Mm_1996.8_pos	-8.53999	-9.44756	-7.31955	-9.50836	-5.3301	-8.46182	-8.47051	-5.62335	-5.35409	-9.19567	-9.18698	-8.54868	-8.52262	-9.19567	-13.1638	-9.83876	-8.52177	-8.81708	#NAME?	-8.47919	-8.57474	-5.35615	-8.58342	-9.53442	-8.58342	-8.59211	-8.60079	-8.2273	-9.56916	-2.37299	-12.9727	-4.97398	-9.57785	-8.23599	-9.16961	-8.2273	-9.56048	-4.04591	-9.16093	-8.2273	-5.40827	-8.20125	-9.16961	-8.23599	-9.16093	-9.18698	-9.62128	-9.62128	-9.1783
1237_Mn_2004.4_pos	-9.86056	-12.4257	-11.2946	-12.263	-11.3051	-10.1983	-8.83452	-11.3894	-14.0829	-14.9637	-15.0513	-9.86245	-8.58868	-14.9637	-17.0078	-15.703	-15.6367	-12.661	-18.1088	#NAME?	-9.8769	-11.3247	-9.88348	-12.2735	-7.86584	-5.77965	-8.62187	-12.5613	-12.3005	-13.9079	-18.9332	-14.1704	-12.3083	-12.4738	-15.2263	-9.98602	-12.293	-13.7328	-15.3138	-9.98602	-11.3729	-10.2486	-15.2263	-12.4738	-15.3138	-15.0513	-12.3497	-12.3497	-15.1388
1290_Mm_2005.5_pos	-8.61067	-13.8787	-12.2977	-13.2661	-12.0352	-8.044	-11.5638	-12.8229	-15.536	-16.4168	-16.5043	-10.6461	-11.0387	-16.4168	-18.4608	-17.1561	-17.0898	-14.1141	-19.5619	-11.4763	#NAME?	-11.8386	-6.10057	-13.0035	-10.4457	-10.4045	-10.3791	-13.8843	-12.7816	-15.3609	-20.3863	-15.6235	-12.7662	-13.7968	-16.6794	-14.0144	-12.807	-15.1859	-16.7669	-14.0144	-11.7869	-14.2769	-16.6794	-9.58012	-16.7669	-16.5043	-12.7589	-12.7589	-16.5919
1292_Mm_2005.7_pos	-12.5619	-14.1429	-11.3415	-13.5303	-7.6037	-13.3496	-13.2621	-10.2226	-12.9357	-16.681	-16.7685	-12.4744	-12.737	-16.681	-18.725	-17.4203	-17.354	-14.3783	-16.59	-13.1746	-12.2119	#NAME?	-12.1243	-13.2677	-12.1243	-12.0368	-11.9689	-15.7127	-12.9373	-12.3893	-20.6505	-11.192	-12.8961	-15.6251	-16.9436	-15.7127	-13.0052	-12.2143	-17.0311	-15.7127	-7.17898	-15.9752	-16.9436	-15.6251	-17.0311	-16.7685	-12.8425	-12.8425	-16.8561
1293_Mm_2005.6_pos	-8.74277	-14.0108	-12.4298	-13.3982	-12.1673	-8.1761	-11.6959	-12.955	-15.6681	-16.5489	-16.6364	-10.7781	-11.1708	-16.5489	-18.5929	-17.2882	-17.2219	-14.2462	-19.694	-11.6084	-6.30056	-11.9243	#NAME?	-13.1356	-10.5582	-10.4903	-10.4491	-14.0164	-12.8515	-15.493	-20.5184	-15.7556	-12.8261	-13.9289	-16.8115	-14.1465	-12.8927	-15.318	-16.899	-14.1465	-11.8296	-14.409	-16.8115	-9.18065	-16.899	-16.6364	-12.7998	-12.7998	-16.724
1294_Mv_2005.4_neg	-13.134	-13.3676	-13.134	-9.83234	-12.8714	-13.9217	-13.8342	-13.6591	-16.3722	-15.9056	-14.2252	-13.0465	-13.309	-10.1783	-18.3287	-17.024	-17.51	-14.5343	-20.3982	-13.7466	-12.8036	-12.737	-12.7624	#NAME?	-12.7624	-12.737	-12.7217	-16.2847	-11.1261	-16.1972	-20.2542	-16.4598	-10.5661	-16.1972	-16.1682	-16.2847	-11.8009	-16.0222	-15.0392	-16.2847	-12.7143	-16.5473	-15.6112	-16.1972	-15.0392	-14.2252	-12.3401	-11.1236	-14.3127
1295_Mn_2005.6_pos	-10.9958	-14.0108	-12.4298	-13.3982	-12.1673	-11.7834	-10.4197	-12.955	-15.6681	-16.5489	-16.6364	-10.9082	-9.89457	-16.5489	-18.5929	-17.2882	-17.2219	-14.2462	-19.694	-9.59076	-10.6457	-11.9243	-10.5582	-13.1356	#NAME?	-8.47263	-9.17286	-14.1465	-12.8515	-15.493	-20.5184	-15.7556	-12.8261	-14.059	-16.8115	-12.1288	-12.8927	-15.318	-16.899	-12.1288	-11.8296	-12.3914	-16.8115	-14.059	-16.899	-16.6364	-12.7998	-12.7998	-16.724
1298_Mn_2005.7_pos	-11.1279	-14.1429	-12.5619	-13.5303	-12.2994	-11.9155	-10.5518	-13.0871	-15.8002	-16.681	-16.7685	-11.0403	-10.0267	-16.681	-18.725	-17.4203	-17.354	-14.3783	-19.8261	-7.62955	-10.7778	-12.0368	-10.6903	-13.2677	-8.67262	#NAME?	-9.25862	-14.2786	-12.9373	-15.6251	-20.6505	-15.8877	-12.8961	-14.1911	-16.9436	-11.7033	-13.0052	-15.4501	-17.0311	-11.7033	-11.8747	-11.9659	-16.9436	-14.1911	-17.0311	-16.7685	-12.8425	-12.8425	-16.8561
1332_Mn_2005.8_pos	-11.26	-14.275	-12.694	-13.6624	-12.4315	-12.0476	-9.40925	-13.2192	-15.9323	-16.8131	-16.9006	-11.1724	-8.88413	-16.8131	-18.8571	-17.5524	-17.4861	-14.5104	-19.9582	-10.5964	-10.9099	-12.1689	-10.8224	-13.3998	-9.54613	-9.45861	#NAME?	-14.4107	-13.0498	-15.7572	-20.7826	-16.0198	-12.9819	-14.3232	-17.0757	-13.1344	-13.1373	-15.5822	-17.1632	-13.1344	-11.9231	-13.397	-17.0757	-14.3232	-17.1632	-16.9006	-12.8876	-12.8876	-16.9882
133_Mn_2001.5_pos	-8.66276	-11.1345	-10.2269	-11.1953	-10.253	-8.58467	-8.72343	-10.1748	-10.2521	-11.1329	-11.2204	-5.743	-8.77549	-11.1329	-14.8514	-11.8722	-11.8059	-10.5047	-14.278	-8.7321	-8.6975	-10.279	-8.70618	-11.2214	-8.83628	-8.84497	-8.85365	#NAME?	-11.2561	-10.0966	-15.1024	-10.3396	-11.2648	-5.60403	-11.3955	-8.73047	-11.2474	-10.0301	-11.483	-8.73047	-10.3312	-8.99303	-11.3955	-8.53248	-11.483	-11.2204	-11.3082	-11.3082	-11.3079
1344_Mm_2005.8_pos	-13.6624	-13.8959	-13.6624	-12.0668	-13.3998	-14.4501	-14.3626	-14.1875	-16.9006	-16.434	-15.305	-13.5749	-13.8374	-15.2175	-18.8571	-17.5524	-18.0384	-15.0627	-20.9266	-14.275	-13.3123	-13.1373	-13.2248	-11.8042	-13.2248	-13.1373	-13.0498	-16.8131	#NAME?	-16.7256	-20.7826	-16.9882	-11.3863	-16.7256	-16.6966	-16.8131	-12.2012	-16.5506	-12.9025	-16.8131	-12.8914	-17.0757	-16.1396	-16.7256	-11.5164	-15.305	-12.5085	-7.81399	-15.3925
134_Mm_2001.6_pos	-10.2628	-11.1704	-9.04238	-11.2312	-7.05307	-10.1848	-10.1934	-7.34629	-7.5197	-11.265	-11.3525	-10.2715	-10.2455	-11.265	-14.8875	-12.0043	-11.938	-10.5408	-8.59352	-10.2021	-10.2976	-7.07913	-10.3062	-11.2572	-10.3062	-10.3149	-10.3236	-10.2966	-11.292	#NAME?	-15.2345	-7.23588	-11.3007	-10.2091	-11.5276	-10.2966	-11.2833	-5.91317	-11.6151	-10.2966	-7.13124	-10.5592	-11.5276	-10.2091	-11.6151	-11.3525	-11.3441	-11.3441	-11.44
135_Mo_2001.3_pos	-14.9179	-14.8571	-14.9179	-14.9179	-14.944	-14.8398	-14.8485	-14.8658	-14.7703	-14.7291	-14.7703	-14.9266	-14.9006	-14.7291	-8.18748	-14.7703	-15.8884	-14.7793	-18.7766	-14.8571	-14.9527	-14.97	-14.9613	-14.944	-14.9613	-14.97	-14.9787	-14.7291	-14.9787	-14.7037	#NAME?	-14.8382	-14.9874	-14.7037	-14.9257	-14.7291	-14.97	-14.6798	-15.0132	-14.7291	-15.0221	-14.9257	-14.9257	-14.7037	-15.0132	-14.7703	-15.0308	-15.0308	-14.8382
136_Mm_2001.3_pos	-10.1551	-11.0627	-8.9347	-11.1235	-5.0466	-10.077	-10.0857	-7.23859	-7.14304	-10.9347	-10.9759	-10.1638	-10.1378	-10.9347	-14.7793	-11.6276	-11.5417	-10.4326	-10.7777	-10.0944	-10.1899	-5.51156	-10.1986	-11.1496	-10.1986	-10.2073	-10.2159	-9.96631	-11.1843	-6.70511	-14.8382	#NAME?	-11.193	-9.94092	-11.1313	-9.96631	-11.1756	-6.68126	-11.2188	-9.96631	-5.12477	-10.1629	-11.1313	-9.94092	-11.2188	-10.9759	-11.2364	-11.2364	-11.0438
1372_Mm_2005.9_pos	-13.7945	-14.028	-13.7945	-11.6474	-13.5319	-14.5822	-14.4947	-14.3196	-17.0327	-16.5661	-12.463	-13.707	-13.9695	-14.7981	-18.9892	-17.6845	-18.1705	-15.1948	-21.0587	-14.4071	-13.4444	-13.2694	-13.3569	-11.3849	-13.3569	-13.2694	-13.1819	-16.9452	-11.5862	-16.8577	-20.9147	-17.1203	#NAME?	-16.8577	-16.8287	-16.9452	-12.3333	-16.6827	-15.6997	-16.9452	-12.9446	-17.2078	-16.2717	-16.8577	-15.6997	-12.463	-12.5569	-11.3404	-11.9347
137_Mn_2001.6_pos	-8.69865	-11.1704	-10.2628	-11.2312	-10.2889	-8.62059	-8.75934	-10.2108	-10.3842	-11.265	-11.3525	-2.43667	-8.81139	-11.265	-14.8875	-12.0043	-11.938	-10.5408	-14.4101	-8.76801	-8.73339	-10.3149	-8.74208	-11.2572	-8.87217	-8.88086	-8.88954	-5.80402	-11.292	-10.2091	-15.2345	-10.4717	-11.3007	#NAME?	-11.5276	-8.86257	-11.2833	-10.1	-11.6151	-8.86257	-10.367	-9.12513	-11.5276	-8.64495	-11.6151	-11.3525	-11.3441	-11.3441	-11.44
140_Mm_2001.2_pos	-11.0876	-7.28055	-11.0876	-10.7085	-11.1137	-11.0095	-11.0182	-11.0355	-10.8901	-7.11842	-10.511	-11.0963	-11.0702	-10.4856	-14.7433	-11.5419	-11.9619	-10.9489	-14.85	-11.0268	-11.1224	-11.1397	-11.131	-10.7346	-11.131	-11.1397	-11.1484	-10.8647	-10.7693	-10.8494	-14.7257	-10.9313	-10.778	-10.8494	#NAME?	-10.8647	-10.7606	-10.837	-10.7076	-10.8647	-11.1918	-10.9992	-10.6201	-10.8494	-10.7076	-10.511	-7.45424	-10.8214	-10.5522
141_Mn_2001.5_neg	-8.79286	-11.1345	-10.2269	-11.1953	-10.253	-8.71476	-7.4472	-10.1748	-10.2521	-11.1329	-11.2204	-8.80154	-7.49926	-11.1329	-14.8514	-11.8722	-11.8059	-10.5047	-14.278	-6.15682	-8.8276	-10.279	-8.83628	-11.2214	-6.81864	-6.26968	-7.57742	-8.73047	-11.2561	-10.0966	-15.1024	-10.3396	-11.2648	-8.66258	-11.3955	#NAME?	-11.2474	-10.0301	-11.483	-5.7673	-10.3312	-2.33413	-11.3955	-8.66258	-11.483	-11.2204	-11.3082	-11.3082	-11.3079
1425_Mm_2005.7_neg	-13.5303	-13.7639	-13.5303	-12.5943	-13.2677	-14.318	-14.2305	-14.0554	-16.7685	-16.3019	-15.8325	-13.4428	-13.7053	-15.745	-18.725	-17.4203	-17.9063	-14.9306	-20.7945	-14.1429	-13.1802	-13.0052	-13.0927	-12.3317	-13.0927	-13.0052	-12.9373	-16.681	-12.0012	-16.5935	-20.6505	-16.8561	-11.9601	-16.5935	-16.5645	-16.681	#NAME?	-16.4185	-16.0951	-16.681	-12.843	-16.9436	-15.6822	-16.5935	-16.0951	-15.8325	-12.4634	-11.9065	-15.92
142_Mm_2001.8_pos	-10.3346	-11.2423	-9.11417	-11.303	-7.12486	-10.2566	-10.2653	-7.41811	-7.7839	-11.5292	-11.6167	-10.3433	-10.3173	-11.5292	-14.9599	-12.2685	-12.2022	-10.6132	-10.4536	-10.2739	-10.3693	-7.15091	-10.378	-11.329	-10.378	-10.3867	-10.3954	-10.5608	-11.3638	-6.28644	-15.4987	-7.50007	-11.3725	-10.4733	-11.7918	-10.5608	-11.3551	#NAME?	-11.8793	-10.5608	-7.20303	-10.8234	-11.7918	-10.4733	-11.8793	-11.6167	-11.4159	-11.4159	-11.7042
144_Mm_2001.1_pos	-11.0517	-10.6118	-11.0517	-9.45611	-11.0778	-10.9736	-10.9823	-10.9996	-10.8201	-10.4257	-9.22452	-11.0604	-11.0344	-9.20921	-14.7074	-11.4719	-11.8298	-10.913	-14.718	-10.9909	-11.0865	-11.1038	-11.0952	-9.48217	-11.0952	-11.1038	-11.1125	-10.8048	-6.8518	-10.7963	-14.6399	-10.8455	-9.5256	-10.7963	-10.5076	-10.8048	-10.1678	-10.7919	#NAME?	-10.8048	-11.156	-10.8867	-9.95065	-10.7963	-6.69387	-9.22452	-10.7855	-6.90391	-9.24991
145_Mn_2001.5_pos	-8.79286	-11.1345	-10.2269	-11.1953	-10.253	-8.71476	-7.4472	-10.1748	-10.2521	-11.1329	-11.2204	-8.80154	-7.49926	-11.1329	-14.8514	-11.8722	-11.8059	-10.5047	-14.278	-6.15682	-8.8276	-10.279	-8.83628	-11.2214	-6.81864	-6.26968	-7.57742	-8.73047	-11.2561	-10.0966	-15.1024	-10.3396	-11.2648	-8.66258	-11.3955	-5.7673	-11.2474	-10.0301	-11.483	#NAME?	-10.3312	-6.02986	-11.3955	-8.66258	-11.483	-11.2204	-11.3082	-11.3082	-11.3079
1462_Mm_2006.3_neg	-13.3545	-14.9355	-12.1341	-14.3229	-3.87006	-14.1422	-14.0547	-11.0152	-13.7283	-17.4736	-17.5611	-13.267	-13.5296	-17.4736	-19.5176	-18.2129	-18.1466	-15.1709	-17.3826	-13.9672	-13.0044	-8.13373	-12.9169	-14.0603	-12.9169	-12.8294	-12.7419	-16.5052	-13.7103	-13.1819	-21.4431	-11.5457	-13.6227	-16.4177	-17.7362	-16.5052	-13.7978	-13.0069	-17.8237	-16.5052	#NAME?	-16.7678	-17.7362	-16.4177	-17.8237	-17.5611	-13.2048	-13.2048	-17.6486
147_Mn_2001.2_pos	-8.68518	-11.0268	-10.1192	-11.0876	-10.1453	-8.60704	-7.33948	-10.0671	-9.92174	-10.8647	-10.8901	-8.69386	-7.39158	-10.8647	-14.7433	-11.5419	-11.4096	-10.3966	-13.8817	-6.04911	-8.71992	-10.1714	-8.7286	-11.1137	-6.71096	-6.16201	-7.46974	-8.46227	-11.1484	-9.88103	-14.7257	-9.96292	-11.1571	-8.44696	-10.9992	-1.66717	-11.1397	-9.86865	-11.0867	-5.4991	-10.2235	#NAME?	-10.9992	-8.44696	-11.0867	-10.8901	-11.2005	-11.2005	-10.9313
148_Mm_2001.2_pos	-11.0876	-10.6477	-11.0876	-10.1516	-11.1137	-11.0095	-11.0182	-11.0355	-10.8901	-10.4856	-9.95405	-11.0963	-11.0702	-9.92866	-14.7433	-11.5419	-11.9619	-10.9489	-14.85	-11.0268	-11.1224	-11.1397	-11.131	-10.1776	-11.131	-11.1397	-11.1484	-10.8647	-10.2124	-10.8494	-14.7257	-10.9313	-10.2211	-10.8494	-10.6201	-10.8647	-9.87834	-10.837	-10.1506	-10.8647	-11.1918	-10.9992	#NAME?	-10.8494	-10.1506	-9.95405	-10.8214	-10.2645	-9.99523
153_Mv_2001.6_pos	-6.57575	-11.1704	-10.2628	-11.2312	-10.2889	-5.14331	-8.75934	-10.2108	-10.3842	-11.265	-11.3525	-8.70734	-8.81139	-11.265	-14.8875	-12.0043	-11.938	-10.5408	-14.4101	-8.76801	-4.51743	-10.3149	-4.00371	-11.2572	-8.87217	-8.88086	-8.88954	-8.73247	-11.292	-10.2091	-15.2345	-10.4717	-11.3007	-8.64495	-11.5276	-8.86257	-11.2833	-10.1	-11.6151	-8.86257	-10.367	-9.12513	-11.5276	#NAME?	-11.6151	-11.3525	-11.3441	-11.3441	-11.44
156_Mm_2001.1_neg	-11.0517	-10.6118	-11.0517	-9.45611	-11.0778	-10.9736	-10.9823	-10.9996	-10.8201	-10.4257	-9.22452	-11.0604	-11.0344	-9.20921	-14.7074	-11.4719	-11.8298	-10.913	-14.718	-10.9909	-11.0865	-11.1038	-11.0952	-9.48217	-11.0952	-11.1038	-11.1125	-10.8048	-5.46579	-10.7963	-14.6399	-10.8455	-9.5256	-10.7963	-10.5076	-10.8048	-10.1678	-10.7919	-6.69387	-10.8048	-11.156	-10.8867	-9.95065	-10.7963	#NAME?	-9.22452	-10.7855	-6.09103	-9.24991
158_Mm_2001.4_neg	-11.1594	-10.7195	-11.1594	-9.01233	-11.1855	-11.0813	-11.09	-11.1073	-11.0883	-10.6413	-6.27373	-11.1681	-11.142	-8.87336	-14.8153	-11.7401	-12.2261	-11.0209	-15.1142	-11.0986	-11.1941	-11.2115	-11.2028	-9.03838	-11.2028	-11.2115	-11.2202	-11.0204	-9.62459	-10.9793	-14.9703	-11.1759	-6.65912	-10.9793	-10.8843	-11.0204	-10.2755	-10.9386	-9.75528	-11.0204	-11.2636	-11.2634	-10.3273	-10.9793	-9.75528	#NAME?	-10.8932	-9.6767	-6.60609
1598_Mm_2006.4_neg	-14.455	-11.0272	-14.455	-14.0759	-14.1924	-15.2427	-15.1551	-14.9801	-17.6932	-13.0223	-17.3141	-14.3675	-14.63	-17.2266	-19.6497	-18.345	-18.831	-15.8553	-21.7191	-15.0676	-14.1049	-13.9299	-14.0174	-13.8133	-14.0174	-13.9299	-13.8423	-17.6057	-13.4633	-17.5182	-21.5752	-17.7807	-13.3757	-17.5182	-14.122	-17.6057	-13.5508	-17.3431	-17.5767	-17.6057	-13.4047	-17.8683	-17.4892	-17.5182	-17.5767	-17.3141	#NAME?	-12.9381	-17.4017
1602_Mm_2006.4_pos	-14.455	-14.6885	-14.455	-12.8594	-14.1924	-15.2427	-15.1551	-14.9801	-17.6932	-17.2266	-16.0976	-14.3675	-14.63	-16.0101	-19.6497	-18.345	-18.831	-15.8553	-21.7191	-15.0676	-14.1049	-13.9299	-14.0174	-12.5968	-14.0174	-13.9299	-13.8423	-17.6057	-8.76874	-17.5182	-21.5752	-17.7807	-12.1592	-17.5182	-17.4892	-17.6057	-12.9938	-17.3431	-13.6951	-17.6057	-13.4047	-17.8683	-16.9322	-17.5182	-12.8822	-16.0976	-12.9381	#NAME?	-16.1851
163_Mm_2001.3_neg	-11.1235	-10.6836	-11.1235	-8.97643	-11.1496	-11.0454	-11.0541	-11.0714	-10.9759	-10.5556	-6.40609	-11.1322	-11.1061	-8.78761	-14.7793	-11.6276	-12.094	-10.9849	-14.9821	-11.0627	-11.1583	-11.1756	-11.1669	-9.00249	-11.1669	-11.1756	-11.1843	-10.9347	-9.5887	-10.9093	-14.8382	-11.0438	-6.00742	-10.9093	-10.7522	-10.9347	-10.2396	-10.8854	-9.62318	-10.9347	-11.2277	-11.1313	-10.1952	-10.9093	-9.62318	-6.40609	-10.8573	-9.64081	#NAME?
168_Mn_2001.2_pos	-8.68518	-11.0268	-10.1192	-11.0876	-10.1453	-8.60704	-5.58336	-10.0671	-9.92174	-10.8647	-10.8901	-8.69386	-4.78248	-10.8647	-14.7433	-11.5419	-11.4096	-10.3966	-13.8817	-7.34816	-8.71992	-10.1714	-8.7286	-11.1137	-7.45237	-7.46106	-6.19511	-8.46227	-11.1484	-9.88103	-14.7257	-9.96292	-11.1571	-8.44696	-10.9992	-7.18604	-11.1397	-9.86865	-11.0867	-7.18604	-10.2235	-7.3205	-10.9992	-8.44696	-11.0867	-10.8901	-11.2005	-11.2005	-10.9313
16_Mm_2000.1_pos	-9.72443	-10.632	-6.97386	-10.6928	-8.53005	-9.64626	-9.65495	-8.45188	-8.18737	-10.3837	-10.3762	-9.73312	-9.70706	-10.3837	-14.3483	-11.028	-9.95651	-10.0015	-11.2082	-9.66363	-9.75918	-8.55611	-9.76786	-10.7189	-9.76786	-9.77655	-9.78524	-9.41532	-10.7536	-8.20267	-14.1635	-8.18026	-10.7623	-9.42312	-10.3625	-9.41532	-10.7449	-8.21888	-10.3566	-9.41532	-8.60822	-9.39412	-10.3625	-9.42312	-10.3566	-10.3762	-10.8057	-10.8057	-10.3691
172_Mn_2001.8_pos	-8.77045	-11.2423	-10.3346	-11.303	-10.3607	-8.69246	-8.83119	-10.2826	-10.6484	-11.5292	-11.6167	-2.17041	-8.88318	-11.5292	-14.9599	-12.2685	-12.2022	-10.6132	-14.6743	-8.83984	-8.80518	-10.3867	-8.81386	-11.329	-8.94396	-8.95264	-8.96133	-6.06822	-11.3638	-10.4733	-15.4987	-10.7359	-11.3725	-2.61143	-11.7918	-9.12676	-11.3551	-10.2983	-11.8793	-9.12676	-10.4388	-9.38932	-11.7918	-8.90915	-11.8793	-11.6167	-11.4159	-11.4159	-11.7042
1740_Mm_2005.2_neg	-12.8698	-13.1034	-12.8698	-10.7227	-12.6732	-13.6575	-13.57	-13.3949	-16.1081	-15.6414	-11.5383	-12.7823	-13.0449	-13.8735	-18.0645	-16.7598	-17.2458	-14.2701	-20.134	-13.4825	-12.6478	-12.624	-12.6325	-10.5261	-12.6325	-12.624	-12.6201	-16.0205	-11.0245	-15.933	-19.99	-16.1956	-6.46842	-15.933	-15.904	-16.0205	-11.6879	-15.758	-14.775	-16.0205	-12.636	-16.2831	-15.347	-15.933	-14.775	-11.5383	-12.2635	-11.0469	-11.01
1744_Mm_2005.9_pos	-9.13906	-14.4071	-12.8261	-13.7945	-12.5636	-8.57239	-12.0922	-13.3513	-16.0644	-16.9452	-17.0327	-11.1744	-11.5671	-16.9452	-18.9892	-17.6845	-17.6182	-14.6425	-20.0903	-12.0047	-6.69685	-12.301	-4.54901	-13.5319	-10.9545	-10.8669	-10.7794	-14.4127	-13.1819	-15.8893	-20.9147	-16.1519	-13.0943	-14.3252	-17.2078	-14.5428	-13.2694	-15.7143	-17.2953	-14.5428	-11.9762	-14.8053	-17.2078	-9.57694	-17.2953	-17.0327	-12.936	-12.936	-17.1203
1745_Mv_2006.8_pos	-14.015	-15.596	-12.7946	-14.9834	-9.05678	-14.8027	-14.7152	-11.6757	-14.3888	-18.1341	-18.2216	-13.9275	-14.1901	-18.1341	-20.1781	-18.8734	-18.8071	-15.8314	-18.0431	-14.6277	-13.6649	-7.10669	-13.5774	-14.7208	-13.5774	-13.4899	-13.4024	-17.1657	-14.3707	-13.8424	-22.1035	-12.6451	-14.2832	-17.0782	-18.3967	-17.1657	-14.4583	-13.6674	-18.4842	-17.1657	-8.2691	-17.4283	-18.3967	-17.0782	-18.4842	-18.2216	-13.8456	-13.8456	-18.3091
1747_Mm_2006.8_pos	-14.015	-15.596	-10.4076	-14.9834	-12.532	-14.8027	-14.7152	-13.3197	-16.0328	-18.1341	-18.2216	-13.9275	-14.1901	-18.1341	-20.1781	-18.8734	-18.8071	-15.8314	-20.0587	-14.6277	-13.6649	-12.2695	-13.5774	-14.7208	-13.5774	-13.4899	-13.4024	-17.1657	-14.3707	-15.8578	-22.1035	-16.1203	-14.2832	-17.0782	-18.3967	-17.1657	-14.4583	-15.6827	-18.4842	-17.1657	-11.7443	-17.4283	-18.3967	-17.0782	-18.4842	-18.2216	-13.8456	-13.8456	-18.3091
1748_Mm_2006.1_pos	-9.40325	-14.6713	-13.0903	-14.0587	-12.8278	-8.83659	-12.3564	-13.6154	-16.3286	-17.2094	-17.2969	-11.4386	-11.8313	-17.2094	-19.2534	-17.9487	-17.8824	-14.9067	-20.3545	-12.2689	-6.96105	-12.5652	-5.57498	-13.7961	-11.2187	-11.1311	-11.0436	-14.6769	-13.4461	-16.1535	-21.1789	-16.4161	-13.3585	-14.5894	-17.472	-14.807	-13.5336	-15.9785	-17.5595	-14.807	-12.1061	-15.0695	-17.472	-9.84114	-17.5595	-17.2969	-13.049	-13.049	-17.3845
174_Mm_2001.2_pos	-10.1192	-11.0268	-6.51183	-11.0876	-8.92486	-10.0411	-10.0498	-8.84671	-8.70129	-10.8647	-10.8901	-10.1279	-10.1019	-10.8647	-14.7433	-11.5419	-11.4096	-10.3966	-12.6612	-10.0585	-10.154	-8.95092	-10.1627	-11.1137	-10.1627	-10.1714	-10.18	-9.89634	-11.1484	-8.66059	-14.7257	-8.74247	-11.1571	-9.88103	-10.9992	-9.89634	-11.1397	-8.64821	-11.0867	-9.89634	-9.00304	-10.0308	-10.9992	-9.88103	-11.0867	-10.8901	-11.2005	-11.2005	-10.9313
1750_Mm_2005.8_pos	-9.00696	-14.275	-12.694	-13.6624	-12.4315	-8.4403	-11.9601	-13.2192	-15.9323	-16.8131	-16.9006	-11.0423	-11.435	-16.8131	-18.8571	-17.5524	-17.4861	-14.5104	-19.9582	-11.8726	-6.56476	-12.1689	-5.96861	-13.3998	-10.8224	-10.7348	-10.6473	-14.2806	-13.0498	-15.7572	-20.7826	-16.0198	-12.9819	-14.1931	-17.0757	-14.4107	-13.1373	-15.5822	-17.1632	-14.4107	-11.9231	-14.6732	-17.0757	-8.00118	-17.1632	-16.9006	-12.8876	-12.8876	-16.9882
1752_Mm_2006.8_pos	-10.3279	-15.596	-14.015	-14.9834	-13.7525	-9.76128	-13.2811	-14.5401	-17.2533	-18.1341	-18.2216	-12.3633	-12.756	-18.1341	-20.1781	-18.8734	-18.8071	-15.8314	-21.2792	-13.1936	-7.88574	-13.4899	-5.73789	-14.7208	-12.1433	-12.0558	-11.9683	-15.6016	-14.3707	-17.0782	-22.1035	-17.3408	-14.2832	-15.514	-18.3967	-15.7317	-14.4583	-16.9032	-18.4842	-15.7317	-12.9648	-15.9942	-18.3967	-10.7658	-18.4842	-18.2216	-13.8456	-13.8456	-18.3091
1757_Mm_2004.4_neg	-12.9148	-13.0775	-12.9148	-12.9148	-12.9252	-13.2525	-13.165	-13.0096	-15.703	-15.6155	-15.703	-12.9167	-12.9191	-15.6155	-17.0078	-9.01706	-16.8408	-13.8651	-19.729	-13.0775	-12.9311	-12.9448	-12.9377	-12.9252	-12.9377	-12.9448	-12.9523	-15.6155	-12.9523	-15.528	-18.9332	-15.7906	-12.9601	-15.528	-15.8781	-15.6155	-12.9448	-15.353	-15.9656	-15.6155	-12.993	-15.8781	-15.8781	-15.528	-15.9656	-15.703	-13.0015	-13.0015	-15.7906
175_Mm_2001.7_neg	-15.0615	-15.0008	-15.0615	-15.0615	-15.0875	-14.9835	-14.9921	-15.0094	-15.279	-15.1915	-15.279	-15.0702	-15.0441	-15.1915	-12.4478	-15.279	-16.4168	-14.9237	-19.305	-15.0008	-15.0962	-15.1136	-15.1049	-15.0875	-15.1049	-15.1136	-15.1223	-15.1915	-15.1223	-15.104	-12.8907	-15.3666	-15.131	-15.104	-15.4541	-15.1915	-15.1136	-14.9486	-15.5416	-15.1915	-15.1657	-15.4541	-15.4541	-15.104	-15.5416	-15.279	-15.1744	-15.1744	-15.3666
1771_Mm_2006.8_pos	-14.015	-15.596	-12.7946	-14.9834	-9.05678	-14.8027	-14.7152	-11.6757	-14.3888	-18.1341	-18.2216	-13.9275	-14.1901	-18.1341	-20.1781	-18.8734	-18.8071	-15.8314	-18.0431	-14.6277	-13.6649	-7.90746	-13.5774	-14.7208	-13.5774	-13.4899	-13.4024	-17.1657	-14.3707	-13.8424	-22.1035	-12.6451	-14.2832	-17.0782	-18.3967	-17.1657	-14.4583	-13.6674	-18.4842	-17.1657	-8.2691	-17.4283	-18.3967	-17.0782	-18.4842	-18.2216	-13.8456	-13.8456	-18.3091
1782_Mm_2002.1_neg	-11.4107	-10.971	-11.4107	-6.5552	-11.4367	-11.333	-11.3415	-11.3587	-12.013	-11.5464	-9.86594	-11.4194	-11.3933	-8.62382	-15.0697	-12.6648	-13.1508	-11.2752	-16.0389	-11.3501	-11.4454	-11.4628	-11.4541	-8.13504	-11.4541	-11.4628	-11.4714	-11.9255	-9.87584	-11.838	-15.8949	-12.1005	-9.33306	-11.838	-11.809	-11.9255	-10.5267	-11.6629	-10.68	-11.9255	-11.5149	-12.1881	-11.252	-11.838	-10.68	-9.86594	-11.1445	-9.92795	-9.95346
1783_Mm_2005.4_neg	-16.9284	-17.5411	-16.9284	-16.9284	-16.6659	-17.7161	-17.6286	-17.4535	-20.1667	-20.0791	-20.1667	-16.8409	-17.1035	-20.0791	-15.8529	-20.1667	-21.3044	-18.3287	-24.1926	-17.5411	-16.598	-16.5314	-16.5568	-16.6659	-16.5568	-16.5314	-16.5161	-20.0791	-16.5161	-19.9916	-17.7783	-20.2542	-16.5075	-19.9916	-20.3417	-20.0791	-16.5314	-19.8166	-20.4292	-20.0791	-16.5087	-20.3417	-20.3417	-19.9916	-20.4292	-20.1667	-16.5137	-16.5137	-20.2542
1787_Mm_2005.8_neg	-13.6624	-10.5288	-13.6624	-13.2833	-13.3998	-14.4501	-14.3626	-14.1875	-16.9006	-13.0668	-16.5215	-13.5749	-13.8374	-16.434	-18.8571	-17.5524	-18.0384	-15.0627	-20.9266	-14.275	-13.3123	-13.1373	-13.2248	-13.0208	-13.2248	-13.1373	-13.0498	-16.8131	-12.6707	-16.7256	-20.7826	-16.9882	-12.6028	-16.7256	-12.3634	-16.8131	-12.7582	-16.5506	-16.7841	-16.8131	-12.8914	-17.0757	-16.6966	-16.7256	-16.7841	-16.5215	-9.14131	-12.5085	-16.6091
1788_Mm_2005.6_pos	-12.4298	-14.0108	-9.67927	-13.3982	-10.9468	-13.2175	-13.13	-11.7345	-14.4476	-16.5489	-16.6364	-12.3423	-12.6049	-16.5489	-18.5929	-17.2882	-17.2219	-14.2462	-18.4735	-13.0425	-12.0798	-10.7039	-11.9922	-13.1356	-11.9922	-11.9243	-11.8832	-15.5806	-12.8515	-14.2726	-20.5184	-14.5352	-12.8261	-15.493	-16.8115	-15.5806	-12.8927	-14.0976	-16.899	-15.5806	-10.6091	-15.8431	-16.8115	-15.493	-16.899	-16.6364	-12.7998	-12.7998	-16.724
178_Mm_2001.2_pos	-6.43218	-11.0268	-10.1192	-11.0876	-10.1453	-6.10281	-8.61571	-10.0671	-9.92174	-10.8647	-10.8901	-8.56377	-8.66781	-10.8647	-14.7433	-11.5419	-11.4096	-10.3966	-13.8817	-8.62439	-6.21569	-10.1714	-6.22438	-11.1137	-8.7286	-8.73729	-8.74597	-8.33217	-11.1484	-9.88103	-14.7257	-9.96292	-11.1571	-8.31686	-10.9992	-8.46227	-11.1397	-9.86865	-11.0867	-8.46227	-10.2235	-8.59673	-10.9992	-5.94273	-11.0867	-10.8901	-11.2005	-11.2005	-10.9313
1794_Mm_2006.5_pos	-14.5871	-14.8206	-14.5871	-12.44	-14.3245	-15.3748	-15.2872	-15.1122	-17.8253	-17.3587	-11.1356	-14.4996	-14.7621	-15.5907	-19.7818	-18.4771	-18.9631	-15.9874	-21.8512	-15.1997	-14.237	-14.062	-14.1495	-12.1775	-14.1495	-14.062	-13.9744	-17.7378	-12.3788	-17.6503	-21.7073	-17.9128	-9.31716	-17.6503	-17.6213	-17.7378	-13.1259	-17.4752	-16.4923	-17.7378	-13.5368	-18.0004	-17.0643	-17.6503	-16.4923	-13.0107	-13.0702	-11.8537	-13.3431
1795_Mm_2006.5_pos	-13.6187	-15.1997	-12.3983	-14.5871	-8.66048	-14.4064	-14.3189	-11.2794	-13.9925	-17.7378	-17.8253	-13.5312	-13.7938	-17.7378	-19.7818	-18.4771	-18.4108	-15.4351	-17.6468	-14.2314	-13.2686	-6.7104	-13.1811	-14.3245	-13.1811	-13.0936	-13.0061	-16.7694	-13.9744	-13.4461	-21.7073	-12.2488	-13.8869	-16.6819	-18.0004	-16.7694	-14.062	-13.2711	-18.0879	-16.7694	-7.8728	-17.032	-18.0004	-16.6819	-18.0879	-17.8253	-13.4493	-13.4493	-17.9128
1797_Mm_2006.5_pos	-9.93165	-15.1997	-13.6187	-14.5871	-13.3562	-9.36498	-12.8848	-14.1438	-16.857	-17.7378	-17.8253	-11.967	-12.3597	-17.7378	-19.7818	-18.4771	-18.4108	-15.4351	-20.8829	-12.7973	-7.48944	-13.0936	-6.10337	-14.3245	-11.747	-11.6595	-11.572	-15.2053	-13.9744	-16.6819	-21.7073	-16.9445	-13.8869	-15.1177	-18.0004	-15.3354	-14.062	-16.5069	-18.0879	-15.3354	-12.5685	-15.5979	-18.0004	-10.3695	-18.0879	-17.8253	-13.4493	-13.4493	-17.9128
17_Mm_2000.9_pos	-14.7744	-14.7136	-14.7744	-14.7744	-14.8004	-14.6962	-14.7049	-14.7222	-14.5015	-14.4977	-14.5015	-14.783	-14.757	-14.4977	-12.1596	-14.5015	-15.36	-14.6355	-18.2482	-14.7136	-14.8091	-14.8265	-14.8178	-14.8004	-14.8178	-14.8265	-14.8352	-14.4977	-14.8352	-14.4972	-12.0342	-14.5101	-14.8438	-14.4972	-14.5254	-14.4977	-14.8265	-14.5027	-14.5508	-14.4977	-14.8786	-14.5254	-14.5254	-14.4972	-14.5508	-14.5015	-14.8873	-14.8873	-14.5101
1808_Mm_2006.6_pos	-13.7508	-15.3318	-12.5304	-14.7192	-9.33357	-14.5385	-14.451	-11.4115	-14.1246	-17.8699	-17.9574	-13.6633	-13.9259	-17.8699	-19.9139	-18.6092	-18.5429	-15.5672	-17.7789	-14.3635	-13.4007	-9.071	-13.3132	-14.4566	-13.3132	-13.2257	-13.1382	-16.9015	-14.1065	-13.5782	-21.8394	-12.9219	-14.019	-16.814	-18.1325	-16.9015	-14.1941	-13.4032	-18.22	-16.9015	-8.54589	-17.1641	-18.1325	-16.814	-18.22	-17.9574	-13.5814	-13.5814	-18.0449
180_Mm_2001.7_pos	-11.2671	-10.8273	-11.2671	-10.331	-11.2931	-11.1891	-11.1977	-11.215	-11.4846	-11.018	-10.5486	-11.2758	-11.2497	-10.4611	-14.9237	-12.1364	-12.6224	-11.1292	-15.5105	-11.2064	-11.3018	-11.3192	-11.3105	-10.3571	-11.3105	-11.3192	-11.3279	-11.3971	-10.3918	-11.3096	-15.3666	-11.5721	-10.4005	-11.3096	-11.2806	-11.3971	-6.13986	-11.1542	-10.8111	-11.3971	-11.3713	-11.6597	-10.3983	-11.3096	-10.8111	-10.5486	-11.0009	-10.4439	-10.6361
1815_Mm_2006.8_pos	-12.5809	-15.596	-14.015	-14.9834	-13.7525	-13.3686	-12.0049	-14.5401	-17.2533	-18.1341	-18.2216	-12.4934	-11.4797	-18.1341	-20.1781	-18.8734	-18.8071	-15.8314	-21.2792	-10.6183	-12.2309	-13.4899	-12.1433	-14.7208	-10.1257	-9.48054	-10.6921	-15.7317	-14.3707	-17.0782	-22.1035	-17.3408	-14.2832	-15.6441	-18.3967	-12.1165	-14.4583	-16.9032	-18.4842	-12.7685	-12.9648	-12.3789	-18.3967	-15.6441	-18.4842	-18.2216	-13.8456	-13.8456	-18.3091
181_Mm_2001.8_neg	-10.3346	-11.2423	-9.11417	-11.303	-7.12486	-10.2566	-10.2653	-7.41811	-7.7839	-11.5292	-11.6167	-10.3433	-10.3173	-11.5292	-14.9599	-12.2685	-12.2022	-10.6132	-10.4536	-10.2739	-10.3693	-7.15091	-10.378	-11.329	-10.378	-10.3867	-10.3954	-10.5608	-11.3638	-6.28644	-15.4987	-7.50007	-11.3725	-10.4733	-11.7918	-10.5608	-11.3551	-4.06918	-11.8793	-10.5608	-7.20303	-10.8234	-11.7918	-10.4733	-11.8793	-11.6167	-11.4159	-11.4159	-11.7042
1865_Mm_2005.2_neg	-12.8698	-13.1034	-12.8698	-4.47195	-12.6732	-13.6575	-13.57	-13.3949	-16.1081	-15.6414	-13.961	-12.7823	-13.0449	-12.7189	-18.0645	-16.7598	-17.2458	-14.2701	-20.134	-13.4825	-12.6478	-12.624	-12.6325	-9.37155	-12.6325	-12.624	-12.6201	-16.0205	-11.0245	-15.933	-19.99	-16.1956	-10.4726	-15.933	-15.904	-16.0205	-11.6879	-15.758	-14.775	-16.0205	-12.636	-16.2831	-15.347	-15.933	-14.775	-13.961	-12.2635	-11.0469	-14.0485
1873_Mm_2006.9_neg	-15.1155	-15.349	-15.1155	-13.5199	-14.8529	-15.9032	-15.8156	-15.6406	-18.3537	-17.8871	-16.7581	-15.028	-15.2905	-16.6706	-20.3102	-19.0055	-19.4915	-16.5158	-22.3796	-15.7281	-14.7654	-14.5904	-14.6779	-13.2573	-14.6779	-14.5904	-14.5028	-18.2662	-10.2421	-18.1787	-22.2356	-18.4412	-12.8197	-18.1787	-18.1497	-18.2662	-13.6543	-18.0036	-11.2802	-18.2662	-14.0652	-18.5288	-17.5927	-18.1787	-14.3556	-16.7581	-13.5986	-9.717	-16.8456
1876_Mm_2006.9_pos	-15.1155	-15.349	-15.1155	-12.9684	-14.8529	-15.9032	-15.8156	-15.6406	-18.3537	-17.8871	-13.7839	-15.028	-15.2905	-16.1191	-20.3102	-19.0055	-19.4915	-16.5158	-22.3796	-15.7281	-14.7654	-14.5904	-14.6779	-12.7058	-14.6779	-14.5904	-14.5028	-18.2662	-12.9072	-18.1787	-22.2356	-18.4412	-9.22975	-18.1787	-18.1497	-18.2662	-13.6543	-18.0036	-17.0207	-18.2662	-14.0652	-18.5288	-17.5927	-18.1787	-17.0207	-13.7839	-13.5986	-12.3821	-12.6487
1896_Mm_2006.9_neg	-10.46	-15.7281	-14.1471	-15.1155	-13.8846	-9.36475	-13.4132	-14.6722	-17.3853	-18.2662	-18.3537	-12.4954	-12.8881	-18.2662	-20.3102	-19.0055	-18.9392	-15.9635	-21.4113	-13.3257	-8.75562	-13.622	-8.66809	-14.8529	-12.2754	-12.1879	-12.1004	-15.7337	-14.5028	-17.2103	-22.2356	-17.4729	-14.4153	-15.6461	-18.5288	-15.8638	-14.5904	-17.0353	-18.6163	-15.8638	-13.0969	-16.1263	-18.5288	-12.1688	-18.6163	-18.3537	-13.9777	-13.9777	-18.4412
1910_Mm_2007.4_neg	-15.2237	-16.3886	-15.2237	-15.776	-14.9611	-16.0113	-15.9238	-15.7488	-18.4619	-18.9267	-19.0142	-15.1361	-15.3987	-18.9267	-20.9707	-19.666	-16.6449	-13.6692	-22.4878	-15.8363	-14.8736	-14.6985	-14.7861	-15.5134	-14.7861	-14.6985	-14.611	-18.3744	-15.1633	-18.2869	-22.8961	-18.5494	-15.0758	-18.2869	-19.1892	-18.3744	-15.2508	-18.1118	-19.2768	-18.3744	-14.1734	-18.6369	-19.1892	-18.2869	-19.2768	-19.0142	-14.6382	-14.6382	-19.1017
1915_Mm_2007.3_neg	-19.4383	-20.0509	-19.4383	-19.4383	-19.1757	-20.226	-20.1384	-19.9634	-22.6765	-22.589	-22.6765	-19.3508	-19.6133	-22.589	-18.3628	-22.6765	-23.8143	-20.8386	-26.7024	-20.0509	-19.0882	-18.9132	-19.0007	-19.1757	-19.0007	-18.9132	-18.8256	-22.589	-18.8256	-22.5015	-20.2882	-22.764	-18.7381	-22.5015	-22.8516	-22.589	-18.9132	-22.3264	-22.9391	-22.589	-18.388	-22.8516	-22.8516	-22.5015	-22.9391	-22.6765	-18.3005	-18.3005	-22.764
2057_Mm_2007.5_pos	-11.2526	-16.5207	-14.9397	-15.9081	-14.6771	-10.686	-14.2058	-15.4648	-18.1779	-19.0588	-19.1463	-13.288	-13.6807	-19.0588	-21.1028	-19.7981	-19.7318	-16.7561	-22.2039	-14.1183	-8.81042	-14.4146	-6.30968	-15.6455	-13.068	-12.9805	-12.893	-16.5262	-15.2954	-18.0029	-23.0282	-18.2655	-15.2079	-16.4387	-19.3213	-16.6563	-15.3829	-17.8279	-19.4089	-16.6563	-13.8895	-16.9189	-19.3213	-11.6905	-19.4089	-19.1463	-14.7703	-14.7703	-19.2338
2058_Mn_2007.6_neg	-16.0402	-16.2737	-16.0402	-15.1041	-15.7776	-16.8278	-16.7403	-16.5653	-19.2784	-18.8118	-18.3424	-15.9526	-16.2152	-18.2548	-21.2349	-19.9302	-20.4162	-17.4405	-23.3043	-16.6528	-15.6901	-15.515	-15.6026	-14.8416	-15.6026	-15.515	-15.4275	-19.1909	-14.4915	-19.1034	-23.1603	-19.3659	-14.404	-19.1034	-19.0743	-19.1909	-14.2537	-18.9283	-18.6049	-19.1909	-14.9899	-19.4534	-17.1412	-19.1034	-18.6049	-18.3424	-14.5233	-13.9664	-18.4299
2063_Mm_2007.4_neg	-15.776	-11.6624	-15.776	-15.3969	-15.5134	-16.5636	-16.4761	-16.3011	-19.0142	-14.8863	-18.6351	-15.6884	-15.951	-18.5476	-20.9707	-19.666	-20.152	-17.1763	-23.0401	-16.3886	-15.4259	-15.2508	-15.3384	-15.1343	-15.3384	-15.2508	-15.1633	-18.9267	-14.7842	-18.8392	-22.8961	-19.1017	-14.6967	-18.8392	-15.443	-18.9267	-14.8718	-18.6641	-18.8977	-18.9267	-14.7257	-19.1892	-18.8102	-18.8392	-18.8977	-18.6351	-10.5978	-14.2591	-18.7226
2097_Mm_2006.7_neg	-14.8513	-15.0848	-14.8513	-13.2557	-14.5887	-15.639	-15.5514	-15.3764	-18.0895	-17.6229	-16.4939	-14.7638	-15.0263	-16.4064	-20.046	-18.7413	-19.2273	-16.2516	-22.1154	-15.4639	-14.5012	-14.3262	-14.4137	-12.9931	-14.4137	-14.3262	-14.2386	-18.002	-9.16503	-17.9145	-21.9715	-18.177	-12.5555	-17.9145	-17.8855	-18.002	-13.3901	-17.7394	-14.0914	-18.002	-13.801	-18.2646	-17.3285	-17.9145	-13.2785	-16.4939	-13.3344	-7.86043	-16.5814
2098_Mm_2006.3_neg	-13.3545	-14.9355	-12.1341	-14.3229	-10.2275	-14.1422	-14.0547	-7.85266	-10.5616	-17.4736	-17.5611	-13.267	-13.5296	-17.4736	-19.5176	-18.2129	-18.1466	-15.1709	-17.7541	-13.9672	-13.0044	-9.96495	-12.9169	-14.0603	-12.9169	-12.8294	-12.7419	-16.5052	-13.7103	-13.5533	-21.4431	-13.8158	-13.6227	-16.4177	-17.7362	-16.5052	-13.7978	-13.3782	-17.8237	-16.5052	-9.43983	-16.7678	-17.7362	-16.4177	-17.8237	-17.5611	-13.2048	-13.2048	-17.6486
2100_Mm_2006.3_pos	-14.3229	-5.99672	-14.3229	-13.9438	-14.0603	-15.1106	-15.023	-14.848	-17.5611	-13.4332	-17.182	-14.2354	-14.4979	-17.0945	-19.5176	-18.2129	-18.6989	-15.7232	-21.587	-14.9355	-13.9728	-13.7978	-13.8853	-13.6812	-13.8853	-13.7978	-13.7103	-17.4736	-13.3312	-17.3861	-21.4431	-17.6486	-13.2436	-17.3861	-13.9899	-17.4736	-13.4187	-17.211	-17.4446	-17.4736	-13.2727	-17.7362	-17.3571	-17.3861	-17.4446	-17.182	-9.16435	-12.8257	-17.2696
2146_Mm_2007.6_neg	-16.0402	-16.2737	-16.0402	-14.4446	-15.7776	-16.8278	-16.7403	-16.5653	-19.2784	-18.8118	-17.6828	-15.9526	-16.2152	-17.5953	-21.2349	-19.9302	-20.4162	-17.4405	-23.3043	-16.6528	-15.6901	-15.515	-15.6026	-14.182	-15.6026	-15.515	-15.4275	-19.1909	-9.78082	-19.1034	-23.1603	-19.3659	-13.7444	-19.1034	-19.0743	-19.1909	-14.579	-18.9283	-15.2802	-19.1909	-14.9899	-19.4534	-18.5174	-19.1034	-13.5345	-17.6828	-14.5233	-9.82879	-17.7703
2147_Mm_2007.8_neg	-17.9529	-18.5655	-17.9529	-17.9529	-17.6903	-18.7406	-18.653	-18.478	-21.1911	-21.1036	-21.1911	-17.8654	-18.1279	-21.1036	-21.4991	-21.1911	-22.3289	-19.3532	-25.217	-18.5655	-17.6028	-17.4278	-17.5153	-17.6903	-17.5153	-17.4278	-17.3402	-21.1036	-17.3402	-21.0161	-23.4245	-21.2786	-17.2527	-21.0161	-21.3662	-21.1036	-17.4278	-20.841	-21.4537	-21.1036	-16.9026	-21.3662	-21.3662	-21.0161	-21.4537	-21.1911	-16.8151	-16.8151	-21.2786
2148_Mn_2007.7_neg	-13.7698	-16.7849	-15.2039	-16.1723	-14.9413	-14.5575	-13.1938	-15.729	-18.4421	-19.323	-19.4105	-13.6823	-12.6686	-19.323	-21.367	-20.0623	-19.9959	-17.0203	-22.468	-11.2598	-13.4197	-14.6788	-13.3322	-15.9097	-11.3146	-10.1221	-11.881	-16.9205	-15.5596	-18.2671	-23.2924	-18.5297	-15.4721	-16.833	-19.5855	-14.3453	-15.6471	-18.0921	-19.6731	-14.3453	-14.1537	-14.6078	-19.5855	-16.833	-19.6731	-19.4105	-15.0345	-15.0345	-19.498
2261_Mn_2007.4_neg	-13.2434	-16.3886	-14.8076	-15.776	-14.545	-14.0311	-14.0737	-15.3327	-18.0458	-18.9267	-19.0142	-11.2712	-13.5486	-18.9267	-20.9707	-19.666	-19.5997	-16.624	-22.0718	-13.9862	-12.8934	-14.2825	-12.8058	-15.5134	-12.9359	-12.8484	-12.7609	-14.5095	-15.1633	-17.8708	-22.8961	-18.1334	-15.0758	-14.4219	-19.1892	-16.5242	-15.2508	-17.6958	-19.2768	-16.5242	-13.7574	-16.7868	-19.1892	-16.3066	-19.2768	-19.0142	-14.6382	-14.6382	-19.1017
227_Mm_2001.8_pos	-10.3346	-11.2423	-9.11417	-11.303	-7.12486	-10.2566	-10.2653	-7.41811	-7.7839	-11.5292	-11.6167	-10.3433	-10.3173	-11.5292	-14.9599	-12.2685	-12.2022	-10.6132	-8.85771	-10.2739	-10.3693	-7.15091	-10.378	-11.329	-10.378	-10.3867	-10.3954	-10.5608	-11.3638	-2.43883	-15.4987	-7.50007	-11.3725	-10.4733	-11.7918	-10.5608	-11.3551	-6.1114	-11.8793	-10.5608	-7.20303	-10.8234	-11.7918	-10.4733	-11.8793	-11.6167	-11.4159	-11.4159	-11.7042
2290_Mm_2007.7_pos	-16.1723	-16.4058	-16.1723	-15.2362	-15.9097	-16.9599	-16.8724	-16.6974	-19.4105	-18.9439	-18.4744	-16.0847	-16.3473	-18.3869	-21.367	-20.0623	-20.5483	-17.5726	-23.4364	-16.7849	-15.8222	-15.6471	-15.7347	-14.9737	-15.7347	-15.6471	-15.5596	-19.323	-14.6236	-19.2355	-23.2924	-19.498	-14.5361	-19.2355	-19.2064	-19.323	-10.4678	-19.0604	-18.737	-19.323	-15.122	-19.5855	-18.3241	-19.2355	-18.737	-18.4744	-14.6554	-14.0985	-18.562
2303_Mm_2007.9_pos	-13.9039	-17.0491	-15.4681	-16.4365	-15.2055	-14.6916	-14.7342	-15.9932	-18.7063	-19.5872	-19.6747	-6.37577	-14.2091	-19.5872	-21.6312	-20.3265	-20.2601	-17.2845	-22.7322	-14.6467	-13.5538	-14.943	-13.4663	-16.1739	-13.5964	-13.5089	-13.4214	-14.1262	-15.8238	-18.5313	-23.5566	-18.7938	-15.7363	-10.6694	-19.8497	-17.1847	-15.9113	-18.3562	-19.9373	-17.1847	-14.4179	-17.4473	-19.8497	-16.9671	-19.9373	-19.6747	-15.2987	-15.2987	-19.7622
2308_Mn_2007.8_neg	-16.3044	-16.5379	-16.3044	-15.3683	-16.0418	-17.092	-17.0045	-16.8295	-19.5426	-19.076	-18.6065	-16.2168	-16.4794	-18.519	-21.4991	-20.1944	-20.6804	-17.7047	-23.5685	-16.917	-15.9543	-15.7792	-15.8668	-15.1058	-15.8668	-15.7792	-15.6917	-19.4551	-14.7557	-19.3676	-23.4245	-19.6301	-14.6682	-19.3676	-19.3385	-19.4551	-14.5178	-19.1925	-18.8691	-19.4551	-15.2541	-19.7176	-17.4054	-19.3676	-18.8691	-18.6065	-14.7875	-14.2306	-18.6941
231_Mm_2002.1_neg	-11.4107	-7.60383	-11.4107	-11.0316	-11.4367	-11.333	-11.3415	-11.3587	-12.013	-8.17921	-11.6339	-11.4194	-11.3933	-11.5464	-15.0697	-12.6648	-13.1508	-11.2752	-16.0389	-11.3501	-11.4454	-11.4628	-11.4541	-11.0576	-11.4541	-11.4628	-11.4714	-11.9255	-11.0924	-11.838	-15.8949	-12.1005	-11.101	-11.838	-4.22039	-11.9255	-11.0837	-11.6629	-11.8965	-11.9255	-11.5149	-12.1881	-11.809	-11.838	-11.8965	-11.6339	-7.77727	-11.1445	-11.7214
233_Mn_2002.1_pos	-9.00824	-11.3501	-10.4423	-11.4107	-10.4683	-8.93052	-7.66285	-10.3904	-11.0446	-11.9255	-12.013	-9.01692	-7.71467	-11.9255	-15.0697	-12.6648	-12.5985	-10.7229	-15.0706	-6.3724	-9.04296	-10.4944	-9.05164	-11.4367	-7.034	-6.48504	-7.79278	-9.52305	-11.4714	-10.8696	-15.8949	-11.1322	-11.4801	-9.43553	-12.1881	-6.55989	-11.4628	-10.6946	-12.2756	-5.72019	-10.5465	-6.82245	-12.1881	-9.43553	-12.2756	-12.013	-11.5236	-11.5236	-12.1005
234_Mm_2002.1_pos	-10.4423	-11.3501	-6.8349	-11.4107	-9.24791	-10.3646	-10.3732	-9.16992	-9.82421	-11.9255	-12.013	-10.451	-10.425	-11.9255	-15.0697	-12.6648	-12.5985	-10.7229	-13.8501	-10.3818	-10.477	-9.27396	-10.4857	-11.4367	-10.4857	-10.4944	-10.5031	-10.9571	-11.4714	-9.64917	-15.8949	-9.91173	-11.4801	-10.8696	-12.1881	-10.9571	-11.4628	-9.47413	-12.2756	-10.9571	-9.32606	-11.2197	-12.1881	-10.8696	-12.2756	-12.013	-11.5236	-11.5236	-12.1005
23_Mm_2000.8_neg	-10.3917	-10.8833	-10.3917	-10.944	-10.4178	-10.3136	-10.3223	-10.3396	-10.1064	-10.6582	-10.6587	-10.4004	-10.3744	-10.6582	-14.5996	-11.3105	-3.4592	-6.13332	-13.7693	-10.3309	-10.4265	-10.4439	-10.4352	-10.9701	-10.4352	-10.4439	-10.4525	-10.1059	-11.0048	-10.1078	-14.457	-10.1102	-11.0135	-10.1078	-10.6711	-10.1059	-10.9962	-10.1163	-10.6864	-10.1059	-10.496	-10.1188	-10.6711	-10.1078	-10.6864	-10.6587	-11.057	-11.057	-10.6625
242_Mm_2002.2_pos	-10.4782	-11.3861	-9.25778	-11.4466	-5.36968	-10.4006	-10.4092	-7.56187	-8.31229	-12.0576	-12.1451	-10.4869	-10.4609	-12.0576	-15.1067	-12.7969	-12.7306	-10.76	-11.9666	-10.4177	-10.5129	-5.83461	-10.5216	-11.4726	-10.5216	-10.5303	-10.539	-11.0892	-11.5073	-7.7659	-16.027	-5.07253	-11.516	-11.0017	-12.3202	-11.0892	-11.4987	-7.59086	-12.4077	-11.0892	-5.44783	-11.3518	-12.3202	-11.0017	-12.4077	-12.1451	-11.5595	-11.5595	-12.2326
2436_Mm_2008.2_neg	-16.8328	-17.0663	-16.8328	-15.2371	-16.5702	-17.6204	-17.5329	-17.3579	-20.071	-19.6044	-18.4754	-16.7452	-17.0078	-18.3879	-22.0275	-20.7228	-21.2087	-18.2331	-24.0969	-17.4454	-16.4827	-16.3076	-16.3952	-14.9746	-16.3952	-16.3076	-16.2201	-19.9835	-6.49003	-19.8959	-23.9529	-20.1585	-14.537	-19.8959	-19.8669	-19.9835	-15.3716	-19.7209	-16.0728	-19.9835	-15.7825	-20.246	-19.31	-19.8959	-14.6868	-18.4754	-15.3159	-10.6214	-18.5629
2439_Mv_2008.2_neg	-14.3002	-17.4454	-15.8644	-16.8328	-15.6018	-15.0879	-15.1305	-16.3895	-19.1026	-19.9835	-20.071	-12.328	-14.6054	-19.9835	-22.0275	-20.7228	-20.6564	-17.6808	-23.1285	-15.0429	-13.9501	-15.3393	-13.8626	-16.5702	-13.9927	-13.9052	-13.8177	-15.5663	-16.2201	-18.9276	-23.9529	-19.1901	-16.1326	-15.4787	-20.246	-17.581	-16.3076	-18.7525	-20.3335	-17.581	-14.8141	-17.8436	-20.246	-17.3634	-20.3335	-20.071	-15.695	-15.695	-20.1585
2440_Mm_2007.9_neg	-16.4365	-16.67	-16.4365	-13.1348	-16.1739	-17.2241	-17.1366	-16.9616	-19.6747	-19.2081	-17.5276	-16.3489	-16.6115	-13.4807	-21.6312	-20.3265	-20.8125	-17.8368	-23.7006	-17.0491	-16.0864	-15.9113	-15.9989	-8.28612	-15.9989	-15.9113	-15.8238	-19.5872	-14.2282	-19.4997	-23.5566	-19.7622	-13.5892	-19.4997	-19.4706	-19.5872	-14.9753	-19.3246	-18.3416	-19.5872	-15.3862	-19.8497	-18.9137	-19.4997	-18.3416	-17.5276	-14.9196	-13.7031	-17.6151
2449_Mm_2008.5_pos	-16.2607	-17.8417	-15.0402	-17.229	-11.3024	-17.0484	-16.9608	-13.9213	-16.6345	-20.3798	-20.4673	-16.1732	-16.4357	-20.3798	-22.4238	-21.1191	-21.0527	-18.0771	-20.2888	-16.8733	-15.9106	-10.1531	-15.8231	-16.9665	-15.8231	-15.7356	-15.648	-19.4114	-16.6164	-16.0881	-24.3492	-14.8907	-16.5289	-19.3239	-20.6423	-19.4114	-16.7039	-15.913	-20.7298	-19.4114	-10.5148	-19.674	-20.6423	-19.3239	-20.7298	-20.4673	-16.0913	-16.0913	-20.5548
246_Mv_2002.4_pos	-6.86297	-11.4582	-10.55	-11.5184	-10.576	-6.53462	-9.04725	-10.4983	-11.4409	-12.3218	-12.4093	-8.99454	-9.09866	-12.3218	-15.1822	-13.0611	-12.9948	-10.8355	-15.4669	-9.05573	-6.64642	-10.6021	-6.6551	-11.5444	-9.15933	-9.16801	-9.17669	-9.78925	-11.5791	-11.2659	-16.2912	-11.5285	-11.5878	-9.70173	-12.5843	-9.91935	-11.5705	-11.0909	-12.6719	-9.91935	-10.6542	-10.1819	-12.5843	-7.3276	-12.6719	-12.4093	-11.6312	-11.6312	-12.4968
2485_Mm_2007.8_neg	-16.3044	-16.5379	-16.3044	-14.7087	-16.0418	-17.092	-17.0045	-16.8295	-19.5426	-19.076	-17.947	-16.2168	-16.4794	-17.8595	-21.4991	-20.1944	-20.6804	-17.7047	-23.5685	-16.917	-15.9543	-15.7792	-15.8668	-14.4462	-15.8668	-15.7792	-15.6917	-19.4551	-7.6451	-19.3676	-23.4245	-19.6301	-14.0086	-19.3676	-19.3385	-19.4551	-14.8432	-19.1925	-15.5444	-19.4551	-15.2541	-19.7176	-18.7816	-19.3676	-14.1584	-17.947	-14.7875	-10.093	-18.0345
2486_Mm_2007.9_pos	-11.781	-17.0491	-15.4681	-16.4365	-15.2055	-12.3175	-14.7342	-15.9932	-18.7063	-19.5872	-19.6747	-13.8164	-14.2091	-19.5872	-21.6312	-20.3265	-20.2601	-17.2845	-22.7322	-14.6467	-11.1797	-14.943	-11.0922	-16.1739	-13.5964	-13.5089	-13.4214	-17.0546	-15.8238	-18.5313	-23.5566	-18.7938	-15.7363	-16.9671	-19.8497	-17.1847	-15.9113	-18.3562	-19.9373	-17.1847	-14.4179	-17.4473	-19.8497	-14.593	-19.9373	-19.6747	-15.2987	-15.2987	-19.7622
2499_Mm_2006.4_pos	-13.4866	-15.0676	-9.87921	-14.455	-12.0036	-14.2743	-14.1868	-12.7913	-15.5044	-17.6057	-17.6932	-13.3991	-13.6617	-17.6057	-19.6497	-18.345	-18.2787	-15.303	-19.5303	-14.0993	-13.1365	-11.7411	-13.049	-14.1924	-13.049	-12.9615	-12.874	-16.6373	-13.8423	-15.3294	-21.5752	-15.5919	-13.7548	-16.5498	-17.8683	-16.6373	-13.9299	-15.1543	-17.9558	-16.6373	-11.2159	-16.8999	-17.8683	-16.5498	-17.9558	-17.6932	-13.3172	-13.3172	-17.7807
2523_Mv_2008.4_neg	-17.0969	-17.3305	-17.0969	-14.9499	-16.8344	-17.8846	-17.7971	-17.6221	-20.3352	-19.8686	-14.3492	-17.0094	-17.272	-18.1006	-22.2917	-20.987	-21.4729	-18.4973	-24.3611	-17.7096	-16.7469	-16.5718	-16.6593	-14.6873	-16.6593	-16.5718	-16.4843	-20.2477	-14.8887	-20.1601	-24.2171	-20.4227	-11.827	-20.1601	-20.1311	-20.2477	-15.6358	-19.9851	-19.0021	-20.2477	-16.0467	-20.5102	-19.5742	-20.1601	-19.0021	-15.5206	-15.5801	-14.3636	-15.8529
2524_Mm_2008.5_neg	-17.229	-17.4626	-17.229	-15.6334	-16.9665	-18.0167	-17.9292	-17.7542	-20.4673	-20.0007	-18.8717	-17.1415	-17.4041	-18.7842	-22.4238	-21.1191	-21.605	-18.6294	-24.4932	-17.8417	-16.879	-16.7039	-16.7914	-15.3709	-16.7914	-16.7039	-16.6164	-20.3798	-6.88633	-20.2922	-24.3492	-20.5548	-14.9333	-20.2922	-20.2632	-20.3798	-15.7679	-20.1172	-16.4691	-20.3798	-16.1788	-20.6423	-19.7063	-20.2922	-15.0831	-18.8717	-15.7122	-11.0177	-18.9592
2525_Mm_2008.6_neg	-13.8126	-17.9738	-16.3928	-17.3611	-16.1302	-14.6003	-15.6589	-16.9179	-19.631	-20.5119	-20.5994	-14.7411	-15.1337	-20.5119	-22.5559	-21.2512	-21.1848	-18.2092	-23.6569	-15.5713	-13.4625	-15.8677	-13.375	-17.0986	-14.5211	-14.4336	-14.3461	-17.9793	-16.7485	-19.456	-24.4813	-19.7185	-16.661	-17.8918	-20.7744	-18.1094	-16.836	-19.2809	-20.8619	-18.1094	-15.3425	-18.372	-20.7744	-16.8758	-20.8619	-20.5994	-16.2234	-16.2234	-20.6869
2529_Mm_2008.6_pos	-16.3928	-17.9738	-15.1723	-17.3611	-13.2658	-17.1805	-17.0929	-12.4867	-15.1998	-20.5119	-20.5994	-16.3053	-16.5678	-20.5119	-22.5559	-21.2512	-21.1848	-18.2092	-20.7923	-17.0054	-16.0427	-13.0032	-15.9552	-17.0986	-15.9552	-15.8677	-15.7801	-19.5435	-16.7485	-16.5915	-24.4813	-16.8541	-16.661	-19.456	-20.7744	-19.5435	-16.836	-16.4165	-20.8619	-19.5435	-12.4781	-19.8061	-20.7744	-19.456	-20.8619	-20.5994	-16.2234	-16.2234	-20.6869
2538_Mm_2008.7_pos	-21.2877	-21.9003	-21.2877	-21.2877	-21.0251	-22.0753	-21.9878	-21.8128	-24.5259	-24.4384	-24.5259	-21.2001	-21.4627	-24.4384	-20.2121	-24.5259	-25.6636	-22.688	-28.5518	-21.9003	-20.9376	-20.7625	-20.8501	-21.0251	-20.8501	-20.7625	-20.675	-24.4384	-20.675	-24.3509	-22.1376	-24.6134	-20.5875	-24.3509	-24.7009	-24.4384	-20.7625	-24.1758	-24.7884	-24.4384	-20.2374	-24.7009	-24.7009	-24.3509	-24.7884	-24.5259	-20.1499	-20.1499	-24.6134
2545_Mm_2008.3_pos	-16.9648	-17.1984	-16.9648	-16.0288	-16.7023	-17.7525	-17.665	-17.49	-20.2031	-19.7365	-19.267	-16.8773	-17.1399	-19.1795	-22.1596	-20.8549	-21.3408	-18.3652	-24.229	-17.5775	-16.6148	-16.4397	-16.5272	-15.7662	-16.5272	-16.4397	-16.3522	-20.1156	-15.4162	-20.028	-24.085	-20.2906	-15.3286	-20.028	-19.999	-20.1156	-15.1783	-19.853	-19.5296	-20.1156	-15.9146	-20.3781	-16.3207	-20.028	-19.5296	-19.267	-15.448	-14.891	-19.3546
2547_Mm_2008.7_pos	-16.5249	-18.1059	-15.3044	-17.4932	-13.3979	-17.3126	-17.225	-12.6188	-15.3319	-20.644	-20.7315	-16.4374	-16.6999	-20.644	-22.688	-21.3833	-21.3169	-18.3412	-20.9244	-17.1375	-16.1748	-13.1353	-16.0873	-17.2307	-16.0873	-15.9998	-15.9122	-19.6756	-16.8806	-16.7236	-24.6134	-16.9862	-16.7931	-19.5881	-20.9065	-19.6756	-16.9681	-16.5486	-20.994	-19.6756	-12.6102	-19.9382	-20.9065	-19.5881	-20.994	-20.7315	-16.3555	-16.3555	-20.819
2550_Mm_2008.4_neg	-16.1286	-17.7096	-10.1825	-17.0969	-14.6456	-16.9163	-16.8287	-15.4333	-18.1464	-20.2477	-20.3352	-16.0411	-16.3036	-20.2477	-22.2917	-20.987	-20.9206	-17.945	-22.1723	-16.7412	-15.7785	-14.383	-15.691	-16.8344	-15.691	-15.6035	-15.5159	-19.2793	-16.4843	-17.9713	-24.2171	-18.2339	-16.3968	-19.1918	-20.5102	-19.2793	-16.5718	-17.7963	-20.5977	-19.2793	-13.8579	-19.5419	-20.5102	-19.1918	-20.5977	-20.3352	-15.9592	-15.9592	-20.4227
2552_Mv_2008.6_neg	-14.8286	-17.9738	-16.3928	-17.3611	-16.1302	-15.6163	-15.6589	-16.9179	-19.631	-20.5119	-20.5994	-12.8564	-15.1337	-20.5119	-22.5559	-21.2512	-21.1848	-18.2092	-23.6569	-15.5713	-14.4785	-15.8677	-14.391	-17.0986	-14.5211	-14.4336	-14.3461	-16.0946	-16.7485	-19.456	-24.4813	-19.7185	-16.661	-16.0071	-20.7744	-18.1094	-16.836	-19.2809	-20.8619	-18.1094	-15.3425	-18.372	-20.7744	-17.8918	-20.8619	-20.5994	-16.2234	-16.2234	-20.6869
2554_Mm_2008.9_pos	-17.7574	-17.991	-17.7574	-16.8214	-17.4949	-18.5451	-18.4576	-18.2826	-20.9957	-20.5291	-20.0596	-17.6699	-17.9325	-19.9721	-22.9522	-21.6475	-22.1334	-19.1578	-25.0216	-18.3701	-17.4074	-17.2323	-17.3198	-16.5588	-17.3198	-17.2323	-17.1448	-20.9082	-16.2087	-20.8206	-24.8776	-21.0832	-16.1212	-20.8206	-20.7916	-20.9082	-15.9709	-20.6456	-20.3222	-20.9082	-16.7072	-21.1707	-17.1132	-20.8206	-20.3222	-20.0596	-16.2406	-15.6836	-20.1471
2569_Mm_2008.5_pos	-16.2607	-17.8417	-15.0402	-17.229	-11.3024	-17.0484	-16.9608	-13.9213	-16.6345	-20.3798	-20.4673	-16.1732	-16.4357	-20.3798	-22.4238	-21.1191	-21.0527	-18.0771	-20.2888	-16.8733	-15.9106	-10.1531	-15.8231	-16.9665	-15.8231	-15.7356	-15.648	-19.4114	-16.6164	-16.0881	-24.3492	-14.8907	-16.5289	-19.3239	-20.6423	-19.4114	-16.7039	-15.913	-20.7298	-19.4114	-10.5148	-19.674	-20.6423	-19.3239	-20.7298	-20.4673	-16.0913	-16.0913	-20.5548
2577_Mn_2008.8_pos	-15.0928	-18.238	-16.657	-17.6253	-16.3944	-15.8805	-15.9231	-17.1821	-19.8952	-20.7761	-20.8636	-8.92217	-15.3979	-20.7761	-22.8201	-21.5154	-21.449	-18.4733	-23.9211	-15.8355	-14.7427	-16.1319	-14.6552	-17.3628	-14.7853	-14.6978	-14.6103	-15.3151	-17.0127	-19.7202	-24.7455	-19.9827	-16.9252	-11.8583	-21.0386	-18.3736	-17.1002	-19.5451	-21.1261	-18.3736	-15.6067	-18.6362	-21.0386	-18.156	-21.1261	-20.8636	-16.4876	-16.4876	-20.9511
257_Mm_2002.1_pos	-11.4107	-10.971	-11.4107	-9.26361	-11.4367	-11.333	-11.3415	-11.3587	-12.013	-11.5464	-5.32331	-11.4194	-11.3933	-9.77842	-15.0697	-12.6648	-13.1508	-11.2752	-16.0389	-11.3501	-11.4454	-11.4628	-11.4541	-9.28964	-11.4541	-11.4628	-11.4714	-11.9255	-9.87584	-11.838	-15.8949	-12.1005	-6.91037	-11.838	-11.809	-11.9255	-10.5267	-11.6629	-10.68	-11.9255	-11.5149	-12.1881	-11.252	-11.838	-10.68	-7.19841	-11.1445	-9.92795	-7.53077
2598_Mm_2008.9_pos	-16.7891	-18.3701	-13.1817	-17.7574	-15.3061	-17.5767	-17.4892	-16.0937	-18.8069	-20.9082	-20.9957	-16.7016	-16.9641	-20.9082	-22.9522	-21.6475	-21.5811	-18.6054	-22.8328	-17.4017	-16.439	-15.0435	-16.3515	-17.4949	-16.3515	-16.264	-16.1764	-19.9398	-17.1448	-18.6318	-24.8776	-18.8944	-17.0573	-19.8523	-21.1707	-19.9398	-17.2323	-18.4568	-21.2582	-19.9398	-14.5184	-20.2023	-21.1707	-19.8523	-21.2582	-20.9957	-16.6197	-16.6197	-21.0832
2617_Mm_2008.4_neg	-17.0969	-17.3305	-17.0969	-15.5013	-16.8344	-17.8846	-17.7971	-17.6221	-20.3352	-19.8686	-18.7396	-17.0094	-17.272	-18.6521	-22.2917	-20.987	-21.4729	-18.4973	-24.3611	-17.7096	-16.7469	-16.5718	-16.6593	-15.2388	-16.6593	-16.5718	-16.4843	-20.2477	-6.75423	-20.1601	-24.2171	-20.4227	-14.8012	-20.1601	-20.1311	-20.2477	-15.6358	-19.9851	-16.337	-20.2477	-16.0467	-20.5102	-19.5742	-20.1601	-14.951	-18.7396	-15.5801	-10.8856	-18.8271
2620_Mm_2008.9_neg	-17.7574	-17.991	-17.7574	-13.3468	-17.4949	-18.5451	-18.4576	-18.2826	-20.9957	-20.5291	-18.8486	-17.6699	-17.9325	-17.6065	-22.9522	-21.6475	-22.1334	-19.1578	-25.0216	-18.3701	-17.4074	-17.2323	-17.3198	-14.1932	-17.3198	-17.2323	-17.1448	-20.9082	-15.5492	-20.8206	-24.8776	-21.0832	-14.9102	-20.8206	-20.7916	-20.9082	-16.2963	-20.6456	-19.6626	-20.9082	-16.7072	-21.1707	-20.2347	-20.8206	-19.6626	-18.8486	-16.2406	-15.0241	-18.9361
262_Mm_2002.3_pos	-10.5141	-11.4221	-9.29368	-11.4825	-7.30434	-10.4367	-10.4452	-7.59785	-8.44439	-12.1897	-12.2772	-10.5228	-10.4968	-12.1897	-15.1442	-12.929	-12.8627	-10.7975	-11.114	-10.4537	-10.5488	-7.33038	-10.5575	-11.5085	-10.5575	-10.5662	-10.5749	-11.2213	-11.5432	-6.94693	-16.1591	-8.16056	-11.5519	-11.1338	-12.4523	-11.2213	-11.5346	-6.01877	-12.5398	-11.2213	-7.38249	-11.4839	-12.4523	-11.1338	-12.5398	-12.2772	-11.5953	-11.5953	-12.3647
2634_Mm_2008.4_neg	-16.1286	-17.7096	-13.378	-17.0969	-14.6456	-16.9163	-16.8287	-15.4333	-18.1464	-20.2477	-20.3352	-16.0411	-16.3036	-20.2477	-22.2917	-20.987	-20.9206	-17.945	-22.1723	-16.7412	-15.7785	-14.383	-15.691	-16.8344	-15.691	-15.6035	-15.5159	-19.2793	-16.4843	-17.9713	-24.2171	-18.2339	-16.3968	-19.1918	-20.5102	-19.2793	-16.5718	-17.7963	-20.5977	-19.2793	-13.8579	-19.5419	-20.5102	-19.1918	-20.5977	-20.3352	-15.9592	-15.9592	-20.4227
263_Mm_2002.3_pos	-10.5141	-11.4221	-6.90671	-11.4825	-9.3197	-10.4367	-10.4452	-9.24187	-10.0884	-12.1897	-12.2772	-10.5228	-10.4968	-12.1897	-15.1442	-12.929	-12.8627	-10.7975	-14.1143	-10.4537	-10.5488	-9.34574	-10.5575	-11.5085	-10.5575	-10.5662	-10.5749	-11.2213	-11.5432	-9.91336	-16.1591	-10.1759	-11.5519	-11.1338	-12.4523	-11.2213	-11.5346	-9.73832	-12.5398	-11.2213	-9.39785	-11.4839	-12.4523	-11.1338	-12.5398	-12.2772	-11.5953	-11.5953	-12.3647
2781_Mm_2008.9_pos	-16.7891	-18.3701	-15.5686	-17.7574	-11.8308	-17.5767	-17.4892	-14.4497	-17.1628	-20.9082	-20.9957	-16.7016	-16.9641	-20.9082	-22.9522	-21.6475	-21.5811	-18.6054	-20.8172	-17.4017	-16.439	-10.6815	-16.3515	-17.4949	-16.3515	-16.264	-16.1764	-19.9398	-17.1448	-16.6165	-24.8776	-15.4191	-17.0573	-19.8523	-21.1707	-19.9398	-17.2323	-16.4414	-21.2582	-19.9398	-11.0432	-20.2023	-21.1707	-19.8523	-21.2582	-20.9957	-16.6197	-16.6197	-21.0832
27_Mm_2001.1_neg	-11.0517	-10.6118	-11.0517	-8.90465	-11.0778	-10.9736	-10.9823	-10.9996	-10.8201	-10.4257	-5.65586	-11.0604	-11.0344	-8.65774	-14.7074	-11.4719	-11.8298	-10.913	-14.718	-10.9909	-11.0865	-11.1038	-11.0952	-8.9307	-11.0952	-11.1038	-11.1125	-10.8048	-9.51691	-10.7963	-14.6399	-10.8455	-6.55144	-10.7963	-10.5076	-10.8048	-10.1678	-10.7919	-9.35899	-10.8048	-11.156	-10.8867	-9.95065	-10.7963	-9.35899	-6.00552	-10.7855	-9.56903	-6.27576
2849_Mm_2009.5_pos	-18.55	-18.7836	-18.55	-16.9544	-18.2875	-19.3377	-19.2502	-19.0751	-21.7883	-21.3217	-20.1927	-18.4625	-18.7251	-20.1051	-23.7448	-22.44	-22.926	-19.9503	-25.8142	-19.1627	-18.1999	-18.0249	-18.1124	-16.6919	-18.1124	-18.0249	-17.9374	-21.7007	-13.6767	-21.6132	-25.6702	-21.8758	-16.2543	-21.6132	-21.5842	-21.7007	-17.0889	-21.4382	-15.5616	-21.7007	-17.4998	-21.9633	-21.0273	-21.6132	-17.7901	-20.1927	-17.0332	-13.1515	-20.2802
2852_Mm_2007.3_neg	-14.6755	-16.2565	-11.0681	-15.6439	-13.1925	-15.4632	-15.3757	-13.9802	-16.6933	-18.7946	-18.8821	-14.588	-14.8505	-18.7946	-20.8386	-19.5339	-19.4676	-16.4919	-20.7192	-15.2881	-14.3254	-12.9299	-14.2379	-15.3813	-14.2379	-14.1504	-14.0629	-17.8262	-15.0312	-16.5183	-22.764	-16.7808	-14.9437	-17.7387	-19.0571	-17.8262	-15.1188	-16.3432	-19.1447	-17.8262	-12.4048	-18.0888	-19.0571	-17.7387	-19.1447	-18.8821	-14.5061	-14.5061	-18.9696
2872_Mn_2009.7_neg	-16.2817	-19.4269	-17.8459	-18.8142	-17.5833	-17.0694	-17.1119	-18.371	-21.0841	-21.9649	-22.0525	-12.2835	-16.5868	-21.9649	-24.0089	-22.7042	-22.6379	-19.6622	-25.11	-17.0244	-15.9316	-17.3207	-15.8441	-18.5517	-15.9742	-15.8867	-15.7991	-16.504	-18.2016	-20.9091	-25.9344	-21.1716	-18.1141	-15.4327	-22.2275	-19.5625	-18.2891	-20.734	-22.315	-19.5625	-16.7956	-19.8251	-22.2275	-19.3449	-22.315	-22.0525	-17.6765	-17.6765	-22.14
2886_Mm_2009.3_neg	-18.2858	-18.5194	-18.2858	-17.3498	-18.0233	-19.0735	-18.986	-18.8109	-21.5241	-21.0575	-20.588	-18.1983	-18.4609	-20.5005	-23.4806	-22.1758	-22.6618	-19.6861	-25.55	-18.8985	-17.9357	-17.7607	-17.8482	-17.0872	-17.8482	-17.7607	-17.6732	-21.4365	-16.7371	-21.349	-25.406	-21.6116	-16.6496	-21.349	-21.32	-21.4365	-16.4993	-21.174	-20.8506	-21.4365	-17.2356	-21.6991	-19.3868	-21.349	-20.8506	-20.588	-16.769	-16.212	-20.6755
2961_Mm_2009.5_neg	-18.55	-18.7836	-18.55	-16.4029	-18.2875	-19.3377	-19.2502	-19.0751	-21.7883	-21.3217	-16.9737	-18.4625	-18.7251	-19.5537	-23.7448	-22.44	-22.926	-19.9503	-25.8142	-19.1627	-18.1999	-18.0249	-18.1124	-16.1404	-18.1124	-18.0249	-17.9374	-21.7007	-16.3418	-21.6132	-25.6702	-21.8758	-13.2801	-21.6132	-21.5842	-21.7007	-17.0889	-21.4382	-20.4552	-21.7007	-17.4998	-21.9633	-21.0273	-21.6132	-20.4552	-13.4012	-17.0332	-15.8167	-17.306
2964_Mm_2009.8_pos	-17.978	-19.559	-14.3705	-18.9463	-16.4949	-18.7656	-18.6781	-17.2826	-19.9957	-22.097	-22.1846	-17.8904	-18.153	-22.097	-24.141	-22.8363	-22.77	-19.7943	-24.0217	-18.5906	-17.6279	-16.2324	-17.5404	-18.6838	-17.5404	-17.4528	-17.3653	-21.1287	-18.3337	-19.8207	-26.0665	-20.0833	-18.2462	-21.0411	-22.3596	-21.1287	-18.4212	-19.6457	-22.4471	-21.1287	-15.7073	-21.3912	-22.3596	-21.0411	-22.4471	-22.1846	-17.8086	-17.8086	-22.2721
3019_Mm_2009.9_neg	-14.423	-19.6911	-18.11	-19.0784	-17.8475	-13.8563	-17.3761	-18.6352	-21.3483	-22.2291	-22.3167	-16.4584	-16.851	-22.2291	-24.2731	-22.9684	-22.9021	-19.9264	-25.3742	-17.2886	-9.65879	-17.5849	-11.8933	-18.8159	-16.2384	-16.1509	-16.0633	-19.6966	-18.4658	-21.1732	-26.1986	-21.4358	-18.3783	-19.6091	-22.4917	-19.8267	-18.5533	-20.9982	-22.5792	-19.8267	-17.0598	-20.0893	-22.4917	-15.3924	-22.5792	-22.3167	-17.9407	-17.9407	-22.4042
305_Mm_2002.4_pos	-11.5184	-11.0791	-11.5184	-9.9228	-11.5444	-11.4413	-11.4497	-11.4667	-12.4093	-11.9427	-10.8137	-11.5271	-11.5011	-10.7262	-15.1822	-13.0611	-13.5471	-11.3878	-16.4352	-11.4582	-11.5531	-11.5705	-11.5618	-9.9488	-11.5618	-11.5705	-11.5791	-12.3218	-7.31841	-12.2343	-16.2912	-12.4968	-9.9922	-12.2343	-12.2053	-12.3218	-10.6344	-12.0592	-4.47237	-12.3218	-11.6226	-12.5843	-11.6483	-12.2343	-8.41115	-10.8137	-11.2521	-7.37052	-10.9012
307_Mm_2002.5_neg	-15.3487	-15.2887	-15.3487	-15.3487	-15.3747	-15.272	-15.2803	-15.2972	-16.3358	-16.2483	-16.3358	-15.3574	-15.3315	-16.2483	-12.745	-16.3358	-17.4736	-15.2209	-20.3617	-15.2887	-15.3834	-15.4008	-15.3921	-15.3747	-15.3921	-15.4008	-15.4094	-16.2483	-15.4094	-16.1608	-13.9475	-16.4233	-15.4181	-16.1608	-16.5109	-16.2483	-15.4008	-15.9857	-16.5984	-16.2483	-15.4529	-16.5109	-16.5109	-16.1608	-16.5984	-16.3358	-15.4615	-15.4615	-16.4233
309_Mm_2002.5_pos	-11.5543	-11.1152	-11.5543	-10.6183	-11.5803	-11.4776	-11.4859	-11.5027	-12.5414	-12.0748	-11.6054	-11.563	-11.537	-11.5178	-15.2209	-13.1932	-13.6792	-11.4265	-16.5673	-11.4943	-11.589	-11.6063	-11.5977	-10.6443	-11.5977	-11.6063	-11.615	-12.4539	-10.679	-12.3664	-16.4233	-12.6289	-10.6877	-12.3664	-12.3374	-12.4539	-10.345	-12.1913	-11.8679	-12.4539	-11.6584	-12.7164	-5.33885	-12.3664	-11.8679	-11.6054	-11.288	-10.7311	-11.6929
311_Mm_2002.5_pos	-10.586	-11.4943	-9.36552	-11.5543	-7.74749	-10.5092	-10.5175	-6.10321	-7.14186	-12.4539	-12.5414	-10.5946	-10.5687	-12.4539	-15.2209	-13.1932	-13.1269	-10.8742	-12.7344	-10.5259	-10.6206	-7.77352	-10.6293	-11.5803	-10.6293	-10.638	-10.6467	-11.4855	-11.615	-8.53354	-16.4233	-8.7961	-11.6237	-11.398	-12.7164	-11.4855	-11.6063	-8.3585	-12.804	-11.4855	-7.82562	-11.7481	-12.7164	-11.398	-12.804	-12.5414	-11.6671	-11.6671	-12.6289
312_Mm_2002.5_pos	-11.5543	-7.74798	-11.5543	-11.1752	-11.5803	-11.4776	-11.4859	-11.5027	-12.5414	-8.7076	-12.1623	-11.563	-11.537	-12.0748	-15.2209	-13.1932	-13.6792	-11.4265	-16.5673	-11.4943	-11.589	-11.6063	-11.5977	-11.2012	-11.5977	-11.6063	-11.615	-12.4539	-11.2359	-12.3664	-16.4233	-12.6289	-11.2446	-12.3664	-8.00419	-12.4539	-11.2273	-12.1913	-12.4249	-12.4539	-11.6584	-12.7164	-12.3374	-12.3664	-12.4249	-12.1623	-7.92084	-11.288	-12.2498
315_Mm_2002.6_pos	-10.6219	-11.5304	-9.40145	-11.5903	-5.95218	-10.5456	-10.5538	-7.70602	-8.84068	-12.586	-12.6735	-10.6305	-10.6046	-12.586	-15.2605	-13.3253	-13.259	-10.9138	-12.495	-10.5621	-10.6565	-5.0914	-10.6652	-11.6162	-10.6652	-10.6739	-10.6826	-11.6176	-11.6509	-8.29429	-16.5554	-7.09695	-11.6596	-11.5301	-12.8485	-11.6176	-11.6422	-8.11926	-12.9361	-11.6176	-6.03029	-11.8802	-12.8485	-11.5301	-12.9361	-12.6735	-11.703	-11.703	-12.761
34_Mm_2000.4_neg	-9.83211	-10.7397	-8.61167	-10.8005	-6.99371	-9.75394	-9.76263	-3.73332	-3.47485	-10.4962	-10.4903	-9.8408	-9.81474	-10.4962	-14.4559	-11.1421	-10.3528	-10.1092	-9.96032	-9.77131	-9.86685	-7.01977	-9.87554	-10.8265	-9.87554	-9.88423	-9.89291	-9.52785	-10.8613	-6.66998	-14.2798	-6.65259	-10.87	-9.53444	-10.4818	-9.52785	-10.8526	-6.68459	-10.4799	-9.52785	-7.07188	-9.51341	-10.4818	-9.53444	-10.4799	-10.4903	-10.9134	-10.9134	-10.4854
361_Mm_2002.7_pos	-10.6578	-11.5667	-9.43739	-11.6262	-5.54921	-10.5821	-10.5902	-7.7422	-8.97278	-12.7181	-12.8056	-10.6665	-10.6406	-12.7181	-15.3015	-13.4574	-13.3911	-10.9548	-12.6271	-10.5983	-10.6924	-6.0141	-10.7011	-11.6521	-10.7011	-10.7098	-10.7185	-11.7497	-11.6868	-8.42639	-16.6875	-5.73302	-11.6955	-11.6622	-12.9806	-11.7497	-11.6781	-8.25135	-13.0682	-11.7497	-5.6273	-12.0123	-12.9806	-11.6622	-13.0682	-12.8056	-11.7389	-11.7389	-12.8931
365_Mn_2002.8_neg	-9.25972	-11.6031	-10.6938	-11.6622	-10.7197	-9.18485	-6.64178	-10.6429	-11.9693	-12.8502	-12.9377	-9.26834	-6.6917	-12.8502	-15.3442	-13.5895	-13.5231	-10.9974	-15.9953	-7.92444	-9.29428	-10.7457	-9.30294	-11.6881	-8.02671	-8.03538	-4.35788	-10.4477	-11.7227	-11.7943	-16.8196	-12.0569	-11.7314	-10.3602	-13.1127	-9.17151	-11.7141	-11.6193	-13.2003	-9.17151	-10.7978	-9.43407	-13.1127	-10.3602	-13.2003	-12.9377	-11.7748	-11.7748	-13.0252
369_Mm_2002.7_pos	-10.6578	-11.5667	-9.43739	-11.6262	-5.54921	-10.5821	-10.5902	-7.7422	-8.97278	-12.7181	-12.8056	-10.6665	-10.6406	-12.7181	-15.3015	-13.4574	-13.3911	-10.9548	-12.6271	-10.5983	-10.6924	-6.0141	-10.7011	-11.6521	-10.7011	-10.7098	-10.7185	-11.7497	-11.6868	-8.42639	-16.6875	-5.73302	-11.6955	-11.6622	-12.9806	-11.7497	-11.6781	-8.25135	-13.0682	-11.7497	-5.6273	-12.0123	-12.9806	-11.6622	-13.0682	-12.8056	-11.7389	-11.7389	-12.8931
36_Mm_1998.4_neg	-10.0826	-9.64274	-10.0826	-5.22711	-10.1087	-10.0045	-10.0131	-10.0305	-9.7613	-9.39088	-7.61422	-10.0913	-10.0653	-6.4683	-13.7381	-10.4131	-9.64986	-9.94366	-11.1513	-10.0218	-10.1174	-10.1348	-10.1261	-6.80702	-10.1261	-10.1348	-10.1434	-9.76997	-8.54782	-9.77865	-13.547	-9.75262	-8.00505	-9.77865	-9.36486	-9.76997	-9.1987	-9.79601	-8.13968	-9.76997	-10.1869	-9.74395	-8.8079	-9.77865	-8.13968	-7.61422	-9.81646	-8.59994	-7.60555
373_Mm_2002.8_pos	-10.6938	-11.6031	-9.47335	-11.6622	-6.02402	-10.6189	-10.6267	-7.77847	-9.10488	-12.8502	-12.9377	-10.7024	-10.6766	-12.8502	-15.3442	-13.5895	-13.5231	-10.9974	-12.7592	-10.6347	-10.7284	-5.16322	-10.737	-11.6881	-10.737	-10.7457	-10.7544	-11.8818	-11.7227	-8.55849	-16.8196	-7.36115	-11.7314	-11.7943	-13.1127	-11.8818	-11.7141	-8.38345	-13.2003	-11.8818	-6.10208	-12.1444	-13.1127	-11.7943	-13.2003	-12.9377	-11.7748	-11.7748	-13.0252
38_Mm_2000.4_neg	-9.83211	-10.7397	-6.22469	-10.8005	-8.63772	-9.75394	-9.76263	-8.55955	-8.30153	-10.4962	-10.4903	-9.8408	-9.81474	-10.4962	-14.4559	-11.1421	-10.3528	-10.1092	-11.6045	-9.77131	-9.86685	-8.66378	-9.87554	-10.8265	-9.87554	-9.88423	-9.89291	-9.52785	-10.8613	-8.31399	-14.2798	-8.2966	-10.87	-9.53444	-10.4818	-9.52785	-10.8526	-8.32861	-10.4799	-9.52785	-8.7159	-9.51341	-10.4818	-9.53444	-10.4799	-10.4903	-10.9134	-10.9134	-10.4854
391_Mm_2002.7_pos	-11.6262	-11.1876	-11.6262	-6.77072	-11.6521	-11.5505	-11.5585	-11.575	-12.8056	-12.339	-10.6585	-11.6348	-11.609	-9.41641	-15.3015	-13.4574	-13.9434	-11.5071	-16.8315	-11.5667	-11.6608	-11.6781	-11.6695	-8.35047	-11.6695	-11.6781	-11.6868	-12.7181	-10.0912	-12.6306	-16.6875	-12.8931	-9.54843	-12.6306	-12.6016	-12.7181	-10.7421	-12.4555	-11.4726	-12.7181	-11.7302	-12.9806	-12.0446	-12.6306	-11.4726	-10.6585	-11.3598	-10.1433	-10.746
392_Mm_2002.8_neg	-11.6622	-11.224	-11.6622	-8.36049	-11.6881	-11.5873	-11.5951	-11.6113	-12.9377	-12.4711	-10.7906	-11.6708	-11.645	-6.74371	-15.3442	-13.5895	-14.0755	-11.5498	-16.9636	-11.6031	-11.6967	-11.7141	-11.7054	-2.98713	-11.7054	-11.7141	-11.7227	-12.8502	-10.1271	-12.7627	-16.8196	-13.0252	-9.58433	-12.7627	-12.7337	-12.8502	-10.778	-12.5876	-11.6046	-12.8502	-11.7661	-13.1127	-12.1767	-12.7627	-11.6046	-10.7906	-11.3957	-10.1792	-10.8781
396_Mm_2002.9_pos	-10.7298	-11.6397	-9.50934	-11.6981	-6.05995	-10.656	-10.6635	-7.81486	-9.23697	-12.9823	-13.0698	-10.7384	-10.7127	-12.9823	-15.3893	-13.7216	-13.6552	-11.0425	-12.8913	-10.6713	-10.7643	-1.89224	-10.7729	-11.724	-10.7729	-10.7816	-10.7903	-12.0139	-11.7586	-8.69059	-16.9517	-7.49324	-11.7673	-11.9264	-13.2448	-12.0139	-11.75	-8.51555	-13.3324	-12.0139	-6.13798	-12.2765	-13.2448	-11.9264	-13.3324	-13.0698	-11.8107	-11.8107	-13.1573
397_Mm_2002.9_neg	-11.6981	-11.2606	-11.6981	-10.7621	-11.724	-11.6244	-11.6319	-11.6477	-13.0698	-12.6032	-12.1337	-11.7067	-11.6811	-12.0462	-15.3893	-13.7216	-14.2076	-11.5948	-17.0957	-11.6397	-11.7326	-11.75	-11.7413	-10.7879	-11.7413	-11.75	-11.7586	-12.9823	-10.8226	-12.8948	-16.9517	-13.1573	-10.8313	-12.8948	-12.8657	-12.9823	-10.4886	-12.7197	-12.3963	-12.9823	-11.802	-13.2448	-10.9326	-12.8948	-12.3963	-12.1337	-11.4316	-10.8747	-12.2213
398_Mm_2002.9_pos	-10.7298	-11.6397	-9.50934	-11.6981	-6.05995	-10.656	-10.6635	-7.81486	-9.23697	-12.9823	-13.0698	-10.7384	-10.7127	-12.9823	-15.3893	-13.7216	-13.6552	-11.0425	-12.8913	-10.6713	-10.7643	-5.19913	-10.7729	-11.724	-10.7729	-10.7816	-10.7903	-12.0139	-11.7586	-8.69059	-16.9517	-7.49324	-11.7673	-11.9264	-13.2448	-12.0139	-11.75	-8.51555	-13.3324	-12.0139	-6.13798	-12.2765	-13.2448	-11.9264	-13.3324	-13.0698	-11.8107	-11.8107	-13.1573
402_Mm_2002.8_neg	-12.3139	-12.2549	-12.3139	-12.3139	-12.3398	-12.2391	-12.2469	-12.2631	-13.5895	-13.502	-13.5895	-12.3226	-12.2968	-13.502	-15.3442	-4.26221	-14.7272	-12.2015	-17.6154	-12.2549	-12.3485	-12.3658	-12.3572	-12.3398	-12.3572	-12.3658	-12.3745	-13.502	-12.3745	-13.4144	-16.8196	-13.677	-12.3832	-13.4144	-13.7645	-13.502	-12.3658	-13.2394	-13.852	-13.502	-12.4179	-13.7645	-13.7645	-13.4144	-13.852	-13.5895	-12.4266	-12.4266	-13.677
423_Mm_2002.9_neg	-10.7298	-11.6397	-7.12237	-11.6981	-9.53518	-10.656	-10.6635	-9.45888	-10.881	-12.9823	-13.0698	-10.7384	-10.7127	-12.9823	-15.3893	-13.7216	-13.6552	-11.0425	-14.9069	-10.6713	-10.7643	-9.56115	-10.7729	-11.724	-10.7729	-10.7816	-10.7903	-12.0139	-11.7586	-10.7059	-16.9517	-10.9685	-11.7673	-11.9264	-13.2448	-12.0139	-11.75	-10.5309	-13.3324	-12.0139	-9.61321	-12.2765	-13.2448	-11.9264	-13.3324	-13.0698	-11.8107	-11.8107	-13.1573
427_Mm_2002.9_neg	-10.7298	-11.6397	-7.12237	-11.6981	-9.53518	-10.656	-10.6635	-9.45888	-10.881	-12.9823	-13.0698	-10.7384	-10.7127	-12.9823	-15.3893	-13.7216	-13.6552	-11.0425	-14.9069	-10.6713	-10.7643	-9.56115	-10.7729	-11.724	-10.7729	-10.7816	-10.7903	-12.0139	-11.7586	-10.7059	-16.9517	-10.9685	-11.7673	-11.9264	-13.2448	-12.0139	-11.75	-10.5309	-13.3324	-12.0139	-9.61321	-12.2765	-13.2448	-11.9264	-13.3324	-13.0698	-11.8107	-11.8107	-13.1573
484_Mv_2003.3_pos	-7.18705	-11.789	-10.8741	-11.8425	-10.8995	-6.87151	-9.38066	-10.8272	-12.6298	-13.5107	-13.5982	-9.31836	-9.42356	-13.5107	-15.6207	-14.25	-14.1836	-11.2739	-16.6557	-9.38654	-6.96979	-10.9253	-6.97839	-11.8679	-9.48261	-9.49123	-9.49986	-10.9781	-11.9023	-12.4548	-17.4801	-12.7173	-11.911	-10.8906	-13.7732	-11.1082	-11.8937	-12.2797	-13.8607	-11.1082	-10.9772	-11.3708	-13.7732	-8.51648	-13.8607	-13.5982	-11.9543	-11.9543	-13.6857
514_Mm_2003.4_pos	-11.8788	-11.4486	-11.8788	-10.2831	-11.9039	-11.8191	-11.8228	-11.8336	-13.7303	-13.2637	-12.1347	-11.8871	-11.8626	-12.0472	-15.7064	-14.3821	-14.868	-11.912	-17.7562	-11.8277	-11.9125	-11.9296	-11.921	-10.3083	-11.921	-11.9296	-11.9382	-13.6428	-8.47963	-13.5552	-17.6122	-13.8178	-10.3513	-13.5552	-13.5262	-13.6428	-10.9936	-13.3802	-10.5342	-13.6428	-11.9815	-13.9053	-12.9693	-13.5552	-10.5342	-12.1347	-11.6111	-8.53157	-12.2222
516_Mm_2003.4_neg	-12.5305	-12.4795	-12.5305	-12.5305	-12.5557	-12.4709	-12.4745	-12.4853	-14.3821	-14.2945	-14.3821	-12.5389	-12.5143	-14.2945	-15.7064	-9.01035	-15.5198	-12.5638	-18.408	-12.4795	-12.5643	-12.5814	-12.5728	-12.5557	-12.5728	-12.5814	-12.59	-14.2945	-12.59	-14.207	-17.6122	-14.4696	-12.5987	-14.207	-14.5571	-14.2945	-12.5814	-14.032	-14.6446	-14.2945	-12.6333	-14.5571	-14.5571	-14.207	-14.6446	-14.3821	-12.642	-12.642	-14.4696
517_Mm_2003.4_neg	-12.5305	-12.4795	-12.5305	-12.5305	-12.5557	-12.4709	-12.4745	-12.4853	-14.3821	-14.2945	-14.3821	-12.5389	-12.5143	-14.2945	-15.7064	-5.0548	-15.5198	-12.5638	-18.408	-12.4795	-12.5643	-12.5814	-12.5728	-12.5557	-12.5728	-12.5814	-12.59	-14.2945	-12.59	-14.207	-17.6122	-14.4696	-12.5987	-14.207	-14.5571	-14.2945	-12.5814	-14.032	-14.6446	-14.2945	-12.6333	-14.5571	-14.5571	-14.207	-14.6446	-14.3821	-12.642	-12.642	-14.4696
518_Mm_2003.4_neg	-10.9104	-11.8277	-4.96382	-11.8788	-9.71514	-10.8507	-10.8544	-9.64475	-11.5415	-13.6428	-13.7303	-10.9187	-10.8942	-13.6428	-15.7064	-14.3821	-14.3157	-11.3597	-15.5674	-10.8593	-10.9441	-9.74082	-10.9527	-11.9039	-10.9527	-10.9613	-10.9699	-12.6744	-11.9382	-11.3664	-17.6122	-11.629	-11.9469	-12.5869	-13.9053	-12.6744	-11.9296	-11.1914	-13.9928	-12.6744	-9.79271	-12.937	-13.9053	-12.5869	-13.9928	-13.7303	-11.9902	-11.9902	-13.8178
542_Mm_2003.1_pos	-15.5646	-15.5079	-15.5646	-15.5646	-15.5903	-15.4942	-15.5008	-15.5154	-17.1284	-17.0409	-17.1284	-15.5731	-15.5477	-17.0409	-13.0149	-17.1284	-18.2662	-15.4908	-21.1543	-15.5079	-15.5989	-15.6162	-15.6076	-15.5903	-15.6076	-15.6162	-15.6249	-17.0409	-15.6249	-16.9534	-14.7401	-17.2159	-15.6335	-16.9534	-17.3034	-17.0409	-15.6162	-16.7783	-17.391	-17.0409	-15.6682	-17.3034	-17.3034	-16.9534	-17.391	-17.1284	-15.6769	-15.6769	-17.2159
543_Mm_2002.9_pos	-15.4926	-15.4341	-15.4926	-15.4926	-15.5184	-15.4188	-15.4263	-15.4421	-16.8642	-16.7767	-16.8642	-15.5012	-15.4755	-16.7767	-12.9134	-16.8642	-18.002	-15.3893	-20.8901	-15.4341	-15.5271	-15.5444	-15.5357	-15.5184	-15.5357	-15.5444	-15.553	-16.7767	-15.553	-16.6892	-14.4759	-16.9517	-15.5617	-16.6892	-17.0393	-16.7767	-15.5444	-16.5141	-17.1268	-16.7767	-15.5964	-17.0393	-17.0393	-16.6892	-17.1268	-16.8642	-15.6051	-15.6051	-16.9517
547_Mn_2003.1_pos	-9.36777	-11.7135	-10.8018	-11.7702	-10.8275	-9.29738	-8.02774	-10.7527	-12.3656	-13.2465	-13.334	-9.3763	-8.07467	-13.2465	-15.4908	-13.9858	-13.9194	-11.1441	-16.3915	-3.47594	-9.40207	-10.8534	-9.41071	-11.7959	-7.39307	-5.30832	-8.15178	-10.844	-11.8305	-12.1906	-17.2159	-12.4531	-11.8391	-10.7565	-13.509	-8.26875	-11.8218	-12.0155	-13.5966	-8.26875	-10.9054	-8.53131	-13.509	-10.7565	-13.5966	-13.334	-11.8825	-11.8825	-13.4215
549_Mm_2003.2_pos	-7.15088	-11.751	-10.8379	-11.8063	-10.8635	-5.72874	-9.34196	-10.7897	-12.4977	-13.3786	-13.4661	-9.28225	-9.38716	-13.3786	-15.5507	-14.1179	-14.0515	-11.204	-16.5236	-9.34855	-5.09288	-10.8894	-4.59242	-11.8319	-9.44665	-9.45529	-9.46393	-10.846	-11.8664	-12.3227	-17.348	-12.5852	-11.875	-10.7585	-13.6411	-10.9761	-11.8577	-12.1476	-13.7287	-10.9761	-10.9413	-11.2387	-13.6411	-5.37057	-13.7287	-13.4661	-11.9184	-11.9184	-13.5536
553_Mn_2003.3_pos	-9.44005	-11.789	-10.8741	-11.8425	-10.8995	-9.37574	-5.82782	-10.8272	-12.6298	-13.5107	-13.5982	-9.44845	-6.39121	-13.5107	-15.6207	-14.25	-14.1836	-11.2739	-16.6557	-8.11031	-9.47402	-10.9253	-9.48261	-11.8679	-8.20638	-8.215	-6.949	-11.1082	-11.9023	-12.4548	-17.4801	-12.7173	-11.911	-11.0207	-13.7732	-9.832	-11.8937	-12.2797	-13.8607	-9.832	-10.9772	-10.0946	-13.7732	-11.0207	-13.8607	-13.5982	-11.9543	-11.9543	-13.6857
555_Mm_2003.3_pos	-10.8741	-11.789	-9.65368	-11.8425	-6.20385	-10.8098	-10.8147	-7.96274	-9.76536	-13.5107	-13.5982	-10.8825	-10.8576	-13.5107	-15.6207	-14.25	-14.1836	-11.2739	-13.4197	-10.8206	-10.9081	-5.34286	-10.9167	-11.8679	-10.9167	-10.9253	-10.9339	-12.5423	-11.9023	-9.21898	-17.4801	-8.02163	-11.911	-12.4548	-13.7732	-12.5423	-11.8937	-9.04394	-13.8607	-12.5423	-6.28157	-12.8049	-13.7732	-12.4548	-13.8607	-13.5982	-11.9543	-11.9543	-13.6857
556_Mm_2003.3_neg	-7.18705	-11.789	-10.8741	-11.8425	-10.8995	-5.23976	-9.38066	-10.8272	-12.6298	-13.5107	-13.5982	-9.31836	-9.42356	-13.5107	-15.6207	-14.25	-14.1836	-11.2739	-16.6557	-9.38654	-5.86667	-10.9253	-5.87527	-11.8679	-9.48261	-9.49123	-9.49986	-10.9781	-11.9023	-12.4548	-17.4801	-12.7173	-11.911	-10.8906	-13.7732	-11.1082	-11.8937	-12.2797	-13.8607	-11.1082	-10.9772	-11.3708	-13.7732	-7.41331	-13.8607	-13.5982	-11.9543	-11.9543	-13.6857
55_Mm_2000.4_neg	-10.2482	-10.7397	-10.2482	-10.8005	-10.2742	-10.17	-10.1787	-10.1961	-9.93803	-10.4962	-10.4903	-10.2569	-10.2308	-10.4962	-14.4559	-11.1421	-6.23327	-3.6563	-13.241	-10.1874	-10.2829	-10.3003	-10.2916	-10.8265	-10.2916	-10.3003	-10.309	-9.94391	-10.8613	-9.95049	-14.2798	-9.9331	-10.87	-9.95049	-10.4818	-9.94391	-10.8526	-9.96511	-10.4799	-9.94391	-10.3524	-9.92946	-10.4818	-9.95049	-10.4799	-10.4903	-10.9134	-10.9134	-10.4854
561_Mm_2003.4_pos	-15.6732	-15.6221	-15.6732	-15.6732	-15.6984	-15.6135	-15.6172	-15.628	-17.5247	-17.4372	-17.5247	-15.6815	-15.657	-17.4372	-13.2306	-17.5247	-18.6625	-15.7064	-21.5506	-15.6221	-15.7069	-15.724	-15.7154	-15.6984	-15.7154	-15.724	-15.7327	-17.4372	-15.7327	-17.3497	-15.1364	-17.6122	-15.7413	-17.3497	-17.6997	-17.4372	-15.724	-17.1746	-17.7873	-17.4372	-15.7759	-17.6997	-17.6997	-17.3497	-17.7873	-17.5247	-15.7846	-15.7846	-17.6122
585_Mm_2003.4_pos	-11.3265	-11.8277	-11.3265	-11.8788	-11.3516	-11.2668	-11.2704	-11.2812	-13.178	-13.6428	-13.7303	-11.3348	-11.3102	-13.6428	-15.7064	-14.3821	-10.1962	-3.75051	-17.2039	-11.2754	-11.3602	-11.3773	-11.3687	-11.9039	-11.3687	-11.3773	-11.3859	-13.0905	-11.9382	-13.0029	-17.6122	-13.2655	-11.9469	-13.0029	-13.9053	-13.0905	-11.9296	-12.8279	-13.9928	-13.0905	-11.4292	-13.353	-13.9053	-13.0029	-13.9928	-13.7303	-11.9902	-11.9902	-13.8178
589_Mm_2003.5_neg	-11.9152	-11.4882	-11.9152	-10.3195	-11.9401	-11.8618	-11.8637	-11.8723	-13.8624	-13.3958	-12.2668	-11.9233	-11.8993	-12.1793	-15.8189	-14.5142	-15.0001	-12.0245	-17.8883	-11.8673	-11.9485	-11.9656	-11.957	-10.3444	-11.957	-11.9656	-11.9742	-13.7749	-7.71349	-13.6873	-17.7443	-13.9499	-10.3872	-13.6873	-13.6583	-13.7749	-11.0296	-13.5123	-6.78887	-13.7749	-12.0174	-14.0374	-13.1014	-13.6873	-9.86422	-12.2668	-11.647	-7.76538	-12.3543
5_Mm_2001.1_pos	-10.0834	-10.9909	-8.86291	-11.0517	-6.87361	-10.0052	-10.0139	-7.16679	-6.9873	-10.8048	-10.8201	-10.092	-10.066	-10.8048	-14.7074	-11.4719	-11.2775	-10.3606	-9.52887	-10.0226	-10.1181	-6.89967	-10.1268	-11.0778	-10.1268	-10.1355	-10.1442	-9.83645	-11.1125	-5.64104	-14.6399	-6.64135	-11.1212	-9.82791	-10.8867	-9.83645	-11.1038	-3.59074	-10.9546	-9.83645	-6.95178	-9.91834	-10.8867	-9.82791	-10.9546	-10.8201	-11.1646	-11.1646	-10.8455
633_Mm_2003.5_pos	-11.9152	-8.12104	-11.9152	-11.5361	-11.9401	-11.8618	-11.8637	-11.8723	-13.8624	-10.0286	-13.4833	-11.9233	-11.8993	-13.3958	-15.8189	-14.5142	-15.0001	-12.0245	-17.8883	-11.8673	-11.9485	-11.9656	-11.957	-11.561	-11.957	-11.9656	-11.9742	-13.7749	-11.5951	-13.6873	-17.7443	-13.9499	-11.6037	-13.6873	-6.53902	-13.7749	-11.5865	-13.5123	-13.7459	-13.7749	-12.0174	-14.0374	-13.6583	-13.6873	-13.7459	-13.4833	-8.27981	-11.647	-13.5708
649_Mm_2003.5_neg	-10.9468	-11.8673	-9.72634	-11.9152	-5.83712	-10.8934	-10.8953	-8.03943	-10.0296	-13.7749	-13.8624	-10.955	-10.931	-13.7749	-15.8189	-14.5142	-14.4478	-11.4722	-13.6839	-10.899	-10.9802	-6.30157	-10.9887	-11.9401	-10.9887	-10.9972	-11.0058	-12.8065	-11.9742	-9.48318	-17.7443	-6.7898	-11.9828	-12.719	-14.0374	-12.8065	-11.9656	-9.30814	-14.1249	-12.8065	-5.9145	-13.0691	-14.0374	-12.719	-14.1249	-13.8624	-12.0261	-12.0261	-13.9499
653_Mm_2003.5_pos	-11.9152	-7.14115	-11.9152	-11.5361	-11.9401	-11.8618	-11.8637	-11.8723	-13.8624	-9.73446	-13.4833	-11.9233	-11.8993	-13.3958	-15.8189	-14.5142	-15.0001	-12.0245	-17.8883	-11.8673	-11.9485	-11.9656	-11.957	-11.561	-11.957	-11.9656	-11.9742	-13.7749	-11.5951	-13.6873	-17.7443	-13.9499	-11.6037	-13.6873	-10.2911	-13.7749	-11.5865	-13.5123	-13.7459	-13.7749	-12.0174	-14.0374	-13.6583	-13.6873	-13.7459	-13.4833	-7.98569	-11.647	-13.5708
654_Mm_2003.5_pos	-10.9468	-11.8673	-9.72634	-11.9152	-6.276	-10.8934	-10.8953	-8.03943	-10.0296	-13.7749	-13.8624	-10.955	-10.931	-13.7749	-15.8189	-14.5142	-14.4478	-11.4722	-13.6839	-10.899	-10.9802	-2.65506	-10.9887	-11.9401	-10.9887	-10.9972	-11.0058	-12.8065	-11.9742	-9.48318	-17.7443	-8.28583	-11.9828	-12.719	-14.0374	-12.8065	-11.9656	-9.30814	-14.1249	-12.8065	-6.35338	-13.0691	-14.0374	-12.719	-14.1249	-13.8624	-12.0261	-12.0261	-13.9499
670_Mm_2003.5_pos	-10.9468	-11.8673	-8.19622	-11.9152	-9.75124	-10.8934	-10.8953	-9.68345	-11.6736	-13.7749	-13.8624	-10.955	-10.931	-13.7749	-15.8189	-14.5142	-14.4478	-11.4722	-15.6995	-10.899	-10.9802	-9.7768	-10.9887	-11.9401	-10.9887	-10.9972	-11.0058	-12.8065	-11.9742	-11.4985	-17.7443	-11.7611	-11.9828	-12.719	-14.0374	-12.8065	-11.9656	-11.3235	-14.1249	-12.8065	-9.82862	-13.0691	-14.0374	-12.719	-14.1249	-13.8624	-12.0261	-12.0261	-13.9499
673_Mn_2003.7_neg	-9.58605	-11.951	-11.0201	-11.9885	-11.0441	-9.55287	-8.2728	-10.9845	-13.1582	-14.0391	-14.1266	-9.59385	-8.29521	-14.0391	-16.0831	-14.7784	-14.712	-11.7364	-17.1841	-5.14264	-9.61836	-11.0693	-9.62677	-12.0125	-7.60913	-5.52428	-8.36754	-11.6366	-12.0462	-12.9832	-18.0085	-13.2457	-12.0548	-11.5491	-14.3016	-9.06134	-12.0377	-12.8081	-14.3891	-9.06134	-11.1209	-9.3239	-14.3016	-11.5491	-14.3891	-14.1266	-12.0979	-12.0979	-14.2141
675_Mm_2003.7_neg	-11.9885	-11.5719	-11.9885	-8.68682	-12.0125	-11.9553	-11.9515	-11.9528	-14.1266	-13.66	-11.9795	-11.9963	-11.9739	-7.93259	-16.0831	-14.7784	-15.2643	-12.2887	-18.1525	-11.951	-12.0208	-12.0377	-12.0292	-4.82813	-12.0292	-12.0377	-12.0462	-14.0391	-10.4506	-13.9515	-18.0085	-14.2141	-9.9077	-13.9515	-13.9225	-14.0391	-11.1016	-13.7765	-12.7935	-14.0391	-12.0893	-14.3016	-13.3656	-13.9515	-12.7935	-11.9795	-11.7188	-10.5023	-12.067
6_Mm_2001.1_neg	-10.0834	-10.9909	-8.86291	-11.0517	-6.87361	-10.0052	-10.0139	-7.16679	-6.9873	-10.8048	-10.8201	-10.092	-10.066	-10.8048	-14.7074	-11.4719	-11.2775	-10.3606	-9.52887	-10.0226	-10.1181	-6.89967	-10.1268	-11.0778	-10.1268	-10.1355	-10.1442	-9.83645	-11.1125	-5.64104	-14.6399	-6.64135	-11.1212	-9.82791	-10.8867	-9.83645	-11.1038	-2.2697	-10.9546	-9.83645	-6.95178	-9.91834	-10.8867	-9.82791	-10.9546	-10.8201	-11.1646	-11.1646	-10.8455
755_Mn_2003.7_neg	-9.45595	-11.951	-11.0201	-11.9885	-11.0441	-9.42277	-9.54903	-10.9845	-13.1582	-14.0391	-14.1266	-5.55308	-9.57144	-14.0391	-16.0831	-14.7784	-14.712	-11.7364	-17.1841	-9.54852	-9.48827	-11.0693	-9.49667	-12.0125	-9.62677	-9.63524	-9.64377	-8.57808	-12.0462	-12.9832	-18.0085	-13.2457	-12.0548	-7.50682	-14.3016	-11.6366	-12.0377	-12.8081	-14.3891	-11.6366	-11.1209	-11.8992	-14.3016	-11.419	-14.3891	-14.1266	-12.0979	-12.0979	-14.2141
767_Mn_2003.8_pos	-9.49303	-11.996	-11.0572	-12.0256	-11.0805	-9.47589	-9.59745	-11.0272	-13.2903	-14.1712	-14.2587	-8.10362	-9.60943	-14.1712	-16.2152	-14.9105	-14.8441	-11.8685	-17.3162	-9.5936	-9.52454	-11.1054	-9.53285	-12.0489	-9.66294	-9.67134	-9.67982	-10.2417	-12.0823	-13.1153	-18.1406	-13.3778	-12.0908	-10.1542	-14.4337	-11.7687	-12.0738	-12.9402	-14.5212	-11.7687	-11.1568	-12.0313	-14.4337	-11.5511	-14.5212	-14.2587	-12.1338	-12.1338	-14.3462
771_Mm_2003.8_neg	-12.0256	-11.617	-12.0256	-9.87849	-12.0489	-12.0084	-11.9999	-11.9955	-14.2587	-13.7921	-9.68891	-12.0331	-12.0119	-12.0241	-16.2152	-14.9105	-15.3964	-12.4208	-18.2846	-11.996	-12.0571	-12.0738	-12.0654	-9.90181	-12.0654	-12.0738	-12.0823	-14.1712	-10.4866	-14.0836	-18.1406	-14.3462	-5.93958	-14.0836	-14.0546	-14.1712	-11.1377	-13.9086	-12.9256	-14.1712	-12.1252	-14.4337	-13.4977	-14.0836	-12.9256	-9.68891	-11.7548	-10.5382	-9.16063
775_Mm_2003.8_pos	-11.0572	-11.996	-7.44978	-12.0256	-9.86008	-11.0401	-11.0315	-9.80672	-12.0699	-14.1712	-14.2587	-11.0647	-11.0435	-14.1712	-16.2152	-14.9105	-14.8441	-11.8685	-16.0958	-11.0277	-11.0887	-9.88498	-11.097	-12.0489	-11.097	-11.1054	-11.1139	-13.2028	-12.0823	-11.8948	-18.1406	-12.1574	-12.0908	-13.1153	-14.4337	-13.2028	-12.0738	-11.7198	-14.5212	-13.2028	-9.93639	-13.4654	-14.4337	-13.1153	-14.5212	-14.2587	-12.1338	-12.1338	-14.3462
779_Mm_2003.7_pos	-11.0201	-11.951	-9.79968	-11.9885	-6.34845	-10.9869	-10.9831	-8.12002	-10.2938	-14.0391	-14.1266	-11.0279	-11.0055	-14.0391	-16.0831	-14.7784	-14.712	-11.7364	-13.9481	-10.9826	-11.0524	-5.48687	-11.0608	-12.0125	-11.0608	-11.0693	-11.0778	-13.0707	-12.0462	-9.74737	-18.0085	-8.55003	-12.0548	-12.9832	-14.3016	-13.0707	-12.0377	-9.57233	-14.3891	-13.0707	-6.42522	-13.3333	-14.3016	-12.9832	-14.3891	-14.1266	-12.0979	-12.0979	-14.2141
783_Mm_2003.8_pos	-11.0572	-11.996	-9.83676	-12.0256	-6.38484	-11.0401	-11.0315	-8.16271	-10.4259	-14.1712	-14.2587	-11.0647	-11.0435	-14.1712	-16.2152	-14.9105	-14.8441	-11.8685	-14.0802	-11.0277	-11.0887	-4.50785	-11.097	-12.0489	-11.097	-11.1054	-11.1139	-13.2028	-12.0823	-9.87947	-18.1406	-8.68212	-12.0908	-13.1153	-14.4337	-13.2028	-12.0738	-9.70443	-14.5212	-13.2028	-6.46115	-13.4654	-14.4337	-13.1153	-14.5212	-14.2587	-12.1338	-12.1338	-14.3462
787_Mm_2003.8_pos	-11.0572	-11.996	-9.83676	-12.0256	-6.38484	-11.0401	-11.0315	-8.16271	-10.4259	-14.1712	-14.2587	-11.0647	-11.0435	-14.1712	-16.2152	-14.9105	-14.8441	-11.8685	-14.0802	-11.0277	-11.0887	-4.72208	-11.097	-12.0489	-11.097	-11.1054	-11.1139	-13.2028	-12.0823	-9.87947	-18.1406	-8.68212	-12.0908	-13.1153	-14.4337	-13.2028	-12.0738	-9.70443	-14.5212	-13.2028	-6.46115	-13.4654	-14.4337	-13.1153	-14.5212	-14.2587	-12.1338	-12.1338	-14.3462
798_Mm_2004.2_pos	-11.211	-12.2274	-7.6036	-12.1794	-10.008	-11.3681	-11.3003	-10.0132	-12.5983	-14.6996	-14.7871	-11.2159	-11.2055	-14.6996	-16.7436	-15.4389	-15.3725	-12.3968	-16.6242	-11.2591	-11.2355	-10.0304	-11.243	-12.1968	-11.243	-11.2508	-11.2588	-13.7312	-12.2272	-12.4232	-18.669	-12.6858	-12.2354	-13.6437	-14.9621	-13.7312	-12.2192	-12.2482	-15.0496	-13.7312	-10.0803	-13.9937	-14.9621	-13.6437	-15.0496	-14.7871	-12.2777	-12.2777	-14.8746
799_Mm_2004.3_neg	-12.2203	-11.9341	-12.2203	-10.6247	-12.2348	-12.4686	-12.3811	-12.272	-14.9192	-14.4526	-13.3236	-12.224	-12.2189	-13.236	-16.8757	-15.5709	-16.0569	-13.0813	-18.9451	-12.3132	-12.2413	-12.256	-12.2485	-10.6391	-12.2485	-12.256	-12.2638	-14.8316	-8.80514	-14.7441	-18.8011	-15.0067	-10.6762	-14.7441	-14.7151	-14.8316	-11.3199	-14.5691	-11.7231	-14.8316	-12.3051	-15.0942	-14.1582	-14.7441	-11.7231	-13.3236	-11.9346	-8.85505	-13.4111
800_Mm_2004.2_pos	-11.211	-12.2274	-9.99057	-12.1794	-6.53272	-11.3681	-11.3003	-8.36922	-10.9542	-14.6996	-14.7871	-11.2159	-11.2055	-14.6996	-16.7436	-15.4389	-15.3725	-12.3968	-14.6085	-11.2591	-11.2355	-5.66837	-11.243	-12.1968	-11.243	-11.2508	-11.2588	-13.7312	-12.2272	-10.4079	-18.669	-9.21052	-12.2354	-13.6437	-14.9621	-13.7312	-12.2192	-10.2328	-15.0496	-13.7312	-6.60505	-13.9937	-14.9621	-13.6437	-15.0496	-14.7871	-12.2777	-12.2777	-14.8746
802_Mm_2004.2_pos	-11.211	-12.2274	-9.99057	-12.1794	-6.53272	-11.3681	-11.3003	-8.36922	-10.9542	-14.6996	-14.7871	-11.2159	-11.2055	-14.6996	-16.7436	-15.4389	-15.3725	-12.3968	-14.6085	-11.2591	-11.2355	-5.66837	-11.243	-12.1968	-11.243	-11.2508	-11.2588	-13.7312	-12.2272	-10.4079	-18.669	-9.21052	-12.2354	-13.6437	-14.9621	-13.7312	-12.2192	-10.2328	-15.0496	-13.7312	-6.60505	-13.9937	-14.9621	-13.6437	-15.0496	-14.7871	-12.2777	-12.2777	-14.8746
806_Mm_2004.2_pos	-11.211	-12.2274	-9.99057	-12.1794	-6.53272	-11.3681	-11.3003	-8.36922	-10.9542	-14.6996	-14.7871	-11.2159	-11.2055	-14.6996	-16.7436	-15.4389	-15.3725	-12.3968	-14.6085	-11.2591	-11.2355	-5.66837	-11.243	-12.1968	-11.243	-11.2508	-11.2588	-13.7312	-12.2272	-10.4079	-18.669	-9.21052	-12.2354	-13.6437	-14.9621	-13.7312	-12.2192	-10.2328	-15.0496	-13.7312	-6.60505	-13.9937	-14.9621	-13.6437	-15.0496	-14.7871	-12.2777	-12.2777	-14.8746
807_Mm_2004.1_pos	-11.1714	-12.1575	-9.95092	-12.1397	-6.49525	-11.2557	-11.2145	-8.30933	-10.8221	-14.5675	-14.655	-11.1772	-11.1628	-14.5675	-16.6115	-15.3068	-15.2404	-12.2647	-14.4765	-11.1891	-11.1984	-4.83098	-11.2062	-12.1593	-11.2062	-11.2143	-11.2224	-13.5991	-12.1908	-10.2758	-18.5369	-9.07842	-12.1991	-13.5116	-14.83	-13.5991	-12.1826	-10.1007	-14.9175	-13.5991	-6.56904	-13.8616	-14.83	-13.5116	-14.9175	-14.655	-12.2417	-12.2417	-14.7425
813_Mm_2004.1_pos	-11.1714	-12.1575	-9.95092	-12.1397	-6.49525	-11.2557	-11.2145	-8.30933	-10.8221	-14.5675	-14.655	-11.1772	-11.1628	-14.5675	-16.6115	-15.3068	-15.2404	-12.2647	-14.4765	-11.1891	-11.1984	-4.83098	-11.2062	-12.1593	-11.2062	-11.2143	-11.2224	-13.5991	-12.1908	-10.2758	-18.5369	-9.07842	-12.1991	-13.5116	-14.83	-13.5991	-12.1826	-10.1007	-14.9175	-13.5991	-6.56904	-13.8616	-14.83	-13.5116	-14.9175	-14.655	-12.2417	-12.2417	-14.7425
817_Mm_2003.1_pos	-11.7702	-11.3344	-11.7702	-10.8342	-11.7959	-11.6998	-11.7064	-11.721	-13.334	-12.8674	-12.3979	-11.7787	-11.7533	-12.3104	-15.4908	-13.9858	-14.4718	-11.6964	-17.3599	-11.7135	-11.8045	-11.8218	-11.8132	-10.8598	-11.8132	-11.8218	-11.8305	-13.2465	-10.8944	-13.159	-17.2159	-13.4215	-10.9031	-13.159	-13.1299	-13.2465	-6.64247	-12.9839	-12.6605	-13.2465	-11.8738	-13.509	-12.2476	-13.159	-12.6605	-12.3979	-11.5034	-10.9464	-12.4855
819_Mn_2003.9_pos	-9.66059	-12.0445	-11.0947	-12.063	-11.1171	-9.66587	-6.61821	-11.0723	-13.4224	-14.3033	-14.3908	-9.6677	-4.32294	-14.3033	-16.3473	-15.0426	-14.9762	-12.0006	-17.4483	-8.36579	-9.69103	-11.1416	-9.69921	-12.0854	-8.42298	-8.43129	-7.16506	-11.9008	-12.1184	-13.2474	-18.2727	-13.5099	-12.1268	-11.8133	-14.5658	-10.6246	-12.11	-13.0723	-14.6533	-10.6246	-11.1928	-10.8871	-14.5658	-11.8133	-14.6533	-14.3908	-12.1698	-12.1698	-14.4783
821_Mm_2003.9_pos	-11.0947	-12.0445	-9.87422	-12.063	-6.4214	-11.0999	-11.0846	-8.2078	-10.558	-14.3033	-14.3908	-11.1018	-11.0822	-14.3033	-16.3473	-15.0426	-14.9762	-12.0006	-14.2123	-11.0761	-11.1251	-4.54408	-11.1333	-12.0854	-11.1333	-11.1416	-11.15	-13.3349	-12.1184	-10.0116	-18.2727	-8.81422	-12.1268	-13.2474	-14.5658	-13.3349	-12.11	-9.83653	-14.6533	-13.3349	-6.49709	-13.5975	-14.5658	-13.2474	-14.6533	-14.3908	-12.1698	-12.1698	-14.4783
827_Mm_2004.5_neg	-12.3081	-12.1787	-12.3081	-11.372	-12.3131	-12.7328	-12.6453	-12.4702	-15.1834	-14.7168	-14.2473	-12.3076	-12.3205	-14.1598	-17.1399	-15.8351	-16.3211	-13.3454	-19.2093	-12.5578	-12.318	-12.3305	-12.3239	-11.3771	-12.3239	-12.3305	-12.3376	-15.0958	-11.4016	-15.0083	-19.0653	-15.2709	-11.4091	-15.0083	-14.9793	-15.0958	-7.15117	-14.8333	-14.5099	-15.0958	-12.3774	-15.3584	-14.097	-15.0083	-14.5099	-14.2473	-12.0067	-11.4498	-14.3348
867_Mm_2004.5_pos	-12.3081	-8.81148	-12.3081	-11.929	-12.3131	-12.7328	-12.6453	-12.4702	-15.1834	-11.3496	-14.8043	-12.3076	-12.3205	-14.7168	-17.1399	-15.8351	-16.3211	-13.3454	-19.2093	-12.5578	-12.318	-12.3305	-12.3239	-11.934	-12.3239	-12.3305	-12.3376	-15.0958	-11.9585	-15.0083	-19.0653	-15.2709	-11.966	-15.0083	-10.6462	-15.0958	-11.9514	-14.8333	-15.0668	-15.0958	-12.3774	-15.3584	-14.9793	-15.0083	-15.0668	-14.8043	-8.63954	-12.0067	-14.8918
870_Mm_2004.6_pos	-7.70107	-12.6899	-11.3881	-12.3565	-11.3857	-6.3265	-10.3749	-11.634	-14.3471	-15.2279	-15.3155	-9.82013	-9.97792	-15.2279	-17.272	-15.9672	-15.9009	-12.9252	-18.373	-10.2874	-6.3479	-11.4001	-6.35283	-12.354	-9.96018	-9.96605	-9.97264	-12.6954	-12.3751	-14.1721	-19.1974	-14.4346	-12.3822	-12.6079	-15.4905	-12.8255	-12.3685	-13.997	-15.578	-12.8255	-11.4453	-13.0881	-15.4905	-9.13058	-15.578	-15.3155	-12.422	-12.422	-15.403
871_Mm_2004.5_pos	-12.3081	-7.83159	-12.3081	-11.929	-12.3131	-12.7328	-12.6453	-12.4702	-15.1834	-11.0554	-14.8043	-12.3076	-12.3205	-14.7168	-17.1399	-15.8351	-16.3211	-13.3454	-19.2093	-12.5578	-12.318	-12.3305	-12.3239	-11.934	-12.3239	-12.3305	-12.3376	-15.0958	-11.9585	-15.0083	-19.0653	-15.2709	-11.966	-15.0083	-11.6121	-15.0958	-11.9514	-14.8333	-15.0668	-15.0958	-12.3774	-15.3584	-14.9793	-15.0083	-15.0668	-14.8043	-8.34542	-12.0067	-14.8918
877_Mm_2004.5_pos	-11.3397	-12.5578	-10.1193	-12.3081	-6.64907	-11.7644	-11.6769	-8.63742	-11.3505	-15.0958	-15.1834	-11.3392	-11.3521	-15.0958	-17.1399	-15.8351	-15.7688	-12.7931	-15.0048	-11.5894	-11.3497	-5.7797	-11.3555	-12.3131	-11.3555	-11.3621	-11.3692	-14.1275	-12.3376	-10.8042	-19.0653	-9.60681	-12.3451	-14.04	-15.3584	-14.1275	-12.3305	-10.6291	-15.4459	-14.1275	-6.71338	-14.39	-15.3584	-14.04	-15.4459	-15.1834	-12.3858	-12.3858	-15.2709
880_Mm_2004.5_pos	-12.3081	-12.1787	-12.3081	-9.37001	-12.3131	-12.7328	-12.6453	-12.4702	-15.1834	-14.7168	-13.0363	-12.3076	-12.3205	-12.1578	-17.1399	-15.8351	-16.3211	-13.3454	-19.2093	-12.5578	-12.318	-12.3305	-12.3239	-9.37503	-12.3239	-12.3305	-12.3376	-15.0958	-10.742	-15.0083	-19.0653	-15.2709	-10.198	-15.0083	-14.9793	-15.0958	-11.3945	-14.8333	-13.8503	-15.0958	-12.3774	-15.3584	-14.4224	-15.0083	-13.8503	-13.0363	-12.0067	-10.7902	-13.1238
935_Mm_2004.6_pos	-12.3565	-8.94358	-12.3565	-11.9774	-12.354	-12.8649	-12.7774	-12.6023	-15.3155	-11.4817	-14.9364	-12.3527	-12.3804	-14.8489	-17.272	-15.9672	-16.4532	-13.4775	-19.3414	-12.6899	-12.3577	-12.3685	-12.3626	-11.975	-12.3626	-12.3685	-12.3751	-15.2279	-11.996	-15.1404	-19.1974	-15.403	-12.0031	-15.1404	-10.7782	-15.2279	-11.9894	-14.9654	-15.1989	-15.2279	-12.4137	-15.4905	-15.1114	-15.1404	-15.1989	-14.9364	-8.67572	-12.0429	-15.0239
938_Mn_2004.8_neg	-10.0671	-12.9541	-11.5011	-12.4695	-11.4735	-10.7267	-9.36291	-11.8982	-14.6113	-15.4921	-15.5797	-10.0518	-8.85742	-15.4921	-17.5362	-16.2314	-16.1651	-13.1894	-18.6372	-6.14577	-10.0389	-11.4785	-10.0408	-12.4418	-8.02312	-5.93346	-8.7731	-13.0897	-12.4518	-14.4363	-19.4616	-14.6988	-12.4576	-13.0022	-15.7547	-10.5144	-12.4468	-14.2612	-15.8422	-10.5144	-11.5183	-10.777	-15.7547	-13.0022	-15.8422	-15.5797	-12.4947	-12.4947	-15.6672
943_Mm_2004.6_pos	-12.3565	-8.64946	-12.3565	-11.9774	-12.354	-12.8649	-12.7774	-12.6023	-15.3155	-7.72059	-14.9364	-12.3527	-12.3804	-14.8489	-17.272	-15.9672	-16.4532	-13.4775	-19.3414	-12.6899	-12.3577	-12.3685	-12.3626	-11.975	-12.3626	-12.3685	-12.3751	-15.2279	-11.996	-15.1404	-19.1974	-15.403	-12.0031	-15.1404	-11.7442	-15.2279	-11.9894	-14.9654	-15.1989	-15.2279	-12.4137	-15.4905	-15.1114	-15.1404	-15.1989	-14.9364	-7.83864	-12.0429	-15.0239
947_Mm_2000.4_pos	-9.83211	-10.7397	-6.22469	-10.8005	-8.63772	-9.75394	-9.76263	-8.55955	-8.30153	-10.4962	-10.4903	-9.8408	-9.81474	-10.4962	-14.4559	-11.1421	-10.3528	-10.1092	-11.6045	-9.77131	-9.86685	-8.66378	-9.87554	-10.8265	-9.87554	-9.88423	-9.89291	-9.52785	-10.8613	-8.31399	-14.2798	-8.2966	-10.87	-9.53444	-10.4818	-9.52785	-10.8526	-8.32861	-10.4799	-9.52785	-8.7159	-9.51341	-10.4818	-9.53444	-10.4799	-10.4903	-10.9134	-10.9134	-10.4854
973_Mm_2004.7_neg	-12.4096	-12.4429	-12.4096	-9.10795	-12.3967	-12.997	-12.9095	-12.7344	-15.4476	-14.9809	-13.3005	-12.4011	-12.4503	-10.0554	-17.4041	-16.0993	-16.5853	-13.6096	-19.4735	-12.822	-12.3986	-12.4072	-12.4023	-7.09215	-12.4023	-12.4072	-12.4131	-15.36	-10.8175	-15.2725	-19.3295	-15.5351	-10.2726	-15.2725	-15.2435	-15.36	-11.4711	-15.0975	-14.1145	-15.36	-12.4501	-15.6226	-14.6866	-15.2725	-14.1145	-13.3005	-12.0792	-10.8627	-13.388
974_Mm_2004.9_pos	-11.5711	-13.0862	-2.82944	-12.5395	-10.3014	-12.2928	-12.2053	-10.8098	-13.5229	-15.6242	-15.7118	-11.5457	-11.6802	-15.6242	-17.6683	-16.3635	-16.2972	-13.3215	-17.5489	-12.1178	-11.518	-10.299	-11.5175	-12.4902	-11.5175	-11.5194	-11.5231	-14.6559	-12.4914	-13.3479	-19.5937	-13.6105	-12.4963	-14.5684	-15.8868	-14.6559	-12.4878	-13.1729	-15.9743	-14.6559	-10.3346	-14.9184	-15.8868	-14.5684	-15.9743	-15.7118	-12.5312	-12.5312	-15.7993
ELB_Mm_1999.9_pos	-9.65265	-10.5602	-8.43221	-10.621	-4.98268	-9.57448	-9.58316	-6.73608	-6.4695	-10.3103	-10.3023	-9.66134	-9.63528	-10.3103	-14.2765	-10.9541	-9.75828	-9.92974	-8.92834	-9.59185	-9.68739	-4.64689	-9.69608	-10.6471	-9.69608	-9.70477	-9.71345	-9.34198	-10.6818	-6.11436	-14.0889	-4.63013	-10.6905	-9.35016	-10.287	-9.34198	-10.6731	-6.13107	-10.2799	-9.34198	-5.06085	-9.31866	-10.287	-9.35016	-10.2799	-10.3023	-10.7339	-10.7339	-10.2945
GULI_Mn_1997.4_neg	-9.72371	-4.93532	-9.72371	-9.34462	-9.74977	-9.64554	-9.65423	-9.6716	-9.40234	-5.37057	-9.02325	-9.7324	-9.70634	-9.03193	-13.3792	-10.0541	-9.28951	-9.58474	-9.83033	-9.66291	-9.75846	-9.77583	-9.76714	-9.37068	-9.76714	-9.77583	-9.78452	-9.41102	-9.40542	-9.41971	-13.1881	-9.39365	-9.41411	-9.41971	-5.63862	-9.41102	-9.39674	-9.43708	-8.99719	-9.41102	-9.82794	-9.38497	-9.00588	-9.41971	-8.99719	-9.02325	-5.79618	-9.45754	-9.01456
MDL02_Mm_1998.9_neg	-9.29373	-10.2013	-8.07329	-10.2621	-4.17924	-9.21556	-9.22424	-6.37715	-6.10805	-9.94952	-9.94087	-9.30241	-9.27636	-9.94952	-13.9175	-10.5927	-9.28182	-9.57081	-7.60736	-9.23293	-9.32847	-4.64712	-9.33716	-10.2882	-9.33716	-9.34584	-9.35453	-8.98115	-10.3229	-5.75401	-13.7267	-2.41704	-10.3316	-8.98981	-9.92362	-8.98115	-10.3142	-5.77134	-9.91503	-8.98115	-4.25741	-8.95525	-9.92362	-8.98981	-9.91503	-9.94087	-10.375	-10.375	-9.93224
MDL08_Mm_1998.5_pos	-10.1185	-9.67863	-10.1185	-8.52292	-10.1446	-10.0404	-10.049	-10.0664	-9.7972	-9.42678	-8.20159	-10.1272	-10.1012	-8.21026	-13.774	-10.449	-9.68625	-9.97955	-11.2834	-10.0577	-10.1533	-10.1706	-10.162	-8.54897	-10.162	-10.1706	-10.1793	-9.80587	-4.52285	-9.81455	-13.5829	-9.78853	-8.5924	-9.81455	-9.40077	-9.80587	-9.23459	-9.83191	-5.51046	-9.80587	-10.2228	-9.77987	-8.84382	-9.81455	-3.70909	-8.20159	-9.85235	-5.15755	-8.19292
MDL10_Mm_1998.2_neg	-9.04248	-9.95005	-6.29191	-10.0109	-7.8481	-8.96431	-8.973	-7.76992	-7.50068	-9.69818	-9.68949	-9.05117	-9.02511	-9.69818	-13.6663	-10.3413	-9.02511	-9.31957	-8.6983	-8.98168	-9.07723	-7.87416	-9.08591	-10.0369	-9.08591	-9.0946	-9.10328	-8.72981	-10.0717	-7.51805	-13.4752	-7.492	-10.0803	-8.73849	-9.67214	-8.72981	-10.063	-7.53541	-9.66347	-8.72981	-7.92627	-8.70377	-9.67214	-8.73849	-9.66347	-9.68949	-10.1238	-10.1238	-9.68082
MDL12_Mm_1999.2_neg	-11.0216	-10.9608	-11.0216	-11.0216	-11.0476	-10.9434	-10.9521	-10.9694	-10.7005	-10.7091	-10.7005	-11.0302	-11.0042	-10.7091	-14.0252	-3.99054	-10.6023	-10.8826	-12.8599	-10.9608	-11.0563	-11.0737	-11.065	-11.0476	-11.065	-11.0737	-11.0824	-10.7091	-11.0824	-10.7178	-13.8346	-10.692	-11.091	-10.7178	-10.6835	-10.7091	-11.0737	-10.735	-10.675	-10.7091	-11.1258	-10.6835	-10.6835	-10.7178	-10.675	-10.7005	-11.1345	-11.1345	-10.692
MDL26_Mm_1998.4_pos	-9.11427	-10.0218	-7.89382	-10.0826	-4.98553	-9.03609	-9.04478	-6.19769	-5.92847	-9.76997	-9.7613	-9.12295	-9.0969	-9.76997	-13.7381	-10.4131	-9.09755	-9.39135	-6.94687	-9.05347	-9.14901	-5.01159	-9.1577	-10.1087	-9.1577	-9.16638	-9.17507	-8.8016	-10.1434	-5.57447	-13.547	-4.62946	-10.1521	-8.81028	-9.74395	-8.8016	-10.1348	-5.59184	-9.73529	-8.8016	-5.0637	-8.77558	-9.74395	-8.81028	-9.73529	-9.7613	-10.1956	-10.1956	-9.75262
MDL27_Mm_1998.4_pos	-5.42711	-10.0218	-9.11427	-10.0826	-9.14033	-3.96481	-7.61071	-9.06215	-8.79293	-9.76997	-9.7613	-7.55878	-7.66282	-9.76997	-13.7381	-10.4131	-9.09755	-9.39135	-10.1829	-7.61939	-2.12676	-9.16638	-3.01633	-10.1087	-7.72362	-7.73231	-7.741	-7.23743	-10.1434	-8.81028	-13.547	-8.78425	-10.1521	-7.24611	-9.74395	-7.36753	-10.1348	-8.82765	-9.73529	-7.36753	-9.2185	-7.34151	-9.74395	-2.66891	-9.73529	-9.7613	-10.1956	-10.1956	-9.75262
MDL34_Mm_1998.4_neg	-10.0826	-6.27554	-10.0826	-9.70354	-10.1087	-10.0045	-10.0131	-10.0305	-9.7613	-6.02368	-9.3822	-10.0913	-10.0653	-9.39088	-13.7381	-10.4131	-9.64986	-9.94366	-11.1513	-10.0218	-10.1174	-10.1348	-10.1261	-9.7296	-10.1261	-10.1348	-10.1434	-9.76997	-9.76435	-9.77865	-13.547	-9.75262	-9.77303	-9.77865	-2.93906	-9.76997	-9.75566	-9.79601	-9.3562	-9.76997	-10.1869	-9.74395	-9.36486	-9.77865	-9.3562	-9.3822	-6.44926	-9.81646	-9.37353
MDL39_Mm_1998.8_pos	-10.2262	-9.78631	-10.2262	-8.63059	-10.2523	-10.148	-10.1567	-10.1741	-9.90494	-9.53451	-8.30933	-10.2349	-10.2088	-8.31799	-13.8816	-10.5567	-9.79667	-10.0872	-11.6797	-10.1654	-10.2609	-10.2783	-10.2696	-8.65665	-10.2696	-10.2783	-10.287	-9.9136	-6.82838	-9.92226	-13.6907	-9.8963	-8.70008	-9.92226	-9.50857	-9.9136	-9.34227	-9.93961	-6.42042	-9.9136	-10.3304	-9.88766	-8.95161	-9.92226	-6.42042	-8.30933	-9.96003	-6.8805	-8.30068
MDL40_Mn_1998.4_pos	-7.5501	-10.0218	-9.11427	-10.0826	-9.14033	-7.47192	-7.61071	-9.06215	-8.79293	-9.76997	-9.7613	-4.62705	-7.66282	-9.76997	-13.7381	-10.4131	-9.09755	-9.39135	-10.1829	-7.61939	-7.58484	-9.16638	-7.59353	-10.1087	-7.72362	-7.73231	-7.741	-2.37837	-10.1434	-8.81028	-13.547	-8.78425	-10.1521	-4.31438	-9.74395	-7.36753	-10.1348	-8.82765	-9.73529	-7.36753	-9.2185	-7.34151	-9.74395	-7.24611	-9.73529	-9.7613	-10.1956	-10.1956	-9.75262
MDL44_Mn_1998.4_pos	-7.5501	-10.0218	-9.11427	-10.0826	-9.14033	-7.47192	-7.61071	-9.06215	-8.79293	-9.76997	-9.7613	-6.16186	-7.66282	-9.76997	-13.7381	-10.4131	-9.09755	-9.39135	-10.1829	-7.61939	-7.58484	-9.16638	-7.59353	-10.1087	-7.72362	-7.73231	-7.741	-5.84051	-10.1434	-8.81028	-13.547	-8.78425	-10.1521	-5.84919	-9.74395	-7.36753	-10.1348	-8.82765	-9.73529	-7.36753	-9.2185	-7.34151	-9.74395	-7.24611	-9.73529	-9.7613	-10.1956	-10.1956	-9.75262
MDL46_Mn_1998.4_pos	-7.5501	-10.0218	-9.11427	-10.0826	-9.14033	-7.47192	-7.61071	-9.06215	-8.79293	-9.76997	-9.7613	-6.16186	-7.66282	-9.76997	-13.7381	-10.4131	-9.09755	-9.39135	-10.1829	-7.61939	-7.58484	-9.16638	-7.59353	-10.1087	-7.72362	-7.73231	-7.741	-5.84051	-10.1434	-8.81028	-13.547	-8.78425	-10.1521	-5.84919	-9.74395	-7.36753	-10.1348	-8.82765	-9.73529	-7.36753	-9.2185	-7.34151	-9.74395	-7.24611	-9.73529	-9.7613	-10.1956	-10.1956	-9.75262
MDL55_Mm_1998.4_pos	-5.42711	-10.0218	-9.11427	-10.0826	-9.14033	-4.43652	-7.61071	-9.06215	-8.79293	-9.76997	-9.7613	-7.55878	-7.66282	-9.76997	-13.7381	-10.4131	-9.09755	-9.39135	-10.1829	-7.61939	-4.54944	-9.16638	-4.55812	-10.1087	-7.72362	-7.73231	-7.741	-7.23743	-10.1434	-8.81028	-13.547	-8.78425	-10.1521	-7.24611	-9.74395	-7.36753	-10.1348	-8.82765	-9.73529	-7.36753	-9.2185	-7.34151	-9.74395	-4.21071	-9.73529	-9.7613	-10.1956	-10.1956	-9.75262
MDL60_Mn_1998.4_pos	-7.5501	-10.0218	-9.11427	-10.0826	-9.14033	-7.47192	-7.61071	-9.06215	-8.79293	-9.76997	-9.7613	-6.16186	-7.66282	-9.76997	-13.7381	-10.4131	-9.09755	-9.39135	-10.1829	-7.61939	-7.58484	-9.16638	-7.59353	-10.1087	-7.72362	-7.73231	-7.741	-5.84051	-10.1434	-8.81028	-13.547	-8.78425	-10.1521	-5.84919	-9.74395	-7.36753	-10.1348	-8.82765	-9.73529	-7.36753	-9.2185	-7.34151	-9.74395	-7.24611	-9.73529	-9.7613	-10.1956	-10.1956	-9.75262
MR02_Mm_1998.4_pos	-10.0826	-9.64274	-10.0826	-8.48702	-10.1087	-10.0045	-10.0131	-10.0305	-9.7613	-9.39088	-8.16568	-10.0913	-10.0653	-8.17436	-13.7381	-10.4131	-9.64986	-9.94366	-11.1513	-10.0218	-10.1174	-10.1348	-10.1261	-8.51308	-10.1261	-10.1348	-10.1434	-9.76997	-6.68481	-9.77865	-13.547	-9.75262	-8.55651	-9.77865	-9.36486	-9.76997	-9.1987	-9.79601	-6.27667	-9.76997	-10.1869	-9.74395	-8.8079	-9.77865	-6.27667	-8.16568	-9.81646	-6.73693	-8.15701
MR04_Mm_1998.5_neg	-10.1185	-9.67863	-10.1185	-7.97145	-10.1446	-10.0404	-10.049	-10.0664	-9.7972	-9.42678	-5.22726	-10.1272	-10.1012	-7.6588	-13.774	-10.449	-9.68625	-9.97955	-11.2834	-10.0577	-10.1533	-10.1706	-10.162	-7.99751	-10.162	-10.1706	-10.1793	-9.80587	-8.58372	-9.81455	-13.5829	-9.78853	-5.002	-9.81455	-9.40077	-9.80587	-9.23459	-9.83191	-8.1756	-9.80587	-10.2228	-9.77987	-8.84382	-9.81455	-8.1756	-5.22726	-9.85235	-8.63583	-3.97796
MR05_Mm_1998.5_pos	-9.15016	-10.0577	-7.92972	-10.1185	-6.31176	-9.07199	-9.08067	-4.06995	-3.80074	-9.80587	-9.7972	-9.15885	-9.13279	-9.80587	-13.774	-10.449	-9.13395	-9.42724	-7.45046	-9.08936	-9.1849	-6.33781	-9.19359	-10.1446	-9.19359	-9.20228	-9.21096	-8.83751	-10.1793	-5.98172	-13.5829	-5.9557	-10.188	-8.84618	-9.77987	-8.83751	-10.1706	-5.99908	-9.77121	-8.83751	-6.38993	-8.8115	-9.77987	-8.84618	-9.77121	-9.7972	-10.2314	-10.2314	-9.78853
MR09_Mm_1998.5_pos	-10.1185	-9.67863	-10.1185	-6.81685	-10.1446	-10.0404	-10.049	-10.0664	-9.7972	-9.42678	-7.65012	-10.1272	-10.1012	-2.35216	-13.774	-10.449	-9.68625	-9.97955	-11.2834	-10.0577	-10.1533	-10.1706	-10.162	-4.01644	-10.162	-10.1706	-10.1793	-9.80587	-8.58372	-9.81455	-13.5829	-9.78853	-8.04094	-9.81455	-9.40077	-9.80587	-9.23459	-9.83191	-8.1756	-9.80587	-10.2228	-9.77987	-8.84382	-9.81455	-8.1756	-7.65012	-9.85235	-8.63583	-7.64145
MR10_Mm_1998.7_pos	-9.22194	-10.1295	-8.0015	-10.1903	-6.0122	-9.14377	-9.15246	-6.30537	-6.0362	-9.87769	-9.86902	-9.23063	-9.20457	-9.87769	-13.8457	-10.5208	-9.20728	-9.49903	-6.35852	-9.16114	-9.25669	-6.03825	-9.26537	-10.2164	-9.26537	-9.27406	-9.28275	-8.90932	-10.2511	-4.73075	-13.6548	-5.65619	-10.2598	-8.91799	-9.85172	-8.90932	-10.2424	-2.31928	-9.84308	-8.90932	-6.09037	-8.88335	-9.85172	-8.91799	-9.84308	-9.86902	-10.3032	-10.3032	-9.86036
MR11_Mm_1998.8_pos	-9.25784	-10.1654	-8.03739	-10.2262	-6.04809	-9.17966	-9.18835	-6.34126	-6.07212	-9.9136	-9.90494	-9.26652	-9.24047	-9.9136	-13.8816	-10.5567	-9.24436	-9.53492	-6.49062	-9.19703	-9.29258	-6.07415	-9.30127	-10.2523	-9.30127	-9.30995	-9.31864	-8.94523	-10.287	-4.76673	-13.6907	-5.69212	-10.2957	-8.9539	-9.88766	-8.94523	-10.2783	-3.26875	-9.87904	-8.94523	-6.12626	-8.91929	-9.88766	-8.9539	-9.87904	-9.90494	-10.3391	-10.3391	-9.8963
MR12_Mn_1998.7_neg	-7.65777	-10.1295	-9.22194	-10.1903	-9.248	-7.5796	-7.71838	-9.16983	-8.90066	-9.87769	-9.86902	-2.4537	-7.7705	-9.87769	-13.8457	-10.5208	-9.20728	-9.49903	-10.5792	-7.72707	-7.69252	-9.27406	-7.7012	-10.2164	-7.8313	-7.83999	-7.84867	-4.41498	-10.2511	-8.91799	-13.6548	-8.892	-10.2598	-2.14106	-9.85172	-7.47525	-10.2424	-8.93534	-9.84308	-7.47525	-9.32617	-7.44928	-9.85172	-7.35382	-9.84308	-9.86902	-10.3032	-10.3032	-9.86036
MR16_Mn_1998.5_pos	-7.71609	-10.0577	-9.15016	-10.1185	-9.17622	-7.63791	-6.37037	-9.09805	-8.82883	-9.80587	-9.7972	-7.72477	-6.42248	-9.80587	-13.774	-10.449	-9.13395	-9.42724	-10.315	-5.07913	-7.75083	-9.20228	-7.75952	-10.1446	-5.74187	-5.19205	-6.50066	-7.40343	-10.1793	-8.84618	-13.5829	-8.82016	-10.188	-7.41211	-9.77987	-3.72274	-10.1706	-8.86354	-9.77121	-4.43928	-9.25439	-3.69673	-9.77987	-7.41211	-9.77121	-9.7972	-10.2314	-10.2314	-9.78853
MR23_Mn_1998.8_pos	-7.69367	-10.1654	-9.25784	-10.2262	-9.28389	-7.61549	-7.75428	-9.20572	-8.93658	-9.9136	-9.90494	-6.30543	-7.80639	-9.9136	-13.8816	-10.5567	-9.24436	-9.53492	-10.7113	-7.76296	-7.72841	-9.30995	-7.7371	-10.2523	-7.86719	-7.87588	-7.88456	-5.98414	-10.287	-8.9539	-13.6907	-8.92793	-10.2957	-5.99281	-9.88766	-7.51116	-10.2783	-8.97124	-9.87904	-7.51116	-9.36207	-7.48522	-9.88766	-7.38973	-9.87904	-9.90494	-10.3391	-10.3391	-9.8963
MR32_Mm_1998.8_pos	-9.25784	-10.1654	-8.03739	-10.2262	-4.14194	-9.17966	-9.18835	-6.34126	-6.07212	-9.9136	-9.90494	-9.26652	-9.24047	-9.9136	-13.8816	-10.5567	-9.24436	-9.53492	-7.47526	-9.19703	-9.29258	-4.61051	-9.30127	-10.2523	-9.30127	-9.30995	-9.31864	-8.94523	-10.287	-5.71809	-13.6907	-2.34389	-10.2957	-8.9539	-9.88766	-8.94523	-10.2783	-5.73543	-9.87904	-8.94523	-4.22012	-8.91929	-9.88766	-8.9539	-9.87904	-9.90494	-10.3391	-10.3391	-9.8963
MR41_Mm_1998.5_neg	-10.1185	-9.67863	-10.1185	-7.97145	-10.1446	-10.0404	-10.049	-10.0664	-9.7972	-9.42678	-5.22726	-10.1272	-10.1012	-7.6588	-13.774	-10.449	-9.68625	-9.97955	-11.2834	-10.0577	-10.1533	-10.1706	-10.162	-7.99751	-10.162	-10.1706	-10.1793	-9.80587	-8.58372	-9.81455	-13.5829	-9.78853	-5.002	-9.81455	-9.40077	-9.80587	-9.23459	-9.83191	-8.1756	-9.80587	-10.2228	-9.77987	-8.84382	-9.81455	-8.1756	-5.22726	-9.85235	-8.63583	-3.04901
MR45_Mm_1998.8_neg	-10.2262	-6.12499	-10.2262	-9.84711	-10.2523	-10.148	-10.1567	-10.1741	-9.90494	-5.3302	-9.52585	-10.2349	-10.2088	-9.53451	-13.8816	-10.5567	-9.79667	-10.0872	-11.6797	-10.1654	-10.2609	-10.2783	-10.2696	-9.87317	-10.2696	-10.2783	-10.287	-9.9136	-9.90791	-9.92226	-13.6907	-9.8963	-9.9166	-9.92226	-6.14137	-9.9136	-9.89923	-9.93961	-9.49995	-9.9136	-10.3304	-9.88766	-9.50857	-9.92226	-9.49995	-9.52585	-3.86852	-9.96003	-9.51721
MR54_Mm_1998.3_pos	-10.0467	-9.60685	-10.0467	-7.89967	-10.0728	-9.96857	-9.97726	-9.99463	-9.72539	-9.35498	-5.15536	-10.0554	-10.0294	-7.587	-13.7022	-10.3772	-9.61359	-9.90777	-11.0192	-9.98594	-10.0815	-10.0989	-10.0902	-7.92572	-10.0902	-10.0989	-10.1075	-9.73407	-8.51193	-9.74275	-13.5111	-9.71672	-4.92998	-9.74275	-9.32895	-9.73407	-9.16281	-9.76012	-8.10376	-9.73407	-10.151	-9.70804	-8.77199	-9.74275	-8.10376	-5.15536	-9.78057	-8.56405	-3.89714
MR58_Mn_1998.6_pos	-7.75198	-10.0936	-9.18605	-10.1544	-9.21211	-7.67381	-6.40626	-9.13394	-8.86474	-9.84178	-9.83311	-7.76067	-6.45838	-9.84178	-13.8099	-10.4849	-9.1705	-9.46313	-10.4471	-5.1152	-7.78672	-9.23817	-7.79541	-10.1805	-5.77776	-5.22811	-6.53655	-7.43934	-10.2152	-8.88208	-13.6189	-8.85608	-10.2239	-7.44801	-9.81579	-4.47538	-10.2065	-8.89944	-9.80714	-2.21463	-9.29028	-4.44939	-9.81579	-7.44801	-9.80714	-9.83311	-10.2673	-10.2673	-9.82444
MR63_Mm_1998.9_pos	-10.2621	-9.8222	-10.2621	-6.96042	-10.2882	-10.1839	-10.1926	-10.21	-9.94087	-9.57043	-7.7938	-10.2708	-10.2447	-4.25023	-13.9175	-10.5927	-9.83413	-10.1231	-11.8118	-10.2013	-10.2968	-10.3142	-10.3055	-4.58886	-10.3055	-10.3142	-10.3229	-9.94952	-8.72729	-9.95818	-13.7267	-9.93224	-8.18451	-9.95818	-9.54453	-9.94952	-9.37816	-9.97551	-8.31942	-9.94952	-10.3663	-9.92362	-8.98757	-9.95818	-8.31942	-7.7938	-9.99592	-8.7794	-7.78516
MR74_Mm_1998.9_pos	-10.2621	-9.8222	-10.2621	-8.66648	-10.2882	-10.1839	-10.1926	-10.21	-9.94087	-9.57043	-8.34526	-10.2708	-10.2447	-8.35391	-13.9175	-10.5927	-9.83413	-10.1231	-11.8118	-10.2013	-10.2968	-10.3142	-10.3055	-8.69254	-10.3055	-10.3142	-10.3229	-9.94952	-5.24917	-9.95818	-13.7267	-9.93224	-8.73597	-9.95818	-9.54453	-9.94952	-9.37816	-9.97551	-5.65429	-9.94952	-10.3663	-9.92362	-8.98757	-9.95818	-4.8413	-8.34526	-9.99592	-3.54612	-8.33663
MR75_Mm_1998.4_pos	-10.0826	-9.64274	-10.0826	-7.93556	-10.1087	-10.0045	-10.0131	-10.0305	-9.7613	-9.39088	-5.19132	-10.0913	-10.0653	-7.6229	-13.7381	-10.4131	-9.64986	-9.94366	-11.1513	-10.0218	-10.1174	-10.1348	-10.1261	-7.96162	-10.1261	-10.1348	-10.1434	-9.76997	-8.54782	-9.77865	-13.547	-9.75262	-2.5577	-9.77865	-9.36486	-9.76997	-9.1987	-9.79601	-8.13968	-9.76997	-10.1869	-9.74395	-8.8079	-9.77865	-8.13968	-5.19132	-9.81646	-8.59994	-4.56651
MR85_Mn_1998.5_pos	-7.71609	-10.0577	-9.15016	-10.1185	-9.17622	-7.63791	-4.61359	-9.09805	-8.82883	-9.80587	-9.7972	-7.72477	-3.48881	-9.80587	-13.774	-10.449	-9.13395	-9.42724	-10.315	-6.37906	-7.75083	-9.20228	-7.75952	-10.1446	-6.48329	-6.49197	-5.22584	-7.40343	-10.1793	-8.84618	-13.5829	-8.82016	-10.188	-7.41211	-9.77987	-6.1272	-10.1706	-8.86354	-9.77121	-6.1272	-9.25439	-6.1012	-9.77987	-7.41211	-9.77121	-9.7972	-10.2314	-10.2314	-9.78853
MR87_Mm_1998.1_neg	-9.97496	-9.53507	-9.97496	-7.82788	-10.001	-9.89679	-9.90547	-9.92284	-9.6536	-9.28319	-4.8379	-9.98364	-9.95759	-7.5152	-13.6304	-10.3054	-9.54131	-9.83599	-10.755	-9.91416	-10.0097	-10.0271	-10.0184	-7.85394	-10.0184	-10.0271	-10.0358	-9.66228	-8.44015	-9.67096	-13.4393	-9.64492	-5.47427	-9.67096	-9.25715	-9.66228	-9.09102	-9.68833	-8.03195	-9.66228	-10.0792	-9.63624	-8.70019	-9.67096	-8.03195	-3.66614	-9.70878	-8.49226	-5.07474
MR91_Mm_1998.3_pos	-9.07838	-9.98594	-7.85793	-10.0467	-6.23997	-9.0002	-9.00889	-3.99104	-3.7218	-9.73407	-9.72539	-9.08706	-9.061	-9.73407	-13.7022	-10.3772	-9.06128	-9.35546	-7.18626	-9.01758	-9.11312	-6.26603	-9.12181	-10.0728	-9.12181	-9.13049	-9.13918	-8.76571	-10.1075	-5.90993	-13.5111	-5.88389	-10.1162	-8.77439	-9.70804	-8.76571	-10.0989	-5.92729	-9.69937	-8.76571	-6.31815	-8.73968	-9.70804	-8.77439	-9.69937	-9.72539	-10.1597	-10.1597	-9.71672
OL406_Mm_1998.6_pos	-10.1544	-9.71453	-10.1544	-8.55881	-10.1805	-10.0762	-10.0849	-10.1023	-9.83311	-9.46269	-8.2375	-10.1631	-10.137	-8.24617	-13.8099	-10.4849	-9.72281	-10.0154	-11.4155	-10.0936	-10.1892	-10.2065	-10.1978	-8.58487	-10.1978	-10.2065	-10.2152	-9.84178	-3.11908	-9.85045	-13.6189	-9.82444	-8.62829	-9.85045	-9.4367	-9.84178	-9.27049	-9.86781	-5.5464	-9.84178	-10.2586	-9.81579	-8.87974	-9.85045	-4.1525	-8.2375	-9.88824	-5.1935	-8.22883
PACL_Mm_2009.4_neg	-18.4179	-14.9902	-18.4179	-18.0388	-18.1554	-19.2056	-19.1181	-18.943	-21.6562	-16.9853	-21.2771	-18.3304	-18.593	-21.1896	-23.6127	-22.3079	-22.7939	-19.8182	-25.6821	-19.0306	-18.0678	-17.8928	-17.9803	-17.7763	-17.9803	-17.8928	-17.8053	-21.5686	-17.4262	-21.4811	-25.5381	-21.7437	-17.3387	-21.4811	-18.0849	-21.5686	-17.5137	-21.3061	-21.5396	-21.5686	-17.3677	-21.8312	-21.4521	-21.4811	-21.5396	-21.2771	-9.22001	-16.9011	-21.3646
POGU_Mm_1998.4_neg	-10.0826	-9.64274	-10.0826	-7.93556	-10.1087	-10.0045	-10.0131	-10.0305	-9.7613	-9.39088	-4.21667	-10.0913	-10.0653	-7.6229	-13.7381	-10.4131	-9.64986	-9.94366	-11.1513	-10.0218	-10.1174	-10.1348	-10.1261	-7.96162	-10.1261	-10.1348	-10.1434	-9.76997	-8.54782	-9.77865	-13.547	-9.75262	-5.58214	-9.77865	-9.36486	-9.76997	-9.1987	-9.79601	-8.13968	-9.76997	-10.1869	-9.74395	-8.8079	-9.77865	-8.13968	-4.94612	-9.81646	-8.59994	-5.18264
SJD4_Mm_2000.1_pos	-9.72443	-10.632	-6.11702	-10.6928	-8.53005	-9.64626	-9.65495	-8.45188	-8.18737	-10.3837	-10.3762	-9.73312	-9.70706	-10.3837	-14.3483	-11.028	-9.95651	-10.0015	-11.2082	-9.66363	-9.75918	-8.55611	-9.76786	-10.7189	-9.76786	-9.77655	-9.78524	-9.41532	-10.7536	-8.20267	-14.1635	-8.18026	-10.7623	-9.42312	-10.3625	-9.41532	-10.7449	-8.21888	-10.3566	-9.41532	-8.60822	-9.39412	-10.3625	-9.42312	-10.3566	-10.3762	-10.8057	-10.8057	-10.3691
VK_Mm_1997.4_neg	-9.72371	-9.28382	-9.72371	-8.78766	-9.74977	-9.64554	-9.65423	-9.6716	-9.40234	-9.03193	-8.46629	-9.7324	-9.70634	-8.47497	-13.3792	-10.0541	-9.28951	-9.58474	-9.83033	-9.66291	-9.75846	-9.77583	-9.76714	-8.81372	-9.76714	-9.77583	-9.78452	-9.41102	-8.84846	-9.41971	-13.1881	-9.39365	-8.85715	-9.41971	-9.00588	-9.41102	-2.76139	-9.43708	-8.44023	-9.41102	-9.82794	-9.38497	-8.12358	-9.41971	-8.44023	-8.46629	-9.45754	-8.90058	-8.4576
[truncated: 203 more columns]

## Sheet: 5-240
	1005_Mm_2005.1_neg	1008_Mm_2004.4_neg	1009_Mm_2005.1_pos	1018_Mm_2005.1_neg	1022_Mv_2005.4_neg	1040_Mm_2004.2_neg	1049_Mn_2004.3_neg	1059_Mm_2004.5_neg	106_Mm_2001.4_pos	107_Mm_2001.5_neg	108_Mm_2001.4_neg	1097_Mn_2005.2_pos	1101_Mn_2004.9_neg	110_Mm_2001.5_pos	1118_Mo_2003.5_neg	112_Mm_2001.4_pos	11_Mm_2000.1_pos	1206_Mm_2003.5_pos	120_Mm_1996.8_pos	1237_Mn_2004.4_pos	1290_Mm_2005.5_pos	1292_Mm_2005.7_pos	1293_Mm_2005.6_pos	1294_Mv_2005.4_neg	1295_Mn_2005.6_pos	1298_Mn_2005.7_pos	1332_Mn_2005.8_pos	133_Mn_2001.5_pos	1344_Mm_2005.8_pos	134_Mm_2001.6_pos	135_Mo_2001.3_pos	136_Mm_2001.3_pos	1372_Mm_2005.9_pos	137_Mn_2001.6_pos	140_Mm_2001.2_pos	141_Mn_2001.5_neg	1425_Mm_2005.7_neg	142_Mm_2001.8_pos	144_Mm_2001.1_pos	145_Mn_2001.5_pos	1462_Mm_2006.3_neg	147_Mn_2001.2_pos	148_Mm_2001.2_pos	153_Mv_2001.6_pos	156_Mm_2001.1_neg	158_Mm_2001.4_neg	1598_Mm_2006.4_neg	1602_Mm_2006.4_pos	163_Mm_2001.3_neg
1005_Mm_2005.1_neg	#NAME?	-12.254	-11.1353	-12.1037	-11.0924	-7.64035	-9.87296	-11.2641	-11.9297	-12.8766	-12.8981	-9.55244	-9.74415	-12.8766	-16.2416	-13.5499	-12.6249	-11.8949	-12.9168	-9.85149	-7.39764	-11.0776	-7.39285	-12.0608	-9.64631	-9.64351	-9.64238	-10.3438	-12.0448	-11.8868	-16.714	-11.9512	-12.0451	-10.3224	-12.941	-10.4739	-12.046	-11.8438	-12.9625	-10.4739	-11.0879	-10.5382	-12.941	-8.193	-12.9625	-12.8981	-12.0609	-12.0609	-12.9196
1008_Mm_2004.4_neg	-11.7328	#NAME?	-11.7328	-11.3537	-11.7369	-11.8346	-11.8131	-11.7729	-12.4358	-8.37099	-12.0567	-11.733	-11.7367	-12.0352	-15.7793	-13.0875	-12.7149	-11.9849	-13.4233	-11.7916	-11.7402	-11.7488	-11.7442	-11.3578	-11.7442	-11.7488	-11.754	-12.4143	-11.3749	-12.3928	-16.2516	-12.4572	-11.3805	-12.3928	-8.72808	-12.4143	-11.3697	-12.3499	-12.1211	-12.4143	-11.7855	-12.4787	-12.0996	-12.3928	-12.1211	-12.0567	-7.752	-11.4136	-12.0781
1009_Mm_2005.1_pos	-11.1353	-12.254	#NAME?	-12.1037	-9.87199	-11.3285	-11.3071	-10.0437	-10.7092	-12.8766	-12.8981	-11.1166	-11.1782	-12.8766	-16.2416	-13.5499	-12.6249	-11.8949	-11.6941	-11.2856	-11.0852	-9.85715	-11.0804	-12.0608	-11.0804	-11.0776	-11.0765	-11.9082	-12.0448	-10.6662	-16.714	-10.7306	-12.0451	-11.8868	-12.941	-11.9082	-12.046	-10.6233	-12.9625	-11.9082	-9.86742	-11.9726	-12.941	-11.8868	-12.9625	-12.8981	-12.0609	-12.0609	-12.9196
1018_Mm_2005.1_neg	-12.1037	-11.8749	-12.1037	#NAME?	-12.0608	-12.2969	-12.2754	-12.2325	-12.8981	-12.4975	-10.7509	-12.085	-12.1466	-9.57437	-16.2416	-13.5499	-13.1772	-12.4472	-13.8857	-12.254	-12.0536	-12.046	-12.0488	-8.75909	-12.0488	-12.046	-12.0448	-12.8766	-10.4492	-12.8552	-16.714	-12.9196	-9.89801	-12.8552	-12.5619	-12.8766	-11.1099	-12.8122	-11.3669	-12.8766	-12.0562	-12.941	-12.005	-12.8552	-11.3669	-10.7509	-11.6818	-10.4652	-10.7724
1022_Mv_2005.4_neg	-11.3335	-12.4521	-10.113	-12.3018	#NAME?	-11.5267	-11.5052	-8.59756	-9.26116	-13.0748	-13.0962	-11.312	-11.3764	-13.0748	-16.4398	-13.748	-12.823	-12.093	-9.81489	-11.4837	-11.2504	-6.52875	-11.2364	-12.2374	-11.2364	-11.2262	-11.2189	-12.1064	-12.1873	-8.84644	-16.9121	-6.97058	-12.1825	-12.0849	-13.1392	-12.1064	-12.1945	-8.80384	-13.1607	-12.1064	-2.16443	-12.1708	-13.1392	-12.0849	-13.1607	-13.0962	-12.1827	-12.1827	-13.1177
1040_Mm_2004.2_neg	-6.98907	-11.6698	-10.677	-11.6453	-10.6867	#NAME?	-9.28131	-10.6912	-11.3353	-12.2822	-12.3037	-9.11519	-9.24116	-12.2822	-15.6472	-12.9554	-12.0304	-11.3005	-12.3224	-9.26735	-5.64466	-10.7021	-5.64986	-11.655	-9.26234	-9.26796	-9.27397	-9.74941	-11.6764	-11.2923	-16.1195	-11.3567	-11.6828	-9.72795	-12.3466	-9.87946	-11.6704	-11.2494	-12.3681	-9.87946	-10.7425	-9.9438	-12.3466	-6.20948	-12.3681	-12.3037	-11.7184	-11.7184	-12.3251
1049_Mn_2004.3_neg	-9.286	-11.7284	-10.7201	-11.6885	-10.7272	-9.36604	#NAME?	-10.746	-11.4013	-12.3482	-12.3697	-9.28744	-6.25278	-12.3482	-15.7132	-13.0215	-12.0965	-11.3665	-12.3884	-8.04952	-9.29714	-10.741	-9.30177	-11.6956	-8.02543	-8.03059	-6.76071	-9.94551	-11.715	-11.3584	-16.1856	-11.4228	-11.721	-9.92405	-12.4126	-8.66826	-11.7094	-11.3154	-12.4341	-8.66826	-10.7797	-8.73238	-12.4126	-9.92405	-12.4341	-12.3697	-11.7554	-11.7554	-12.3912
1059_Mm_2004.5_neg	-10.8101	-11.8577	-9.58968	-11.7785	-7.94604	-10.9322	-10.9108	#NAME?	-4.53024	-12.4803	-12.5018	-10.809	-10.8177	-12.4803	-15.8453	-13.1536	-12.2286	-11.4986	-9.60764	-10.8893	-10.8131	-7.95576	-10.8164	-11.7791	-10.8164	-10.8204	-10.825	-11.5119	-11.7934	-8.62407	-16.3177	-8.68803	-11.7985	-11.4905	-12.5447	-11.5119	-11.7888	-8.58138	-12.5662	-11.5119	-7.99019	-11.5764	-12.5447	-11.4905	-12.5662	-12.5018	-11.8301	-11.8301	-12.5233
106_Mm_2001.4_pos	-9.62494	-10.5342	-8.40443	-10.5933	-6.78469	-9.54936	-9.55758	-2.51753	#NAME?	-10.4356	-10.4543	-9.63349	-9.60791	-10.4356	-14.2571	-11.1061	-10.1811	-9.91034	-7.56012	-9.56586	-9.65922	-6.8105	-9.66782	-10.619	-9.66782	-9.67644	-9.68506	-9.46722	-10.6534	-6.5868	-14.2702	-6.64051	-10.6621	-9.45326	-10.4972	-9.46722	-10.6448	-6.56949	-10.5187	-9.46722	-6.86234	-9.52884	-10.4972	-9.45326	-10.5187	-10.4543	-10.7053	-10.7053	-10.4758
107_Mm_2001.5_neg	-10.6294	-6.52822	-10.6294	-10.2503	-10.655	-10.5542	-10.5623	-10.5788	-10.5203	#NAME?	-10.1412	-10.6379	-10.6124	-10.1198	-14.2943	-11.1721	-10.7995	-10.4999	-11.5079	-10.5705	-10.6636	-10.6808	-10.6722	-10.2759	-10.6722	-10.6808	-10.6894	-10.4989	-10.3103	-10.4802	-14.3362	-10.5418	-10.3189	-10.4802	-6.81266	-10.4989	-10.3017	-10.456	-10.2057	-10.4989	-10.7326	-10.5633	-10.1842	-10.4802	-10.2057	-10.1412	-6.15353	-10.3621	-10.1627
108_Mm_2001.4_neg	-10.5933	-10.1552	-10.5933	-8.44619	-10.619	-10.5177	-10.526	-10.5426	-10.4543	-10.0565	#NAME?	-10.6019	-10.5763	-8.28844	-14.2571	-11.1061	-10.7334	-10.4627	-11.4419	-10.5342	-10.6276	-10.6448	-10.6362	-8.47187	-10.6362	-10.6448	-10.6534	-10.4356	-9.05781	-10.4216	-14.2702	-10.4758	-6.08524	-10.4216	-10.1181	-10.4356	-9.70876	-10.4042	-8.92305	-10.4356	-10.6967	-10.4972	-9.56117	-10.4216	-8.92305	-5.62575	-10.3262	-9.10968	-5.89459
1097_Mn_2005.2_pos	-9.63717	-12.32	-11.2014	-12.1697	-11.1472	-9.83039	-9.93901	-11.3302	-11.9958	-12.9427	-12.9641	#NAME?	-9.8102	-12.9427	-16.3077	-13.6159	-12.6909	-11.9609	-12.9829	-9.91754	-9.57283	-11.125	-9.5656	-12.1156	-9.69569	-9.69089	-9.68809	-7.45883	-12.0905	-11.9528	-16.78	-12.0172	-12.0894	-4.48825	-13.0071	-10.5399	-12.0933	-11.9099	-13.0286	-10.5399	-11.1284	-10.6043	-13.0071	-10.3884	-13.0286	-12.9641	-12.1008	-12.1008	-12.9856
1101_Mn_2004.9_neg	-9.57941	-12.1219	-11.0135	-11.9819	-10.9912	-9.76233	-6.70627	-11.132	-11.7976	-12.7445	-12.766	-9.56919	#NAME?	-12.7445	-16.1095	-13.4178	-12.4928	-11.7628	-12.7847	-8.44303	-9.55435	-10.9876	-9.55322	-11.9596	-8.27692	-8.27718	-7.00337	-10.3418	-11.9574	-11.7547	-16.5819	-11.8191	-11.9598	-10.3203	-12.8089	-9.06456	-11.9559	-11.7117	-12.8304	-9.06456	-11.0085	-9.12867	-12.8089	-10.3203	-12.8304	-12.766	-11.9825	-11.9825	-12.7875
110_Mm_2001.5_pos	-10.6294	-10.1914	-10.6294	-7.32731	-10.655	-10.5542	-10.5623	-10.5788	-10.5203	-10.1198	-8.37317	-10.6379	-10.6124	#NAME?	-14.2943	-11.1721	-10.7995	-10.4999	-11.5079	-10.5705	-10.6636	-10.6808	-10.6722	-4.51896	-10.6722	-10.6808	-10.6894	-10.4989	-9.09376	-10.4802	-14.3362	-10.5418	-8.55089	-10.4802	-10.1842	-10.4989	-9.74473	-10.456	-8.9891	-10.4989	-10.7326	-10.5633	-9.62721	-10.4802	-8.9891	-8.37317	-10.3621	-9.1456	-8.39463
1118_Mo_2003.5_neg	-15.1588	-15.1277	-15.1588	-15.1588	-15.1787	-15.126	-15.1263	-15.1301	-15.6357	-15.6143	-15.6357	-15.1652	-15.1472	-15.6143	#NAME?	-15.6357	-15.9149	-15.1848	-16.6234	-15.1277	-15.1859	-15.2007	-15.1932	-15.1787	-15.1932	-15.2007	-15.2084	-15.6143	-15.2084	-15.5928	-9.06484	-15.6572	-15.2162	-15.5928	-15.6787	-15.6143	-15.2007	-15.5498	-15.7001	-15.6143	-15.2483	-15.6787	-15.6787	-15.5928	-15.7001	-15.6357	-15.2565	-15.2565	-15.6572
112_Mm_2001.4_pos	-11.2451	-11.186	-11.2451	-11.2451	-11.2708	-11.1695	-11.1777	-11.1944	-11.1061	-11.0874	-11.1061	-11.2536	-11.2281	-11.0874	-14.2571	#NAME?	-11.3852	-11.1144	-12.0937	-11.186	-11.2794	-11.2966	-11.288	-11.2708	-11.288	-11.2966	-11.3052	-11.0874	-11.3052	-11.0734	-14.2702	-11.1275	-11.3139	-11.0734	-11.149	-11.0874	-11.2966	-11.056	-11.1705	-11.0874	-11.3484	-11.149	-11.149	-11.0734	-11.1705	-11.1061	-11.3571	-11.3571	-11.1275
11_Mm_2000.1_pos	-9.57347	-10.0653	-9.57347	-10.1258	-9.59946	-9.49576	-9.50436	-9.5216	-9.27963	-9.83711	-9.83195	-9.58213	-9.55616	-9.83711	-13.7827	-10.4837	#NAME?	-5.30671	-10.0307	-9.51298	-9.60813	-9.62547	-9.6168	-10.1518	-9.6168	-9.62547	-9.63415	-9.28479	-10.1865	-9.2904	-13.6218	-9.27501	-10.1951	-9.2904	-9.82333	-9.28479	-10.1778	-9.30277	-9.82005	-9.28479	-9.67754	-9.27101	-9.82333	-9.2904	-9.82005	-9.83195	-10.2385	-10.2385	-9.82733
1206_Mm_2003.5_pos	-10.8121	-11.3333	-10.8121	-11.3644	-10.832	-10.7793	-10.7795	-10.7834	-11.289	-11.8198	-11.8413	-10.8184	-10.8005	-11.8198	-15.1848	-12.4931	-7.43398	#NAME?	-12.2764	-10.781	-10.8392	-10.854	-10.8465	-11.3843	-10.8465	-10.854	-10.8616	-11.2675	-11.414	-11.2461	-15.6572	-11.3105	-11.4217	-11.2461	-11.8843	-11.2675	-11.4063	-11.2031	-11.9057	-11.2675	-10.9016	-11.3319	-11.8843	-11.2461	-11.9057	-11.8413	-11.4621	-11.4621	-11.8628
120_Mm_1996.8_pos	-7.97242	-8.8803	-6.75044	-8.94109	-4.71774	-7.89425	-7.90293	-5.02243	-4.75348	-8.6287	-8.62006	-7.9811	-7.95505	-8.6287	-12.5966	-9.27187	-7.95629	-8.24972	#NAME?	-7.91162	-8.00716	-4.7438	-8.01584	-8.96715	-8.01584	-8.02453	-8.03322	-7.66002	-9.00189	-2.13415	-12.4059	-4.36198	-9.01058	-7.66867	-8.60279	-7.66002	-8.99321	-3.33913	-8.59417	-7.66002	-4.79591	-7.63411	-8.60279	-7.66867	-8.59417	-8.62006	-9.05401	-9.05401	-8.61142
1237_Mn_2004.4_pos	-9.33032	-11.7916	-10.7644	-11.7328	-10.7685	-9.43209	-8.13424	-10.8046	-11.4674	-12.4143	-12.4358	-9.33058	-8.05791	-12.4143	-15.7793	-13.0875	-12.1625	-11.4326	-12.4545	#NAME?	-9.33772	-10.7804	-9.34172	-11.7369	-7.32376	-5.21681	-8.07518	-10.0116	-11.754	-11.4244	-16.2516	-11.4888	-11.7596	-9.9901	-12.4787	-7.42122	-11.7488	-11.3815	-12.5002	-7.42122	-10.8172	-7.48224	-12.4787	-9.9901	-12.5002	-12.4358	-11.7927	-11.7927	-12.4572
1290_Mm_2005.5_pos	-7.71183	-12.5182	-11.3995	-12.3679	-11.3351	-6.54392	-10.1372	-11.5283	-12.1939	-13.1408	-13.1623	-9.81384	-10.0083	-13.1408	-16.5058	-13.8141	-12.8891	-12.1591	-13.181	-10.1157	#NAME?	-11.281	-5.50758	-12.3035	-9.86085	-9.84689	-9.83666	-10.608	-12.2391	-12.151	-16.9782	-12.2154	-12.2319	-10.5866	-13.2052	-10.7381	-12.2493	-12.108	-13.2267	-10.7381	-11.255	-10.8024	-13.2052	-6.26982	-13.2267	-13.1623	-12.2248	-12.2248	-13.1838
1292_Mm_2005.7_pos	-11.5316	-12.6503	-10.3111	-12.5	-6.76947	-11.7248	-11.7034	-8.7957	-9.4593	-13.2729	-13.2944	-11.5101	-11.5745	-13.2729	-16.6379	-13.9462	-13.0212	-12.2912	-10.013	-11.6819	-11.4457	#NAME?	-11.4242	-12.4356	-11.4242	-11.4028	-11.3841	-12.3045	-12.3525	-9.04458	-17.1103	-7.61929	-12.3385	-12.2831	-13.3373	-12.3045	-12.3711	-9.00199	-13.3588	-12.3045	-6.6481	-12.3689	-13.3373	-12.2831	-13.3588	-13.2944	-12.3123	-12.3123	-13.3159
1293_Mm_2005.6_pos	-7.77788	-12.5842	-11.4656	-12.4339	-11.4011	-6.60996	-10.2032	-11.5944	-12.26	-13.2069	-13.2283	-9.87989	-10.0744	-13.2069	-16.5719	-13.8801	-12.9551	-12.2251	-13.2471	-10.1817	-5.59179	-11.3395	#NAME?	-12.3695	-9.92411	-9.90542	-9.89147	-10.6741	-12.2939	-12.217	-17.0442	-12.2814	-12.2837	-10.6526	-13.2713	-10.8041	-12.3079	-12.1741	-13.2928	-10.8041	-11.2994	-10.8685	-13.2713	-5.73564	-13.2928	-13.2283	-12.268	-12.268	-13.2498
1294_Mv_2005.4_neg	-12.3018	-12.073	-12.3018	-9.0001	-12.2374	-12.4951	-12.4736	-12.4306	-13.0962	-12.6957	-10.9491	-12.2804	-12.3448	-6.9251	-16.4398	-13.748	-13.3754	-12.6454	-14.0838	-12.4521	-12.2187	-12.1945	-12.2048	#NAME?	-12.2048	-12.1945	-12.1873	-13.0748	-10.5917	-13.0533	-16.9121	-13.1177	-10.0354	-13.0533	-12.7601	-13.0748	-11.2585	-13.0104	-11.565	-13.0748	-12.1803	-13.1392	-12.2031	-13.0533	-11.565	-10.9491	-11.8036	-10.5871	-10.9705
1295_Mn_2005.6_pos	-10.0315	-12.5842	-11.4656	-12.4339	-11.4011	-10.2247	-8.92683	-11.5944	-12.26	-13.2069	-13.2283	-10.01	-8.79807	-13.2069	-16.5719	-13.8801	-12.9551	-12.2251	-13.2471	-8.16363	-9.94558	-11.3395	-9.92411	-12.3695	#NAME?	-7.8876	-8.61519	-10.8041	-12.2939	-12.217	-17.0442	-12.2814	-12.2837	-10.7827	-13.2713	-8.78303	-12.3079	-12.1741	-13.2928	-8.78303	-11.2994	-8.84659	-13.2713	-10.7827	-13.2928	-13.2283	-12.268	-12.268	-13.2498
1298_Mn_2005.7_pos	-10.0975	-12.6503	-11.5316	-12.5	-11.4672	-10.2907	-8.99288	-11.6604	-12.326	-13.2729	-13.2944	-10.076	-8.86412	-13.2729	-16.6379	-13.9462	-13.0212	-12.2912	-13.3131	-6.1108	-10.0116	-11.4028	-9.99016	-12.4356	-7.97231	#NAME?	-8.67372	-10.8702	-12.3525	-12.2831	-17.1103	-12.3475	-12.3385	-10.8487	-13.3373	-8.27985	-12.3711	-12.2401	-13.3588	-8.27985	-11.3451	-8.34087	-13.3373	-10.8487	-13.3588	-13.2944	-12.3123	-12.3123	-13.3159
1332_Mn_2005.8_pos	-10.1636	-12.7163	-11.5976	-12.566	-11.5332	-10.3568	-7.78304	-11.7265	-12.3921	-13.339	-13.3604	-10.1421	-7.6547	-13.339	-16.704	-14.0122	-13.0872	-12.3572	-13.3792	-9.03747	-10.0777	-11.4688	-10.0562	-12.5016	-8.77992	-8.75845	#NAME?	-10.9362	-12.4157	-12.3491	-17.1763	-12.4135	-12.397	-10.9148	-13.4034	-9.659	-12.4372	-12.3062	-13.4249	-9.659	-11.3924	-9.72311	-13.4034	-10.9148	-13.4249	-13.3604	-12.358	-12.358	-13.3819
133_Mn_2001.5_pos	-8.09668	-10.5705	-9.66099	-10.6294	-9.68663	-8.02146	-8.15969	-9.61044	-9.55195	-10.4989	-10.5203	-5.16155	-8.20976	-10.4989	-14.2943	-11.1721	-10.2471	-9.94759	-10.5391	-8.16791	-8.13089	-9.7124	-8.13948	-10.655	-8.26955	-8.27815	-8.28677	#NAME?	-10.6894	-9.5118	-14.3362	-9.57342	-10.698	-4.99766	-10.5633	-8.09614	-10.6808	-9.48761	-10.5847	-8.09614	-9.7642	-8.16048	-10.5633	-7.94742	-10.5847	-10.5203	-10.7412	-10.7412	-10.5418
1344_Mm_2005.8_pos	-12.566	-12.3372	-12.566	-10.9704	-12.5016	-12.7593	-12.7378	-12.6948	-13.3604	-12.9599	-11.7648	-12.5445	-12.609	-11.7433	-16.704	-14.0122	-13.6396	-12.9096	-14.348	-12.7163	-12.4801	-12.4372	-12.4587	-10.906	-12.4587	-12.4372	-12.4157	-13.339	#NAME?	-13.3175	-17.1763	-13.3819	-10.8014	-13.3175	-13.0243	-13.339	-11.5011	-13.2746	-9.15763	-13.339	-12.3608	-13.4034	-12.4673	-13.3175	-7.73873	-11.7648	-11.9789	-7.28396	-11.7863
134_Mm_2001.6_pos	-9.69707	-10.6069	-8.47657	-10.6654	-6.48508	-9.62228	-9.63036	-6.78099	-6.7513	-10.5649	-10.5864	-9.70557	-9.68014	-10.5649	-14.3318	-11.2382	-10.3132	-9.98503	-5.24705	-9.63852	-9.73121	-6.51081	-9.73979	-10.691	-9.73979	-9.74838	-9.75698	-9.59653	-10.7254	#NAME?	-14.4023	-6.40037	-10.734	-9.57506	-10.6293	-9.59653	-10.7168	-5.34434	-10.6508	-9.59653	-6.56256	-9.66094	-10.6293	-9.57506	-10.6508	-10.5864	-10.7772	-10.7772	-10.6079
135_Mo_2001.3_pos	-14.3517	-14.2924	-14.3517	-14.3517	-14.3774	-14.2758	-14.2841	-14.3008	-14.1854	-14.1715	-14.1854	-14.3603	-14.3346	-14.1715	-7.62782	-14.1854	-14.4618	-14.22	-15.1703	-14.2924	-14.386	-14.4033	-14.3947	-14.3774	-14.3947	-14.4033	-14.4119	-14.1715	-14.4119	-14.1613	#NAME?	-14.2041	-14.4205	-14.1613	-14.2256	-14.1715	-14.4033	-14.1492	-14.2471	-14.1715	-14.4551	-14.2256	-14.2256	-14.1613	-14.2471	-14.1854	-14.4638	-14.4638	-14.2041
136_Mm_2001.3_pos	-9.58891	-10.498	-8.3684	-10.5573	-4.44983	-9.513	-9.52129	-6.67195	-6.55592	-10.3771	-10.391	-9.59747	-9.57184	-10.3771	-14.22	-11.0428	-10.115	-9.87327	-7.10688	-9.52962	-9.62324	-4.92275	-9.63186	-10.583	-9.63186	-9.64048	-9.64911	-9.40868	-10.6175	-6.15984	-14.2041	#NAME?	-10.6261	-9.39846	-10.4312	-9.40868	-10.6089	-6.14798	-10.4526	-9.40868	-4.52757	-9.46279	-10.4312	-9.39846	-10.4526	-10.391	-10.6694	-10.6694	-10.4097
1372_Mm_2005.9_pos	-12.6321	-12.4033	-12.6321	-10.485	-12.5677	-12.8253	-12.8038	-12.7609	-13.4265	-13.0259	-8.84607	-12.6106	-12.675	-11.2579	-16.77	-14.0783	-13.7056	-12.9756	-14.4141	-12.7824	-12.5462	-12.5032	-12.5247	-10.4206	-12.5247	-12.5032	-12.4818	-13.405	-10.8862	-13.3835	-17.2424	-13.448	#NAME?	-13.3835	-13.0903	-13.405	-11.5672	-13.3406	-11.8953	-13.405	-12.4102	-13.4694	-12.5334	-13.3835	-11.8953	-8.84607	-12.0263	-10.8098	-8.24716
137_Mn_2001.6_pos	-8.13276	-10.6069	-9.69707	-10.6654	-9.72264	-8.05797	-8.19612	-9.64674	-9.618	-10.5649	-10.5864	-2.10801	-8.2459	-10.5649	-14.3318	-11.2382	-10.3132	-9.98503	-10.6051	-8.20428	-8.1669	-9.74838	-8.17548	-10.691	-8.30555	-8.31414	-8.32274	-5.08106	-10.7254	-9.57506	-14.4023	-9.63947	-10.734	#NAME?	-10.6293	-8.16218	-10.7168	-9.54242	-10.6508	-8.16218	-9.80013	-8.22653	-10.6293	-8.01068	-10.6508	-10.5864	-10.7772	-10.7772	-10.6079
140_Mm_2001.2_pos	-10.5213	-6.71264	-10.5213	-10.1422	-10.547	-10.4451	-10.4534	-10.4702	-10.3325	-6.57227	-9.9534	-10.5299	-10.5042	-9.94317	-14.1831	-10.9843	-10.6013	-10.3887	-11.3098	-10.4618	-10.5557	-10.5729	-10.5643	-10.168	-10.5643	-10.5729	-10.5816	-10.3223	-10.2025	-10.315	-14.1409	-10.3464	-10.2111	-10.315	#NAME?	-10.3223	-10.1938	-10.3074	-10.0075	-10.3223	-10.6248	-10.3651	-9.98603	-10.315	-10.0075	-9.9534	-6.88434	-10.2544	-9.96735
141_Mn_2001.5_neg	-8.22674	-10.5705	-9.66099	-10.6294	-9.68663	-8.15153	-6.88279	-9.61044	-9.55195	-10.4989	-10.5203	-8.23527	-6.93286	-10.4989	-14.2943	-11.1721	-10.2471	-9.94759	-10.5391	-5.58252	-8.26096	-9.7124	-8.26955	-10.655	-6.24962	-5.69282	-7.00987	-8.09614	-10.6894	-9.5118	-14.3362	-9.57342	-10.698	-8.07747	-10.5633	#NAME?	-10.6808	-9.48761	-10.5847	-5.11639	-9.7642	-2.18644	-10.5633	-8.07747	-10.5847	-10.5203	-10.7412	-10.7412	-10.5418
1425_Mm_2005.7_neg	-12.5	-12.2712	-12.5	-11.5639	-12.4356	-12.6932	-12.6717	-12.6288	-13.2944	-12.8938	-12.3583	-12.4785	-12.5429	-12.3369	-16.6379	-13.9462	-13.5735	-12.8435	-14.282	-12.6503	-12.4141	-12.3711	-12.3926	-11.4995	-12.3926	-12.3711	-12.3525	-13.2729	-11.4164	-13.2514	-17.1103	-13.3159	-11.4025	-13.2514	-12.9582	-13.2729	#NAME?	-13.2085	-12.4227	-13.2729	-12.3134	-13.3373	-12.0759	-13.2514	-12.4227	-12.3583	-11.9332	-11.3763	-12.3798
142_Mm_2001.8_pos	-9.7693	-10.6798	-8.54881	-10.7377	-6.55739	-9.69554	-9.70344	-6.85393	-6.8834	-10.697	-10.7185	-9.77775	-9.75251	-10.697	-14.4073	-11.3703	-10.4453	-10.0606	-6.35729	-9.71143	-9.80326	-6.58303	-9.8118	-10.7631	-9.8118	-9.82037	-9.82894	-9.72862	-10.7973	-5.50775	-14.5344	-6.53247	-10.8059	-9.70716	-10.7614	-9.72862	-10.7887	#NAME?	-10.7829	-9.72862	-6.63467	-9.79303	-10.7614	-9.70716	-10.7829	-10.7185	-10.849	-10.849	-10.74
144_Mm_2001.1_pos	-10.4853	-10.0465	-10.4853	-8.88964	-10.5111	-10.4088	-10.4172	-10.4341	-10.2777	-9.89135	-8.68204	-10.4939	-10.4681	-8.6748	-14.1463	-10.9295	-10.5353	-10.3519	-11.2437	-10.4256	-10.5197	-10.537	-10.5283	-8.91545	-10.5283	-10.537	-10.5456	-10.2704	-6.2806	-10.2656	-14.0823	-10.2879	-8.95863	-10.2656	-9.92277	-10.2704	-9.60091	-10.2617	#NAME?	-10.2704	-10.5889	-10.3019	-9.3658	-10.2656	-6.05333	-8.68204	-10.2185	-6.33255	-8.69227
145_Mn_2001.5_pos	-8.22674	-10.5705	-9.66099	-10.6294	-9.68663	-8.15153	-6.88279	-9.61044	-9.55195	-10.4989	-10.5203	-8.23527	-6.93286	-10.4989	-14.2943	-11.1721	-10.2471	-9.94759	-10.5391	-5.58252	-8.26096	-9.7124	-8.26955	-10.655	-6.24962	-5.69282	-7.00987	-8.09614	-10.6894	-9.5118	-14.3362	-9.57342	-10.698	-8.07747	-10.5633	-5.11639	-10.6808	-9.48761	-10.5847	#NAME?	-9.7642	-5.17708	-10.5633	-8.07747	-10.5847	-10.5203	-10.7412	-10.7412	-10.5418
1462_Mm_2006.3_neg	-11.9279	-13.0466	-10.7074	-12.8963	-2.87324	-12.1211	-12.0997	-9.192	-9.8556	-13.6692	-13.6907	-11.9064	-11.9708	-13.6692	-17.0342	-14.3425	-13.4175	-12.6875	-10.4093	-12.0782	-11.842	-7.10173	-11.8205	-12.8318	-11.8205	-11.7991	-11.7776	-12.7008	-12.746	-9.44088	-17.5066	-7.56502	-12.7245	-12.6794	-13.7336	-12.7008	-12.7674	-9.39828	-13.7551	-12.7008	#NAME?	-12.7652	-13.7336	-12.6794	-13.7551	-13.6907	-12.6199	-12.6199	-13.7122
147_Mn_2001.2_pos	-8.1186	-10.4618	-9.55289	-10.5213	-9.57867	-8.04241	-6.77369	-9.50183	-9.3641	-10.3223	-10.3325	-8.12718	-6.82444	-10.3223	-14.1831	-10.9843	-10.049	-9.83635	-10.3409	-5.47149	-8.15299	-9.60453	-8.16161	-10.547	-6.14116	-5.58265	-6.90183	-7.91952	-10.5816	-9.34664	-14.1409	-9.37806	-10.5902	-7.91229	-10.3651	-1.76564	-10.5729	-9.33904	-10.3866	-4.93896	-9.65643	#NAME?	-10.3651	-7.91229	-10.3866	-10.3325	-10.6335	-10.6335	-10.3464
148_Mm_2001.2_pos	-10.5213	-10.0827	-10.5213	-9.58521	-10.547	-10.4451	-10.4534	-10.4702	-10.3325	-9.94317	-9.39643	-10.5299	-10.5042	-9.3862	-14.1831	-10.9843	-10.6013	-10.3887	-11.3098	-10.4618	-10.5557	-10.5729	-10.5643	-9.61099	-10.5643	-10.5729	-10.5816	-10.3223	-9.64549	-10.315	-14.1409	-10.3464	-9.65414	-10.315	-9.98603	-10.3223	-9.3115	-10.3074	-9.45054	-10.3223	-10.6248	-10.3651	#NAME?	-10.315	-9.45054	-9.39643	-10.2544	-9.69742	-9.41038
153_Mv_2001.6_pos	-6.00556	-10.6069	-9.69707	-10.6654	-9.72264	-4.55227	-8.19612	-9.64674	-9.618	-10.5649	-10.5864	-8.14127	-8.2459	-10.5649	-14.3318	-11.2382	-10.3132	-9.98503	-10.6051	-8.20428	-3.87778	-9.74838	-3.29452	-10.691	-8.30555	-8.31414	-8.32274	-8.03213	-10.7254	-9.57506	-14.4023	-9.63947	-10.734	-8.01068	-10.6293	-8.16218	-10.7168	-9.54242	-10.6508	-8.16218	-9.80013	-8.22653	-10.6293	#NAME?	-10.6508	-10.5864	-10.7772	-10.7772	-10.6079
156_Mm_2001.1_neg	-10.4853	-10.0465	-10.4853	-8.88964	-10.5111	-10.4088	-10.4172	-10.4341	-10.2777	-9.89135	-8.68204	-10.4939	-10.4681	-8.6748	-14.1463	-10.9295	-10.5353	-10.3519	-11.2437	-10.4256	-10.5197	-10.537	-10.5283	-8.91545	-10.5283	-10.537	-10.5456	-10.2704	-4.87195	-10.2656	-14.0823	-10.2879	-8.95863	-10.2656	-9.92277	-10.2704	-9.60091	-10.2617	-6.05333	-10.2704	-10.5889	-10.3019	-9.3658	-10.2656	#NAME?	-8.68204	-10.2185	-5.51426	-8.69227
158_Mm_2001.4_neg	-10.5933	-10.1552	-10.5933	-8.44619	-10.619	-10.5177	-10.526	-10.5426	-10.4543	-10.0565	-5.62575	-10.6019	-10.5763	-8.28844	-14.2571	-11.1061	-10.7334	-10.4627	-11.4419	-10.5342	-10.6276	-10.6448	-10.6362	-8.47187	-10.6362	-10.6448	-10.6534	-10.4356	-9.05781	-10.4216	-14.2702	-10.4758	-6.08524	-10.4216	-10.1181	-10.4356	-9.70876	-10.4042	-8.92305	-10.4356	-10.6967	-10.4972	-9.56117	-10.4216	-8.92305	#NAME?	-10.3262	-9.10968	-5.89459
1598_Mm_2006.4_neg	-12.9623	-9.07181	-12.9623	-12.5832	-12.8979	-13.1555	-13.1341	-13.0911	-13.7567	-9.14533	-13.3776	-12.9408	-13.0053	-13.3562	-17.1003	-14.4085	-14.0358	-13.3058	-14.7443	-13.1126	-12.8764	-12.8335	-12.855	-12.5188	-12.855	-12.8335	-12.812	-13.7353	-12.4329	-13.7138	-17.5726	-13.7782	-12.4115	-13.7138	-10.0491	-13.7353	-12.4544	-13.6708	-13.4421	-13.7353	-12.7047	-13.7997	-13.4206	-13.7138	-13.4421	-13.3776	#NAME?	-12.3041	-13.3991
1602_Mm_2006.4_pos	-12.9623	-12.7335	-12.9623	-11.3667	-12.8979	-13.1555	-13.1341	-13.0911	-13.7567	-13.3562	-12.1611	-12.9408	-13.0053	-12.1396	-17.1003	-14.4085	-14.0358	-13.3058	-14.7443	-13.1126	-12.8764	-12.8335	-12.855	-11.3023	-12.855	-12.8335	-12.812	-13.7353	-7.73783	-13.7138	-17.5726	-13.7782	-11.1949	-13.7138	-13.4206	-13.7353	-11.8974	-13.6708	-9.55392	-13.7353	-12.7047	-13.7997	-12.8636	-13.7138	-8.73297	-12.1611	-12.3041	#NAME?	-12.1826
163_Mm_2001.3_neg	-10.5573	-10.1189	-10.5573	-8.41015	-10.583	-10.4814	-10.4897	-10.5064	-10.391	-9.99798	-5.81054	-10.5659	-10.5402	-8.22991	-14.22	-11.0428	-10.6674	-10.4256	-11.3758	-10.498	-10.5916	-10.6089	-10.6002	-8.43588	-10.6002	-10.6089	-10.6175	-10.3771	-9.02186	-10.3668	-14.2041	-10.4097	-5.43042	-10.3668	-10.0521	-10.3771	-9.6728	-10.3548	-8.857	-10.3771	-10.6607	-10.4312	-9.49512	-10.3668	-8.857	-5.81054	-10.2903	-9.07376	#NAME?
168_Mn_2001.2_pos	-8.1186	-10.4618	-9.55289	-10.5213	-9.57867	-8.04241	-5.00596	-9.50183	-9.3641	-10.3223	-10.3325	-8.12718	-4.16822	-10.3223	-14.1831	-10.9843	-10.049	-9.83635	-10.3409	-6.78207	-8.15299	-9.60453	-8.16161	-10.547	-6.88456	-6.89319	-5.62022	-7.91952	-10.5816	-9.34664	-14.1409	-9.37806	-10.5902	-7.91229	-10.3651	-6.64223	-10.5729	-9.33904	-10.3866	-6.64223	-9.65643	-6.68486	-10.3651	-7.91229	-10.3866	-10.3325	-10.6335	-10.6335	-10.3464
16_Mm_2000.1_pos	-9.15739	-10.0653	-6.40391	-10.1258	-7.96279	-9.07968	-9.08829	-7.88492	-7.64294	-9.83711	-9.83195	-9.16605	-9.14008	-9.83711	-13.7827	-10.4837	-9.32244	-9.43597	-8.39161	-9.0969	-9.19205	-7.9888	-9.20072	-10.1518	-9.20072	-9.2094	-9.21807	-8.86871	-10.1865	-7.65372	-13.6218	-7.63832	-10.1951	-8.87432	-9.82333	-8.86871	-10.1778	-7.66609	-9.82005	-8.86871	-8.04086	-8.85493	-9.82333	-8.87432	-9.82005	-9.83195	-10.2385	-10.2385	-9.82733
172_Mn_2001.8_pos	-8.20501	-10.6798	-9.7693	-10.7377	-9.79473	-8.13125	-8.26922	-9.71952	-9.75009	-10.697	-10.7185	-1.8926	-8.31829	-10.697	-14.4073	-11.3703	-10.4453	-10.0606	-10.7372	-8.27722	-8.23897	-9.82037	-8.24751	-10.7631	-8.37758	-8.38615	-8.39473	-5.21316	-10.7973	-9.70716	-14.5344	-9.77156	-10.8059	-2.24258	-10.7614	-8.29428	-10.7887	-9.66422	-10.7829	-8.29428	-9.87201	-8.35863	-10.7614	-8.14278	-10.7829	-10.7185	-10.849	-10.849	-10.74
1740_Mm_2005.2_neg	-12.1697	-11.9409	-12.1697	-10.0226	-12.1156	-12.363	-12.3415	-12.2985	-12.9641	-12.5636	-8.38373	-12.1483	-12.2127	-10.7955	-16.3077	-13.6159	-13.2433	-12.5133	-13.9517	-12.32	-12.1054	-12.0933	-12.0981	-9.96853	-12.0981	-12.0933	-12.0905	-12.9427	-10.4949	-12.9212	-16.78	-12.9856	-5.9348	-12.9212	-12.628	-12.9427	-11.1573	-12.8783	-11.4329	-12.9427	-12.0968	-13.0071	-12.071	-12.9212	-11.4329	-8.38373	-11.7217	-10.5052	-7.78482
1744_Mm_2005.9_pos	-7.97603	-12.7824	-11.6637	-12.6321	-11.5993	-6.80811	-10.4014	-11.7925	-12.4581	-13.405	-13.4265	-10.078	-10.2725	-13.405	-16.77	-14.0783	-13.1533	-12.4233	-13.4452	-10.3799	-5.78994	-11.5349	-3.57416	-12.5677	-10.1223	-10.1008	-10.0793	-10.8722	-12.4818	-12.4152	-17.2424	-12.4796	-12.4603	-10.8508	-13.4694	-11.0023	-12.5032	-12.3722	-13.4909	-11.0023	-11.4418	-11.0666	-13.4694	-5.93379	-13.4909	-13.4265	-12.4054	-12.4054	-13.448
1745_Mv_2006.8_pos	-12.2581	-13.3768	-11.0377	-13.2265	-7.49601	-12.4514	-12.4299	-9.52224	-10.1858	-13.9995	-14.0209	-12.2367	-12.3011	-13.9995	-17.3645	-14.6727	-13.7477	-13.0177	-10.7396	-12.4084	-12.1723	-5.72715	-12.1508	-13.1621	-12.1508	-12.1293	-12.1078	-13.0311	-13.0762	-9.77112	-17.8368	-8.34583	-13.0547	-13.0096	-14.0639	-13.0311	-13.0977	-9.72853	-14.0853	-13.0311	-7.30372	-13.0955	-14.0639	-13.0096	-14.0853	-14.0209	-12.9474	-12.9474	-14.0424
1747_Mm_2006.8_pos	-12.2581	-13.3768	-8.65028	-13.2265	-10.9733	-12.4514	-12.4299	-11.1665	-11.832	-13.9995	-14.0209	-12.2367	-12.3011	-13.9995	-17.3645	-14.6727	-13.7477	-13.0177	-12.8169	-12.4084	-12.1723	-10.9089	-12.1508	-13.1621	-12.1508	-12.1293	-12.1078	-13.0311	-13.0762	-11.7891	-17.8368	-11.8535	-13.0547	-13.0096	-14.0639	-13.0311	-13.0977	-11.7461	-14.0853	-13.0311	-10.78	-13.0955	-14.0639	-13.0096	-14.0853	-14.0209	-12.9474	-12.9474	-14.0424
1748_Mm_2006.1_pos	-8.10812	-12.9145	-11.7958	-12.7642	-11.7314	-6.94021	-10.5335	-11.9246	-12.5902	-13.5371	-13.5586	-10.2101	-10.4046	-13.5371	-16.9021	-14.2104	-13.2854	-12.5554	-13.5773	-10.512	-5.92203	-11.667	-4.56068	-12.6998	-10.2544	-10.2329	-10.2114	-11.0043	-12.6139	-12.5473	-17.3745	-12.6117	-12.5924	-10.9829	-13.6015	-11.1344	-12.6353	-12.5043	-13.623	-11.1344	-11.5484	-11.1987	-13.6015	-6.06588	-13.623	-13.5586	-12.5066	-12.5066	-13.5801
174_Mm_2001.2_pos	-9.55289	-10.4618	-5.94109	-10.5213	-8.35815	-9.47671	-9.48504	-8.28131	-8.14356	-10.3223	-10.3325	-9.56147	-9.53578	-10.3223	-14.1831	-10.9843	-10.049	-9.83635	-9.11814	-9.49341	-9.58728	-8.38402	-9.5959	-10.547	-9.5959	-9.60453	-9.61317	-9.35388	-10.5816	-8.12611	-14.1409	-8.15751	-10.5902	-9.34664	-10.3651	-9.35388	-10.5729	-8.11851	-10.3866	-9.35388	-8.43592	-9.39674	-10.3651	-9.34664	-10.3866	-10.3325	-10.6335	-10.6335	-10.3464
1750_Mm_2005.8_pos	-7.90998	-12.7163	-11.5976	-12.566	-11.5332	-6.74206	-10.3353	-11.7265	-12.3921	-13.339	-13.3604	-10.012	-10.2065	-13.339	-16.704	-14.0122	-13.0872	-12.3572	-13.3792	-10.3138	-5.72389	-11.4688	-5.18195	-12.5016	-10.0562	-10.0347	-10.0133	-10.8062	-12.4157	-12.3491	-17.1763	-12.4135	-12.397	-10.7847	-13.4034	-10.9362	-12.4372	-12.3062	-13.4249	-10.9362	-11.3924	-11.0006	-13.4034	-4.80446	-13.4249	-13.3604	-12.358	-12.358	-13.3819
1752_Mm_2006.8_pos	-8.57047	-13.3768	-12.2581	-13.2265	-12.1937	-7.40255	-10.9958	-12.387	-13.0525	-13.9995	-14.0209	-10.6725	-10.867	-13.9995	-17.3645	-14.6727	-13.7477	-13.0177	-14.0397	-10.9743	-6.38438	-12.1293	-4.1686	-13.1621	-10.7167	-10.6952	-10.6738	-11.4667	-13.0762	-13.0096	-17.8368	-13.074	-13.0547	-11.4452	-14.0639	-11.5967	-13.0977	-12.9667	-14.0853	-11.5967	-12.0005	-11.6611	-14.0639	-6.52823	-14.0853	-14.0209	-12.9474	-12.9474	-14.0424
1757_Mm_2004.4_neg	-12.3846	-12.4434	-12.3846	-12.3846	-12.3887	-12.4864	-12.4649	-12.4247	-13.0875	-13.0661	-13.0875	-12.3848	-12.3885	-13.0661	-15.7793	-6.33178	-13.3667	-12.6366	-14.0752	-12.4434	-12.392	-12.4006	-12.396	-12.3887	-12.396	-12.4006	-12.4057	-13.0661	-12.4057	-13.0446	-16.2516	-13.109	-12.4114	-13.0446	-13.1305	-13.0661	-12.4006	-13.0017	-13.1519	-13.0661	-12.4373	-13.1305	-13.1305	-13.0446	-13.1519	-13.0875	-12.4444	-12.4444	-13.109
175_Mm_2001.7_neg	-14.496	-14.4377	-14.496	-14.496	-14.5215	-14.4217	-14.4296	-14.4459	-14.4468	-14.4254	-14.4468	-14.5044	-14.4791	-14.4254	-11.8936	-14.4468	-14.726	-14.3694	-15.4345	-14.4377	-14.53	-14.5472	-14.5386	-14.5215	-14.5386	-14.5472	-14.5557	-14.4254	-14.5557	-14.4039	-11.9925	-14.4683	-14.5644	-14.4039	-14.4898	-14.4254	-14.5472	-14.3638	-14.5113	-14.4254	-14.5989	-14.4898	-14.4898	-14.4039	-14.5113	-14.4468	-14.6075	-14.6075	-14.4683
1771_Mm_2006.8_pos	-12.2581	-13.3768	-11.0377	-13.2265	-7.49601	-12.4514	-12.4299	-9.52224	-10.1858	-13.9995	-14.0209	-12.2367	-12.3011	-13.9995	-17.3645	-14.6727	-13.7477	-13.0177	-10.7396	-12.4084	-12.1723	-6.54157	-12.1508	-13.1621	-12.1508	-12.1293	-12.1078	-13.0311	-13.0762	-9.77112	-17.8368	-8.34583	-13.0547	-13.0096	-14.0639	-13.0311	-13.0977	-9.72853	-14.0853	-13.0311	-7.30372	-13.0955	-14.0639	-13.0096	-14.0853	-14.0209	-12.9474	-12.9474	-14.0424
1782_Mm_2002.1_neg	-10.8463	-10.4108	-10.8463	-5.98808	-10.8714	-10.7747	-10.7822	-10.7977	-10.9166	-10.5161	-8.76946	-10.8546	-10.8298	-7.5929	-14.5231	-11.5684	-11.1957	-10.7287	-11.9042	-10.7899	-10.8799	-10.8968	-10.8883	-7.56949	-10.8883	-10.8968	-10.9054	-10.8952	-9.30974	-10.8737	-14.7325	-10.9381	-8.7668	-10.8737	-10.5805	-10.8952	-9.96079	-10.8307	-9.38539	-10.8952	-10.9482	-10.9596	-10.0235	-10.8737	-9.38539	-8.76946	-10.5778	-9.36124	-8.79093
1783_Mm_2005.4_neg	-16.0962	-16.2465	-16.0962	-16.0962	-16.0318	-16.2895	-16.268	-16.2251	-16.8907	-16.8692	-16.8907	-16.0748	-16.1392	-16.8692	-13.9639	-16.8907	-17.1698	-16.4398	-17.8783	-16.2465	-16.0131	-15.989	-15.9992	-16.0318	-15.9992	-15.989	-15.9817	-16.8692	-15.9817	-16.8477	-14.4363	-16.9121	-15.9769	-16.8477	-16.9336	-16.8692	-15.989	-16.8048	-16.9551	-16.8692	-15.9747	-16.9336	-16.9336	-16.8477	-16.9551	-16.8907	-15.9771	-15.9771	-16.9121
1787_Mm_2005.8_neg	-12.566	-8.96955	-12.566	-12.1869	-12.5016	-12.7593	-12.7378	-12.6948	-13.3604	-9.58916	-12.9813	-12.5445	-12.609	-12.9599	-16.704	-14.0122	-13.6396	-12.9096	-14.348	-12.7163	-12.4801	-12.4372	-12.4587	-12.1225	-12.4587	-12.4372	-12.4157	-13.339	-12.0366	-13.3175	-17.1763	-13.3819	-12.0179	-13.3175	-8.6806	-13.339	-12.0581	-13.2746	-13.0458	-13.339	-12.3608	-13.4034	-13.0243	-13.3175	-13.0458	-12.9813	-8.61159	-11.9789	-13.0028
1788_Mm_2005.6_pos	-11.4656	-12.5842	-8.71484	-12.4339	-10.1807	-11.6588	-11.6373	-10.3739	-11.0394	-13.2069	-13.2283	-11.4441	-11.5085	-13.2069	-16.5719	-13.8801	-12.9551	-12.2251	-12.0243	-11.6158	-11.3797	-10.1191	-11.3582	-12.3695	-11.3582	-11.3395	-11.3256	-12.2385	-12.2939	-10.9965	-17.0442	-11.0609	-12.2837	-12.217	-13.2713	-12.2385	-12.3079	-10.9536	-13.2928	-12.2385	-10.0789	-12.3029	-13.2713	-12.217	-13.2928	-13.2283	-12.268	-12.268	-13.2498
178_Mm_2001.2_pos	-5.85999	-10.4618	-9.55289	-10.5213	-9.57867	-5.53162	-8.05074	-9.50183	-9.3641	-10.3223	-10.3325	-7.99712	-8.10149	-10.3223	-14.1831	-10.9843	-10.049	-9.83635	-10.3409	-8.05912	-5.64223	-9.60453	-5.65085	-10.547	-8.16161	-8.17024	-8.17888	-7.78947	-10.5816	-9.34664	-14.1409	-9.37806	-10.5902	-7.78224	-10.3651	-7.91952	-10.5729	-9.33904	-10.3866	-7.91952	-9.65643	-7.96233	-10.3651	-5.39993	-10.3866	-10.3325	-10.6335	-10.6335	-10.3464
1794_Mm_2006.5_pos	-13.0284	-12.7996	-13.0284	-10.8813	-12.9639	-13.2216	-13.2001	-13.1572	-13.8228	-13.4222	-7.0144	-13.0069	-13.0713	-11.6542	-17.1663	-14.4746	-14.1019	-13.3719	-14.8104	-13.1787	-12.9425	-12.8995	-12.921	-10.8169	-12.921	-12.8995	-12.8781	-13.8013	-11.2825	-13.7798	-17.6387	-13.8443	-8.28635	-13.7798	-13.4866	-13.8013	-11.9635	-13.7369	-12.2915	-13.8013	-12.7707	-13.8657	-12.9297	-13.7798	-12.2915	-8.99425	-12.3701	-11.1536	-9.26309
1795_Mm_2006.5_pos	-12.06	-13.1787	-10.8395	-13.0284	-7.29786	-12.2532	-12.2318	-9.3241	-9.9877	-13.8013	-13.8228	-12.0385	-12.1029	-13.8013	-17.1663	-14.4746	-13.5496	-12.8196	-10.5414	-12.2103	-11.9741	-5.529	-11.9526	-12.9639	-11.9526	-11.9312	-11.9097	-12.8329	-12.8781	-9.57297	-17.6387	-8.14768	-12.8566	-12.8115	-13.8657	-12.8329	-12.8995	-9.53038	-13.8872	-12.8329	-7.10557	-12.8973	-13.8657	-12.8115	-13.8872	-13.8228	-12.7492	-12.7492	-13.8443
1797_Mm_2006.5_pos	-8.37232	-13.1787	-12.06	-13.0284	-11.9956	-7.20441	-10.7976	-12.1888	-12.8544	-13.8013	-13.8228	-10.4743	-10.6688	-13.8013	-17.1663	-14.4746	-13.5496	-12.8196	-13.8415	-10.7762	-6.18623	-11.9312	-4.82488	-12.9639	-10.5185	-10.4971	-10.4756	-11.2685	-12.8781	-12.8115	-17.6387	-12.8759	-12.8566	-11.2471	-13.8657	-11.3986	-12.8995	-12.7685	-13.8872	-11.3986	-11.8023	-11.4629	-13.8657	-6.33008	-13.8872	-13.8228	-12.7492	-12.7492	-13.8443
17_Mm_2000.9_pos	-14.2077	-14.1478	-14.2077	-14.2077	-14.2336	-14.1309	-14.1393	-14.1563	-13.9709	-13.9681	-13.9709	-14.2163	-14.1905	-13.9681	-11.5972	-13.9709	-14.1976	-14.073	-14.9061	-14.1478	-14.2422	-14.2595	-14.2509	-14.2336	-14.2509	-14.2595	-14.2682	-13.9681	-14.2682	-13.967	-11.4999	-13.9757	-14.2768	-13.967	-13.9829	-13.9681	-14.2595	-13.9687	-13.9932	-13.9681	-14.3115	-13.9829	-13.9829	-13.967	-13.9932	-13.9709	-14.3202	-14.3202	-13.9757
1808_Mm_2006.6_pos	-12.126	-13.2447	-10.9056	-13.0944	-7.90637	-12.3193	-12.2978	-9.39015	-10.0537	-13.8674	-13.8888	-12.1046	-12.169	-13.8674	-17.2324	-14.5406	-13.6156	-12.8856	-10.6075	-12.2763	-12.0402	-7.84206	-12.0187	-13.03	-12.0187	-11.9972	-11.9757	-12.899	-12.9441	-9.63902	-17.7047	-8.77764	-12.9226	-12.8775	-13.9318	-12.899	-12.9656	-9.59643	-13.9532	-12.899	-7.71339	-12.9634	-13.9318	-12.8775	-13.9532	-13.8888	-12.8153	-12.8153	-13.9103
180_Mm_2001.7_pos	-10.7015	-10.2642	-10.7015	-9.76549	-10.7271	-10.6272	-10.6352	-10.6515	-10.6524	-10.2519	-9.71637	-10.71	-10.6847	-9.6949	-14.3694	-11.3042	-10.9315	-10.575	-11.64	-10.6433	-10.7356	-10.7527	-10.7442	-9.791	-10.7442	-10.7527	-10.7613	-10.631	-9.82528	-10.6095	-14.4683	-10.6739	-9.83388	-10.6095	-10.3163	-10.631	-5.55454	-10.5693	-9.78078	-10.631	-10.8044	-10.6954	-9.43395	-10.6095	-9.78078	-9.71637	-10.434	-9.87703	-9.73784
1815_Mm_2006.8_pos	-10.824	-13.3768	-12.2581	-13.2265	-12.1937	-11.0173	-9.71942	-12.387	-13.0525	-13.9995	-14.0209	-10.8026	-9.59066	-13.9995	-17.3645	-14.6727	-13.7477	-13.0177	-14.0397	-8.39696	-10.7382	-12.1293	-10.7167	-13.1621	-8.69885	-8.1191	-9.39747	-11.5967	-13.0762	-13.0096	-17.8368	-13.074	-13.0547	-11.5753	-14.0639	-7.92366	-13.0977	-12.9667	-14.0853	-8.61699	-12.0005	-7.97671	-14.0639	-11.5753	-14.0853	-14.0209	-12.9474	-12.9474	-14.0424
181_Mm_2001.8_neg	-9.7693	-10.6798	-8.54881	-10.7377	-6.55739	-9.69554	-9.70344	-6.85393	-6.8834	-10.697	-10.7185	-9.77775	-9.75251	-10.697	-14.4073	-11.3703	-10.4453	-10.0606	-6.35729	-9.71143	-9.80326	-6.58303	-9.8118	-10.7631	-9.8118	-9.82037	-9.82894	-9.72862	-10.7973	-5.50775	-14.5344	-6.53247	-10.8059	-9.70716	-10.7614	-9.72862	-10.7887	-3.31918	-10.7829	-9.72862	-6.63467	-9.79303	-10.7614	-9.70716	-10.7829	-10.7185	-10.849	-10.849	-10.74
1865_Mm_2005.2_neg	-12.1697	-11.9409	-12.1697	-3.64603	-12.1156	-12.363	-12.3415	-12.2985	-12.9641	-12.5636	-10.817	-12.1483	-12.2127	-9.64042	-16.3077	-13.6159	-13.2433	-12.5133	-13.9517	-12.32	-12.1054	-12.0933	-12.0981	-8.8139	-12.0981	-12.0933	-12.0905	-12.9427	-10.4949	-12.9212	-16.78	-12.9856	-9.94233	-12.9212	-12.628	-12.9427	-11.1573	-12.8783	-11.4329	-12.9427	-12.0968	-13.0071	-12.071	-12.9212	-11.4329	-10.817	-11.7217	-10.5052	-10.8384
1873_Mm_2006.9_neg	-13.2926	-13.0638	-13.2926	-11.6969	-13.2281	-13.4858	-13.4643	-13.4214	-14.087	-13.6864	-12.4913	-13.2711	-13.3355	-12.4699	-17.4305	-14.7388	-14.3661	-13.6361	-15.0745	-13.4429	-13.2067	-13.1637	-13.1852	-11.6325	-13.1852	-13.1637	-13.1423	-14.0655	-8.88128	-14.044	-17.9029	-14.1084	-11.5252	-14.044	-13.7508	-14.0655	-12.2277	-14.0011	-6.68977	-14.0655	-13.0349	-14.1299	-13.1939	-14.044	-9.88416	-12.4913	-12.6343	-8.75254	-12.5128
1876_Mm_2006.9_pos	-13.2926	-13.0638	-13.2926	-11.1455	-13.2281	-13.4858	-13.4643	-13.4214	-14.087	-13.6864	-9.50656	-13.2711	-13.3355	-11.9183	-17.4305	-14.7388	-14.3661	-13.6361	-15.0745	-13.4429	-13.2067	-13.1637	-13.1852	-11.0811	-13.1852	-13.1637	-13.1423	-14.0655	-11.5466	-14.044	-17.9029	-14.1084	-7.93457	-14.044	-13.7508	-14.0655	-12.2277	-14.0011	-12.5557	-14.0655	-13.0349	-14.1299	-13.1939	-14.044	-12.5557	-9.50656	-12.6343	-11.4178	-8.27219
1896_Mm_2006.9_neg	-8.63652	-13.4429	-12.3242	-13.2926	-12.2598	-6.93355	-11.0618	-12.453	-13.1186	-14.0655	-14.087	-10.7385	-10.933	-14.0655	-17.4305	-14.7388	-13.8138	-13.0838	-14.1057	-11.0404	-7.19385	-12.1954	-7.17258	-13.2281	-10.7827	-10.7613	-10.7398	-11.5327	-13.1423	-13.0757	-17.9029	-13.1401	-13.1208	-11.5113	-14.1299	-11.6628	-13.1637	-13.0327	-14.1514	-11.6628	-12.0665	-11.7271	-14.1299	-7.9928	-14.1514	-14.087	-13.0134	-13.0134	-14.1084
1910_Mm_2007.4_neg	-13.0705	-13.7731	-13.0705	-13.6228	-13.0061	-13.2637	-13.2423	-13.1993	-13.8649	-14.3958	-14.4172	-13.049	-13.1134	-14.3958	-17.7607	-15.069	-11.186	-10.4589	-14.8523	-13.2208	-12.9846	-12.9417	-12.9631	-13.5584	-12.9631	-12.9417	-12.9202	-13.8434	-13.4725	-13.822	-18.2331	-13.8864	-13.451	-13.822	-14.4602	-13.8434	-13.494	-13.779	-14.4816	-13.8434	-12.8128	-13.9078	-14.4602	-13.822	-14.4816	-14.4172	-13.3437	-13.3437	-14.4387
1915_Mm_2007.3_neg	-17.3512	-17.5015	-17.3512	-17.3512	-17.2868	-17.5444	-17.5229	-17.48	-18.1456	-18.1241	-18.1456	-17.3297	-17.3941	-18.1241	-15.2189	-18.1456	-18.4247	-17.6947	-19.1333	-17.5015	-17.2653	-17.2223	-17.2438	-17.2868	-17.2438	-17.2223	-17.2009	-18.1241	-17.2009	-18.1026	-15.6912	-18.1671	-17.1794	-18.1026	-18.1885	-18.1241	-17.2223	-18.0597	-18.21	-18.1241	-17.0935	-18.1885	-18.1885	-18.1026	-18.21	-18.1456	-17.072	-17.072	-18.1671
2057_Mm_2007.5_pos	-9.03281	-13.8391	-12.7205	-13.6889	-12.6561	-7.86489	-11.4581	-12.8493	-13.5149	-14.4618	-14.4833	-11.1348	-11.3293	-14.4618	-17.8268	-15.1351	-14.2101	-13.4801	-14.502	-11.4367	-6.84672	-12.5917	-4.25661	-13.6244	-11.179	-11.1576	-11.1361	-11.929	-13.5386	-13.4719	-18.2992	-13.5364	-13.5171	-11.9076	-14.5262	-12.0591	-13.56	-13.429	-14.5477	-12.0591	-12.4628	-12.1234	-14.5262	-6.99057	-14.5477	-14.4833	-13.4097	-13.4097	-14.5047
2058_Mn_2007.6_neg	-13.7549	-13.5261	-13.7549	-12.8188	-13.6905	-13.9481	-13.9267	-13.8837	-14.5493	-14.1488	-13.6133	-13.7334	-13.7978	-13.5918	-17.8928	-15.2011	-14.8284	-14.0984	-15.5369	-13.9052	-13.669	-13.6261	-13.6475	-12.7544	-13.6475	-13.6261	-13.6046	-14.5279	-12.6686	-14.5064	-18.3652	-14.5708	-12.6471	-14.5064	-14.2132	-14.5279	-12.3647	-14.4634	-13.6777	-14.5279	-13.4972	-14.5923	-12.2798	-14.5064	-13.6777	-13.6133	-13.0967	-12.5397	-13.6347
2063_Mm_2007.4_neg	-13.6228	-9.04579	-13.6228	-13.2437	-13.5584	-13.816	-13.7946	-13.7516	-14.4172	-10.3525	-14.0381	-13.6013	-13.6657	-14.0167	-17.7607	-15.069	-14.6963	-13.9663	-15.4048	-13.7731	-13.5369	-13.494	-13.5154	-13.1793	-13.5154	-13.494	-13.4725	-14.3958	-13.0934	-14.3743	-18.2331	-14.4387	-13.0719	-14.3743	-10.7095	-14.3958	-13.1149	-14.3313	-14.1025	-14.3958	-13.3651	-14.4602	-14.0811	-14.3743	-14.1025	-14.0381	-9.30317	-12.9646	-14.0596
2097_Mm_2006.7_neg	-13.1605	-12.9317	-13.1605	-11.5648	-13.096	-13.3537	-13.3322	-13.2893	-13.9549	-13.5543	-12.3592	-13.139	-13.2034	-12.3378	-17.2984	-14.6067	-14.234	-13.504	-14.9424	-13.3108	-13.0746	-13.0316	-13.0531	-11.5004	-13.0531	-13.0316	-13.0102	-13.9334	-7.93597	-13.9119	-17.7708	-13.9764	-11.3931	-13.9119	-13.6187	-13.9334	-12.0956	-13.869	-9.75207	-13.9334	-12.9028	-13.9978	-13.0618	-13.9119	-8.93111	-12.3592	-12.5022	-7.0269	-12.3807
2098_Mm_2006.3_neg	-11.9279	-13.0466	-10.7074	-12.8963	-8.99888	-12.1211	-12.0997	-6.00839	-6.55976	-13.6692	-13.6907	-11.9064	-11.9708	-13.6692	-17.0342	-14.3425	-13.4175	-12.6875	-10.7965	-12.0782	-11.842	-8.9345	-11.8205	-12.8318	-11.8205	-11.7991	-11.7776	-12.7008	-12.746	-9.81295	-17.5066	-9.87691	-12.7245	-12.6794	-13.7336	-12.7008	-12.7674	-9.77026	-13.7551	-12.7008	-8.80571	-12.7652	-13.7336	-12.6794	-13.7551	-13.6907	-12.6199	-12.6199	-13.7122
2100_Mm_2006.3_pos	-12.8963	-4.08017	-12.8963	-12.5172	-12.8318	-13.0895	-13.068	-13.0251	-13.6907	-9.62592	-13.3116	-12.8748	-12.9392	-13.2901	-17.0342	-14.3425	-13.9698	-13.2398	-14.6783	-13.0466	-12.8104	-12.7674	-12.7889	-12.4528	-12.7889	-12.7674	-12.746	-13.6692	-12.3669	-13.6477	-17.5066	-13.7122	-12.3454	-13.6477	-9.98301	-13.6692	-12.3883	-13.6048	-13.376	-13.6692	-12.6386	-13.7336	-13.3545	-13.6477	-13.376	-13.3116	-8.57942	-12.2408	-13.3331
2146_Mm_2007.6_neg	-13.7549	-13.5261	-13.7549	-12.1593	-13.6905	-13.9481	-13.9267	-13.8837	-14.5493	-14.1488	-12.9537	-13.7334	-13.7978	-12.9322	-17.8928	-15.2011	-14.8284	-14.0984	-15.5369	-13.9052	-13.669	-13.6261	-13.6475	-12.0949	-13.6475	-13.6261	-13.6046	-14.5279	-7.95624	-14.5064	-18.3652	-14.5708	-11.9875	-14.5064	-14.2132	-14.5279	-12.69	-14.4634	-10.3465	-14.5279	-13.4972	-14.5923	-13.6562	-14.5064	-8.54009	-12.9537	-13.0967	-8.40179	-12.9751
2147_Mm_2007.8_neg	-15.5355	-15.6858	-15.5355	-15.5355	-15.4711	-15.7288	-15.7073	-15.6643	-16.3299	-16.3085	-16.3299	-15.5141	-15.5785	-16.3085	-18.0249	-16.3299	-16.6091	-15.8791	-17.3176	-15.6858	-15.4496	-15.4067	-15.4282	-15.4711	-15.4282	-15.4067	-15.3852	-16.3085	-15.3852	-16.287	-18.4973	-16.3514	-15.3638	-16.287	-16.3729	-16.3085	-15.4067	-16.2441	-16.3944	-16.3085	-15.2779	-16.3729	-16.3729	-16.287	-16.3944	-16.3299	-15.2564	-15.2564	-16.3514
2148_Mn_2007.7_neg	-11.4185	-13.9712	-12.8526	-13.8209	-12.7882	-11.6117	-10.3139	-12.9814	-13.647	-14.5939	-14.6154	-11.397	-10.1851	-14.5939	-17.9589	-15.2672	-14.3422	-13.6122	-14.6341	-8.44189	-11.3326	-12.7238	-11.3111	-13.7565	-9.29329	-8.16531	-9.99192	-12.1912	-13.6707	-13.604	-18.4313	-13.6685	-13.6492	-12.1697	-14.6583	-9.60083	-13.6921	-13.5611	-14.6798	-9.60083	-12.5949	-9.66185	-14.6583	-12.1697	-14.6798	-14.6154	-13.5418	-13.5418	-14.6368
2261_Mn_2007.4_neg	-11.0902	-13.7731	-12.6544	-13.6228	-12.59	-11.2835	-11.3921	-12.7833	-13.4488	-14.3958	-14.4172	-9.18384	-11.2633	-14.3958	-17.7607	-15.069	-14.144	-13.414	-14.436	-11.3706	-11.0044	-12.5256	-10.9829	-13.5584	-11.113	-11.0915	-11.07	-9.97501	-13.4725	-13.4059	-18.2331	-13.4703	-13.451	-9.95378	-14.4602	-11.993	-13.494	-13.363	-14.4816	-11.993	-12.3968	-12.0574	-14.4602	-11.8415	-14.4816	-14.4172	-13.3437	-13.3437	-14.4387
227_Mm_2001.8_pos	-9.7693	-10.6798	-8.54881	-10.7377	-6.55739	-9.69554	-9.70344	-6.85393	-6.8834	-10.697	-10.7185	-9.77775	-9.75251	-10.697	-14.4073	-11.3703	-10.4453	-10.0606	-5.37915	-9.71143	-9.80326	-6.58303	-9.8118	-10.7631	-9.8118	-9.82037	-9.82894	-9.72862	-10.7973	-2.08476	-14.5344	-6.53247	-10.8059	-9.70716	-10.7614	-9.72862	-10.7887	-5.46639	-10.7829	-9.72862	-6.63467	-9.79303	-10.7614	-9.70716	-10.7829	-10.7185	-10.849	-10.849	-10.74
2290_Mm_2007.7_pos	-13.8209	-13.5922	-13.8209	-12.8849	-13.7565	-14.0142	-13.9927	-13.9498	-14.6154	-14.2148	-13.6793	-13.7995	-13.8639	-13.6578	-17.9589	-15.2672	-14.8945	-14.1645	-15.6029	-13.9712	-13.7351	-13.6921	-13.7136	-12.8205	-13.7136	-13.6921	-13.6707	-14.5939	-12.7346	-14.5724	-18.4313	-14.6368	-12.7131	-14.5724	-14.2792	-14.5939	-8.51094	-14.5295	-13.7437	-14.5939	-13.5633	-14.6583	-13.3969	-14.5724	-13.7437	-13.6793	-13.1627	-12.6058	-13.7008
2303_Mm_2007.9_pos	-11.4205	-14.1033	-12.9847	-13.953	-12.9203	-11.6137	-11.7223	-13.1135	-13.7791	-14.726	-14.7475	-4.1213	-11.5935	-14.726	-18.091	-15.3992	-14.4743	-13.7443	-14.7662	-11.7009	-11.3346	-12.8559	-11.3131	-13.8886	-11.4432	-11.4218	-11.4003	-9.24215	-13.8027	-13.7361	-18.5634	-13.8005	-13.7813	-6.27157	-14.7904	-12.3233	-13.8242	-13.6932	-14.8119	-12.3233	-12.727	-12.3876	-14.7904	-12.1718	-14.8119	-14.7475	-13.6739	-13.6739	-14.7689
2308_Mn_2007.8_neg	-13.887	-13.6582	-13.887	-12.9509	-13.8226	-14.0802	-14.0588	-14.0158	-14.6814	-14.2809	-13.7454	-13.8655	-13.9299	-13.7239	-18.0249	-15.3332	-14.9605	-14.2305	-15.669	-14.0373	-13.8011	-13.7582	-13.7796	-12.8865	-13.7796	-13.7582	-13.7367	-14.6599	-12.8006	-14.6385	-18.4973	-14.7029	-12.7792	-14.6385	-14.3453	-14.6599	-12.4968	-14.5955	-13.8098	-14.6599	-13.6293	-14.7244	-12.4119	-14.6385	-13.8098	-13.7454	-13.2288	-12.6718	-13.7668
231_Mm_2002.1_neg	-10.8463	-7.04202	-10.8463	-10.4672	-10.8714	-10.7747	-10.7822	-10.7977	-10.9166	-7.14535	-10.5375	-10.8546	-10.8298	-10.5161	-14.5231	-11.5684	-11.1957	-10.7287	-11.9042	-10.7899	-10.8799	-10.8968	-10.8883	-10.4923	-10.8883	-10.8968	-10.9054	-10.8952	-10.5263	-10.8737	-14.7325	-10.9381	-10.5348	-10.8737	-2.9469	-10.8952	-10.5177	-10.8307	-10.6019	-10.8952	-10.9482	-10.9596	-10.5805	-10.8737	-10.6019	-10.5375	-7.20904	-10.5778	-10.559
233_Mn_2002.1_pos	-8.44373	-10.7899	-9.87792	-10.8463	-9.90304	-8.37214	-7.10297	-9.82928	-9.94824	-10.8952	-10.9166	-8.45206	-7.15055	-10.8952	-14.5231	-11.5684	-10.6434	-10.1764	-10.9354	-5.80525	-8.47729	-9.92847	-8.48577	-10.8714	-6.46662	-5.91231	-7.22613	-8.49243	-10.9054	-9.9053	-14.7325	-9.96971	-10.9139	-8.47098	-10.9596	-5.51269	-10.8968	-9.86236	-10.981	-4.61752	-9.97987	-5.57338	-10.9596	-8.47098	-10.981	-10.9166	-10.9569	-10.9569	-10.9381
234_Mm_2002.1_pos	-9.87792	-10.7899	-6.26813	-10.8463	-8.68256	-9.80633	-9.81384	-8.60879	-8.7277	-10.8952	-10.9166	-9.88625	-9.86141	-10.8952	-14.5231	-11.5684	-10.6434	-10.1764	-9.71258	-9.82149	-9.91149	-8.70798	-9.91996	-10.8714	-9.91996	-9.92847	-9.93699	-9.92677	-10.9054	-8.68478	-14.7325	-8.74916	-10.9139	-9.9053	-10.9596	-9.92677	-10.8968	-8.64185	-10.981	-9.92677	-8.75939	-9.99118	-10.9596	-9.9053	-10.981	-10.9166	-10.9569	-10.9569	-10.9381
23_Mm_2000.8_neg	-9.82503	-10.3173	-9.82503	-10.3773	-9.85092	-9.74803	-9.75651	-9.77353	-9.57679	-10.128	-10.1291	-9.83365	-9.80781	-10.128	-14.0365	-10.7809	-2.72474	-5.56419	-10.4931	-9.76501	-9.85956	-9.87687	-9.86821	-10.4032	-9.86821	-9.87687	-9.88552	-9.57566	-10.4378	-9.57592	-13.9263	-9.57959	-10.4465	-9.57592	-10.1367	-9.57566	-10.4292	-9.57978	-10.1439	-9.57566	-9.92886	-9.58439	-10.1367	-9.57592	-10.1439	-10.1291	-10.4898	-10.4898	-10.1319
242_Mm_2002.2_pos	-9.91421	-10.8268	-8.69373	-10.8826	-4.78793	-9.84357	-9.85091	-7.00075	-7.14759	-10.9612	-10.9827	-9.92249	-9.89783	-10.9612	-14.5625	-11.6345	-10.7095	-10.2158	-7.70132	-9.85842	-9.94762	-5.25677	-9.95606	-10.9076	-9.95606	-9.96454	-9.97305	-9.99282	-10.9414	-6.73287	-14.7986	-3.69566	-10.9499	-9.97135	-11.0256	-9.99282	-10.9329	-6.69028	-11.0471	-9.99282	-4.86463	-10.0572	-11.0256	-9.97135	-11.0471	-10.9827	-10.9928	-10.9928	-11.0041
2436_Mm_2008.2_neg	-14.1512	-13.9224	-14.1512	-12.5556	-14.0868	-14.3444	-14.323	-14.28	-14.9456	-14.545	-13.35	-14.1297	-14.1941	-13.3285	-18.2891	-15.5974	-15.2247	-14.4947	-15.9332	-14.3015	-14.0653	-14.0224	-14.0438	-12.4912	-14.0438	-14.0224	-14.0009	-14.9241	-4.15214	-14.9027	-18.7615	-14.9671	-12.3838	-14.9027	-14.6095	-14.9241	-13.0863	-14.8597	-10.7428	-14.9241	-13.8935	-14.9886	-14.0525	-14.9027	-9.32391	-13.35	-13.493	-8.79808	-13.3714
2439_Mv_2008.2_neg	-11.6186	-14.3015	-13.1828	-14.1512	-13.1184	-11.8119	-11.9205	-13.3116	-13.9772	-14.9241	-14.9456	-9.71223	-11.7917	-14.9241	-18.2891	-15.5974	-14.6724	-13.9424	-14.9643	-11.899	-11.5328	-13.054	-11.5113	-14.0868	-11.6414	-11.6199	-11.5984	-10.5034	-14.0009	-13.9343	-18.7615	-13.9987	-13.9794	-10.4822	-14.9886	-12.5214	-14.0224	-13.8913	-15.01	-12.5214	-12.9252	-12.5858	-14.9886	-12.3699	-15.01	-14.9456	-13.8721	-13.8721	-14.9671
2440_Mm_2007.9_neg	-13.953	-13.7243	-13.953	-10.6513	-13.8886	-14.1463	-14.1248	-14.0819	-14.7475	-14.3469	-12.6003	-13.9316	-13.996	-8.57632	-18.091	-15.3992	-15.0266	-14.2966	-15.735	-14.1033	-13.8672	-13.8242	-13.8457	-5.94735	-13.8457	-13.8242	-13.8027	-14.726	-12.2071	-14.7045	-18.5634	-14.7689	-11.6342	-14.7045	-14.4113	-14.726	-12.8882	-14.6616	-13.2162	-14.726	-13.6954	-14.7904	-13.8543	-14.7045	-13.2162	-12.6003	-13.2948	-12.0783	-12.6218
2449_Mm_2008.5_pos	-13.381	-14.4996	-12.1605	-14.3493	-8.61884	-13.5742	-13.5527	-10.6451	-11.3087	-15.1223	-15.1438	-13.3595	-13.4239	-15.1223	-18.4873	-15.7955	-14.8706	-14.1406	-11.8624	-13.5313	-13.2951	-7.66441	-13.2736	-14.2849	-13.2736	-13.2521	-13.2307	-14.1539	-14.199	-10.894	-18.9596	-9.46866	-14.1776	-14.1324	-15.1867	-14.1539	-14.2205	-10.8514	-15.2082	-14.1539	-8.42655	-14.2183	-15.1867	-14.1324	-15.2082	-15.1438	-14.0702	-14.0702	-15.1652
246_Mv_2002.4_pos	-6.29734	-10.9011	-9.98699	-10.9554	-10.0117	-5.97733	-8.49142	-9.94007	-10.1464	-11.0933	-11.1148	-8.4309	-8.53674	-11.0933	-14.643	-11.7666	-10.8416	-10.2963	-11.1335	-8.49856	-6.07871	-10.0368	-6.08709	-10.98	-8.59419	-8.6026	-8.61105	-8.56053	-11.0136	-10.1034	-14.9307	-10.1679	-11.0221	-8.53907	-11.1577	-8.69058	-11.0051	-10.0605	-11.1792	-8.69058	-10.0878	-8.75492	-11.1577	-6.1574	-11.1792	-11.1148	-11.0648	-11.0648	-11.1362
2485_Mm_2007.8_neg	-13.887	-13.6582	-13.887	-12.2914	-13.8226	-14.0802	-14.0588	-14.0158	-14.6814	-14.2809	-13.0858	-13.8655	-13.9299	-13.0643	-18.0249	-15.3332	-14.9605	-14.2305	-15.669	-14.0373	-13.8011	-13.7582	-13.7796	-12.227	-13.7796	-13.7582	-13.7367	-14.6599	-5.63687	-14.6385	-18.4973	-14.7029	-12.1196	-14.6385	-14.3453	-14.6599	-12.8221	-14.5955	-10.4786	-14.6599	-13.6293	-14.7244	-13.7883	-14.6385	-9.05971	-13.0858	-13.2288	-8.53388	-13.1072
2486_Mm_2007.9_pos	-9.29701	-14.1033	-12.9847	-13.953	-12.9203	-9.23832	-11.7223	-13.1135	-13.7791	-14.726	-14.7475	-11.399	-11.5935	-14.726	-18.091	-15.3992	-14.4743	-13.7443	-14.7662	-11.7009	-8.95997	-12.8559	-8.93853	-13.8886	-11.4432	-11.4218	-11.4003	-12.1932	-13.8027	-13.7361	-18.5634	-13.8005	-13.7813	-12.1718	-14.7904	-12.3233	-13.8242	-13.6932	-14.8119	-12.3233	-12.727	-12.3876	-14.7904	-9.79009	-14.8119	-14.7475	-13.6739	-13.6739	-14.7689
[truncated: 144 more rows]
[truncated: 203 more columns]

## Sheet: 10-120
	1005_Mm_2005.1_neg	1008_Mm_2004.4_neg	1009_Mm_2005.1_pos	1018_Mm_2005.1_neg	1022_Mv_2005.4_neg	1040_Mm_2004.2_neg	1049_Mn_2004.3_neg	1059_Mm_2004.5_neg	106_Mm_2001.4_pos	107_Mm_2001.5_neg	108_Mm_2001.4_neg	1097_Mn_2005.2_pos	1101_Mn_2004.9_neg	110_Mm_2001.5_pos	1118_Mo_2003.5_neg	112_Mm_2001.4_pos	11_Mm_2000.1_pos	1206_Mm_2003.5_pos	120_Mm_1996.8_pos	1237_Mn_2004.4_pos	1290_Mm_2005.5_pos	1292_Mm_2005.7_pos	1293_Mm_2005.6_pos	1294_Mv_2005.4_neg	1295_Mn_2005.6_pos	1298_Mn_2005.7_pos	1332_Mn_2005.8_pos	133_Mn_2001.5_pos	1344_Mm_2005.8_pos	134_Mm_2001.6_pos	135_Mo_2001.3_pos	136_Mm_2001.3_pos	1372_Mm_2005.9_pos	137_Mn_2001.6_pos	140_Mm_2001.2_pos	141_Mn_2001.5_neg	1425_Mm_2005.7_neg	142_Mm_2001.8_pos	144_Mm_2001.1_pos	145_Mn_2001.5_pos	1462_Mm_2006.3_neg	147_Mn_2001.2_pos	148_Mm_2001.2_pos	153_Mv_2001.6_pos	156_Mm_2001.1_neg	158_Mm_2001.4_neg	1598_Mm_2006.4_neg	1602_Mm_2006.4_pos	163_Mm_2001.3_neg
[truncated: 252 more rows]
[truncated: 203 more columns]
