# Supplementary material for: Impact of HIV co-infection on the evolution and transmission of multidrug-resistant tuberculosis
Source: eLife. 2016 Aug 9;5:e16644. doi: 10.7554/eLife.16644 (PMC4978521; doi:10.7554/eLife.16644)
Supplement: Figure 3—source data 2. — DOI: http://dx.doi.org/10.7554/eLife.16644.010 [file elife-16644-fig3-data2.xlsx]

## Sheet: Feuil1
Figure 3 - Source data 2
Transmission graph node	Sample name
1	1005_Mm_2005.1_neg
2	1008_Mm_2004.4_neg
3	1009_Mm_2005.1_pos
4	1018_Mm_2005.1_neg
5	1022_Mv_2005.4_neg
6	1040_Mm_2004.2_neg
7	1049_Mn_2004.3_neg
8	1059_Mm_2004.5_neg
9	106_Mm_2001.4_pos
10	107_Mm_2001.5_neg
11	108_Mm_2001.4_neg
12	1097_Mn_2005.2_pos
13	1101_Mn_2004.9_neg
14	110_Mm_2001.5_pos
15	1118_Mo_2003.5_neg
16	112_Mm_2001.4_pos
17	11_Mm_2000.1_pos
18	1206_Mm_2003.5_pos
19	120_Mm_1996.8_pos
20	1237_Mn_2004.4_pos
21	1290_Mm_2005.5_pos
22	1292_Mm_2005.7_pos
23	1293_Mm_2005.6_pos
24	1294_Mv_2005.4_neg
25	1295_Mn_2005.6_pos
26	1298_Mn_2005.7_pos
27	1332_Mn_2005.8_pos
28	133_Mn_2001.5_pos
29	1344_Mm_2005.8_pos
30	134_Mm_2001.6_pos
31	135_Mo_2001.3_pos
32	136_Mm_2001.3_pos
33	1372_Mm_2005.9_pos
34	137_Mn_2001.6_pos
35	140_Mm_2001.2_pos
36	141_Mn_2001.5_neg
37	1425_Mm_2005.7_neg
38	142_Mm_2001.8_pos
39	144_Mm_2001.1_pos
40	145_Mn_2001.5_pos
41	1462_Mm_2006.3_neg
42	147_Mn_2001.2_pos
43	148_Mm_2001.2_pos
44	153_Mv_2001.6_pos
45	156_Mm_2001.1_neg
46	158_Mm_2001.4_neg
47	1598_Mm_2006.4_neg
48	1602_Mm_2006.4_pos
49	163_Mm_2001.3_neg
50	168_Mn_2001.2_pos
51	16_Mm_2000.1_pos
52	172_Mn_2001.8_pos
53	1740_Mm_2005.2_neg
54	1744_Mm_2005.9_pos
55	1745_Mv_2006.8_pos
56	1747_Mm_2006.8_pos
57	1748_Mm_2006.1_pos
58	174_Mm_2001.2_pos
59	1750_Mm_2005.8_pos
60	1752_Mm_2006.8_pos
61	1757_Mm_2004.4_neg
62	175_Mm_2001.7_neg
63	1771_Mm_2006.8_pos
64	1782_Mm_2002.1_neg
65	1783_Mm_2005.4_neg
66	1787_Mm_2005.8_neg
67	1788_Mm_2005.6_pos
68	178_Mm_2001.2_pos
69	1794_Mm_2006.5_pos
70	1795_Mm_2006.5_pos
71	1797_Mm_2006.5_pos
72	17_Mm_2000.9_pos
73	1808_Mm_2006.6_pos
74	180_Mm_2001.7_pos
75	1815_Mm_2006.8_pos
76	181_Mm_2001.8_neg
77	1865_Mm_2005.2_neg
78	1873_Mm_2006.9_neg
79	1876_Mm_2006.9_pos
80	1896_Mm_2006.9_neg
81	1910_Mm_2007.4_neg
82	1915_Mm_2007.3_neg
83	2057_Mm_2007.5_pos
84	2058_Mn_2007.6_neg
85	2063_Mm_2007.4_neg
86	2097_Mm_2006.7_neg
87	2098_Mm_2006.3_neg
88	2100_Mm_2006.3_pos
89	2146_Mm_2007.6_neg
90	2147_Mm_2007.8_neg
91	2148_Mn_2007.7_neg
92	2261_Mn_2007.4_neg
93	227_Mm_2001.8_pos
94	2290_Mm_2007.7_pos
95	2303_Mm_2007.9_pos
96	2308_Mn_2007.8_neg
97	231_Mm_2002.1_neg
98	233_Mn_2002.1_pos
99	234_Mm_2002.1_pos
100	23_Mm_2000.8_neg
101	242_Mm_2002.2_pos
102	2436_Mm_2008.2_neg
103	2439_Mv_2008.2_neg
104	2440_Mm_2007.9_neg
105	2449_Mm_2008.5_pos
106	246_Mv_2002.4_pos
107	2485_Mm_2007.8_neg
108	2486_Mm_2007.9_pos
109	2499_Mm_2006.4_pos
110	2523_Mv_2008.4_neg
111	2524_Mm_2008.5_neg
112	2525_Mm_2008.6_neg
113	2529_Mm_2008.6_pos
114	2538_Mm_2008.7_pos
115	2545_Mm_2008.3_pos
116	2547_Mm_2008.7_pos
117	2550_Mm_2008.4_neg
118	2552_Mv_2008.6_neg
119	2554_Mm_2008.9_pos
120	2569_Mm_2008.5_pos
121	2577_Mn_2008.8_pos
122	257_Mm_2002.1_pos
123	2598_Mm_2008.9_pos
124	2617_Mm_2008.4_neg
125	2620_Mm_2008.9_neg
126	262_Mm_2002.3_pos
127	2634_Mm_2008.4_neg
128	263_Mm_2002.3_pos
129	2781_Mm_2008.9_pos
130	27_Mm_2001.1_neg
131	2849_Mm_2009.5_pos
132	2852_Mm_2007.3_neg
133	2872_Mn_2009.7_neg
134	2886_Mm_2009.3_neg
135	2961_Mm_2009.5_neg
136	2964_Mm_2009.8_pos
137	3019_Mm_2009.9_neg
138	305_Mm_2002.4_pos
139	307_Mm_2002.5_neg
140	309_Mm_2002.5_pos
141	311_Mm_2002.5_pos
142	312_Mm_2002.5_pos
143	315_Mm_2002.6_pos
144	34_Mm_2000.4_neg
145	361_Mm_2002.7_pos
146	365_Mn_2002.8_neg
147	369_Mm_2002.7_pos
148	36_Mm_1998.4_neg
149	373_Mm_2002.8_pos
150	38_Mm_2000.4_neg
151	391_Mm_2002.7_pos
152	392_Mm_2002.8_neg
153	396_Mm_2002.9_pos
154	397_Mm_2002.9_neg
155	398_Mm_2002.9_pos
156	402_Mm_2002.8_neg
157	423_Mm_2002.9_neg
158	427_Mm_2002.9_neg
159	484_Mv_2003.3_pos
160	514_Mm_2003.4_pos
161	516_Mm_2003.4_neg
162	517_Mm_2003.4_neg
163	518_Mm_2003.4_neg
164	542_Mm_2003.1_pos
165	543_Mm_2002.9_pos
166	547_Mn_2003.1_pos
167	549_Mm_2003.2_pos
168	553_Mn_2003.3_pos
169	555_Mm_2003.3_pos
170	556_Mm_2003.3_neg
171	55_Mm_2000.4_neg
172	561_Mm_2003.4_pos
173	585_Mm_2003.4_pos
174	589_Mm_2003.5_neg
175	5_Mm_2001.1_pos
176	633_Mm_2003.5_pos
177	649_Mm_2003.5_neg
178	653_Mm_2003.5_pos
179	654_Mm_2003.5_pos
180	670_Mm_2003.5_pos
181	673_Mn_2003.7_neg
182	675_Mm_2003.7_neg
183	6_Mm_2001.1_neg
184	755_Mn_2003.7_neg
185	767_Mn_2003.8_pos
186	771_Mm_2003.8_neg
187	775_Mm_2003.8_pos
188	779_Mm_2003.7_pos
189	783_Mm_2003.8_pos
190	787_Mm_2003.8_pos
191	798_Mm_2004.2_pos
192	799_Mm_2004.3_neg
193	800_Mm_2004.2_pos
194	802_Mm_2004.2_pos
195	806_Mm_2004.2_pos
196	807_Mm_2004.1_pos
197	813_Mm_2004.1_pos
198	817_Mm_2003.1_pos
199	819_Mn_2003.9_pos
200	821_Mm_2003.9_pos
201	827_Mm_2004.5_neg
202	867_Mm_2004.5_pos
203	870_Mm_2004.6_pos
204	871_Mm_2004.5_pos
205	877_Mm_2004.5_pos
206	880_Mm_2004.5_pos
207	935_Mm_2004.6_pos
208	938_Mn_2004.8_neg
209	943_Mm_2004.6_pos
210	947_Mm_2000.4_pos
211	973_Mm_2004.7_neg
212	974_Mm_2004.9_pos
213	ELB_Mm_1999.9_pos
214	GULI_Mn_1997.4_neg
215	MDL02_Mm_1998.9_neg
216	MDL08_Mm_1998.5_pos
217	MDL10_Mm_1998.2_neg
218	MDL12_Mm_1999.2_neg
219	MDL26_Mm_1998.4_pos
220	MDL27_Mm_1998.4_pos
221	MDL34_Mm_1998.4_neg
222	MDL39_Mm_1998.8_pos
223	MDL40_Mn_1998.4_pos
224	MDL44_Mn_1998.4_pos
225	MDL46_Mn_1998.4_pos
226	MDL55_Mm_1998.4_pos
227	MDL60_Mn_1998.4_pos
228	MR02_Mm_1998.4_pos
229	MR04_Mm_1998.5_neg
230	MR05_Mm_1998.5_pos
231	MR09_Mm_1998.5_pos
232	MR10_Mm_1998.7_pos
233	MR11_Mm_1998.8_pos
234	MR12_Mn_1998.7_neg
235	MR16_Mn_1998.5_pos
236	MR23_Mn_1998.8_pos
237	MR32_Mm_1998.8_pos
238	MR41_Mm_1998.5_neg
239	MR45_Mm_1998.8_neg
240	MR54_Mm_1998.3_pos
241	MR58_Mn_1998.6_pos
242	MR63_Mm_1998.9_pos
243	MR74_Mm_1998.9_pos
244	MR75_Mm_1998.4_pos
245	MR85_Mn_1998.5_pos
246	MR87_Mm_1998.1_neg
247	MR91_Mm_1998.3_pos
248	OL406_Mm_1998.6_pos
249	PACL_Mm_2009.4_neg
250	POGU_Mm_1998.4_neg
251	SJD4_Mm_2000.1_pos
252	VK_Mm_1997.4_neg
