# Supplementary material for: Impact of HIV co-infection on the evolution and transmission of multidrug-resistant tuberculosis
Source: eLife. 2016 Aug 9;5:e16644. doi: 10.7554/eLife.16644 (PMC4978521; doi:10.7554/eLife.16644)
Supplement: Figure 5—source data 1. — DOI: http://dx.doi.org/10.7554/eLife.16644.018 [file elife-16644-fig5-data1.xlsx]

## Sheet: Sheet1
Figure 5- Source data 1
Country	Health Exp (%) 2013	Health expenditure (absolute) 2013	Life expenditure per capita	GDP/capita 2013	Population (in thousands) total 2013 (WHO data)	TBprev_2013 (per 100 000 population)	Estimated MDR-TB cases among notified pulmonary TB cases 2013	CALC: MDR TB prevalence (x1000) 2013	Number of prevalent tuberculosis cases 2013	RATIO MDRTB/TB 2013	Estimated number of people (all ages) living with HIV 2013 http://apps.who.int/gho/data/node.main.620?lang=en	Prevalence HIV 2013 (inferred from WHO data)	transform (HIV)	transform (TB)	transform (MDR-TB)	transform (MDR/S-TB ratio)
Afghanistan	8.1	54.0108	0.00176783	666.8	30552	340	1300	42.5504	100000	1.3	4500	0.14729	0.0596732	2.53275	1.63899	0.361728
Albania	5.7	251.444	0.0792449	4411.3	3173	27	2	0.630318	850	0.235294	1000	0.315159	0.118978	1.44716	0.212272	0.0917704
Algeria	7.1	389.904	0.00994449	5491.6	39208	126	170	4.33585	49000	0.346939	25000	0.637625	0.214214	2.1038	0.727204	0.129348
Angola	4.3	253.721	0.0118164	5900.5	21472	423	2400	111.773	91000	2.63736	250000	11.6431	1.10185	2.62737	2.05221	0.560787
Armenia	4.6	170.973	0.0574312	3716.8	2977	66	190	63.8226	2000	9.5	3700	1.24286	0.350803	1.82607	1.81173	1.02119
Australia	9.4	6359.35	0.272431	67652.7	23343	7.6	17	0.72827	1800	0.944444	28000	1.1995	0.342325	0.934498	0.237612	0.288796
Azerbaijan	5.5	429.638	0.045643	7811.6	9413	105	1600	169.978	9900	16.1616	9200	0.977372	0.296088	2.02531	2.23294	1.23456
Bahamas	7	1562.09	4.14348	22315.6	377	9.9	1	2.65252	37	2.7027	7700	20.4244	1.33091	1.03743	0.562593	0.568519
Bangladesh	2.9	27.6776	0.000176746	954.4	156595	402	4700	30.0137	630000	0.746032	9500	0.060666	0.0255787	2.60531	1.49155	0.242052
Barbados	7.6	1151.69	4.04101	15153.8	285	2.8	0	0	8	0	1700	5.96491	0.842916	0.579784	0	0
Belarus	6.1	471.048	0.0503418	7722.1	9357	102	1800	192.369	9500	18.9474	25000	2.6718	0.564879	2.01284	2.28639	1.29989
Belize	5.8	273.708	0.824421	4719.1	332	39	6	18.0723	130	4.61538	3300	9.93976	1.03901	1.60206	1.2804	0.74938
Benin	4.6	40.5996	0.00393293	882.6	10323	105	49	4.74668	11000	0.445455	74000	7.16846	0.91214	2.02531	0.759417	0.160004
Bhutan	3.8	90.554	0.120098	2383	754	196	47	62.3342	1500	3.13333	1000	1.32626	0.366658	2.29447	1.80164	0.6163
Bolivia (Plurinational State of)	6	176.88	0.0165758	2948	10671	196	160	14.9939	21000	0.761905	15000	1.40568	0.381238	2.29447	1.20395	0.245982
Botswana	5.8	399.173	0.197513	6882.3	2021	348	180	89.0648	7000	2.57143	320000	158.337	2.20232	2.54283	1.95456	0.552842
Brazil	8.5	1026.1	0.00512125	12071.8	200362	57	1800	8.98374	110000	1.63636	730000	3.64341	0.666837	1.76343	0.999293	0.421005
Burkina Faso	5.9	41.8192	0.00246939	708.8	16935	80	170	10.0384	14000	1.21429	110000	6.49542	0.874796	1.90849	1.04291	0.345234
Burundi	8	20.752	0.00204192	259.4	10163	193	170	16.7273	20000	0.85	83000	8.16688	0.962222	2.2878	1.24864	0.267172
Cabo Verde	4.3	155.798	0.31222	3623.2	499	238	11	22.0441	1200	0.916667	1500	3.00601	0.602712	2.3784	1.36256	0.282547
Cambodia	5.9	60.4514	0.00399415	1024.6	15135	715	510	33.6967	110000	0.463636	75000	4.9554	0.774911	2.85491	1.54029	0.165433
Cameroon	4.3	57.2416	0.00257219	1331.2	22254	299	750	33.7018	66000	1.13636	600000	26.9614	1.44656	2.47712	1.54035	0.329675
Central African Republic	3.8	12.4032	0.002687	326.4	4616	422	140	30.3293	20000	0.7	120000	25.9965	1.43131	2.62634	1.49595	0.230449
Chad	3.4	33.4934	0.00261157	985.1	12825	200	340	26.5107	26000	1.30769	210000	16.3743	1.23991	2.3032	1.4395	0.363178
Chile	7.5	1180.63	0.067005	15741.7	17620	19	21	1.19183	3300	0.636364	38000	2.15664	0.499225	1.30103	0.340806	0.21388
Colombia	6.8	545.904	0.0112974	8028	48321	43	330	6.82933	21000	1.57143	140000	2.89729	0.590763	1.64345	0.893725	0.410174
Congo	5.1	163.481	0.0367537	3205.5	4448	462	240	53.9568	21000	1.14286	69000	15.5126	1.21782	2.66558	1.74002	0.330993
Costa Rica	9.5	993.852	0.203993	10461.6	4872	15	6	1.23153	720	0.833333	7600	1.55993	0.408229	1.20412	0.348602	0.263241
Cote d'Ivoire	5.8	83.9376	0.0041316	1447.2	20316	215	650	31.9945	44000	1.47727	370000	18.2122	1.28358	2.33445	1.51844	0.393974
Cuba	9.5	645.031	0.0572547	6789.8	11266	13	7	0.621339	1500	0.466667	16000	1.4202	0.383852	1.14613	0.209874	0.166331
Czech Republic	7.5	1486.04	0.138857	19813.9	10702	7.1	5	0.467202	760	0.657895	3400	0.317698	0.119816	0.908485	0.16649	0.219557
Democratic Republic of the Congo	3.9	16.1343	0.000238977	413.7	67514	549	3100	45.9164	370000	0.837838	440000	6.51717	0.876054	2.74036	1.67132	0.264307
Denmark	11.2	6699.68	1.19233	59818.6	5619	8.5	1	0.177968	480	0.208333	5800	1.03221	0.307969	0.977724	0.0711333	0.0821868
Djibouti	9.1	153.189	0.175475	1683.4	873	906	76	87.0561	7900	0.962025	6200	7.10195	0.908589	2.95761	1.94476	0.292705
Dominican Republic	4.1	244.717	0.0235214	5968.7	10404	74	340	32.6797	7600	4.47368	46000	4.42138	0.73411	1.87506	1.52737	0.73828
Ecuador	7.3	441.767	0.0280701	6051.6	15738	82	340	21.6038	13000	2.61538	37000	2.351	0.525174	1.91908	1.35418	0.558155
Egypt	5.5	179.548	0.00218811	3264.5	82056	27	270	3.29044	22000	1.22727	7400	0.0901823	0.0374991	1.44716	0.632501	0.347773
El Salvador	6.9	275.91	0.043519	3998.7	6340	48	19	2.99685	3100	0.612903	21000	3.3123	0.634709	1.6902	0.601717	0.207608
Eritrea	3	5.8989	0.000931454	196.63	6333	153	82	12.948	9700	0.845361	18000	2.84225	0.584586	2.18752	1.14451	0.266081
Estonia	6.5	1245.1	0.967444	19155.4	1287	27	64	49.728	340	18.8235	8600	6.68221	0.885486	1.44716	1.70525	1.29718
Ethiopia	5.2	26.2028	0.000278454	503.9	94101	211	1400	14.8776	200000	0.7	790000	8.39523	0.972908	2.32634	1.20079	0.230449
Gabon	4	426.352	0.254995	10658.8	1672	578	210	125.598	9700	2.16495	41000	24.5215	1.40691	2.76268	2.10243	0.500367
Gambia	6.5	31.4665	0.0170181	484.1	1849	127	10	5.40833	2300	0.434783	13000	7.03083	0.90476	2.10721	0.806745	0.156786
Georgia	7.2	307.757	0.0708954	4274.4	4341	163	720	165.86	7100	10.1408	6400	1.47431	0.393455	2.21484	2.22235	1.04692
Ghana	4.6	84.0466	0.00324442	1827.1	25905	71	450	17.3712	18000	2.5	220000	8.49257	0.977384	1.85733	1.26414	0.544068
Guatemala	6.3	216.216	0.0139783	3432	15468	110	150	9.69744	17000	0.882353	53000	3.42643	0.646053	2.04532	1.02928	0.274701
Guinea	5.5	28.6825	0.0024421	521.5	11745	244	200	17.0285	29000	0.689655	130000	11.0685	1.08165	2.38917	1.25596	0.227798
Guinea-Bissau	6.1	32.8607	0.0192844	538.7	1704	515	47	27.5822	8800	0.534091	41000	24.061	1.399	2.71265	1.4561	0.185851
Guyana	5.1	199.838	0.249798	3918.4	800	129	35	43.75	1000	3.5	7700	9.625	1.02633	2.11394	1.65079	0.653213
Haiti	10.1	81.8403	0.00793257	810.3	10317	254	390	37.8017	26000	1.5	140000	13.5698	1.16345	2.40654	1.58885	0.39794
Honduras	9.2	216.798	0.0267718	2356.5	8098	74	70	8.64411	6000	1.16667	24000	2.96369	0.5981	1.87506	0.984262	0.335792
India	4.5	65.4795	5.22941e-05	1455.1	1252140	211	62000	49.5152	2600000	2.38462	2100000	1.67713	0.427669	2.32634	1.70342	0.529509
Indonesia	2.9	105.081	0.000420551	3623.5	249866	272	6800	27.2146	680000	1	640000	2.56137	0.551617	2.43616	1.45047	0.30103
Iran (Islamic Republic of)	6.5	431.035	0.00556554	6631.3	77447	32	740	9.55492	24000	3.08333	70000	0.903844	0.279631	1.51851	1.02346	0.611015
Italy	9.2	3258.72	0.0534304	35420.9	60990	6.7	73	1.19692	4100	1.78049	120000	1.96754	0.472396	0.886491	0.341814	0.444121
Jamaica	5.9	308.346	0.110756	5226.2	2784	9	2	0.718391	250	0.8	30000	10.7759	1.07099	1	0.235122	0.255273
Kenya	5.6	70.4032	0.0015873	1257.2	44354	283	2800	63.1285	130000	2.15385	1600000	36.0734	1.56906	2.45332	1.80705	0.498841
Kyrgyzstan	6.7	85.9208	0.0154868	1282.4	5548	190	1800	324.441	11000	16.3636	8000	1.44196	0.387739	2.28103	2.51247	1.23964
Lao People's Democratic Republic	2	34.02	0.00502511	1701	6770	488	220	32.4963	33000	0.666667	5800	0.856721	0.268747	2.68931	1.525	0.221849
Lesotho	11.1	118.193	0.0569878	1064.8	2074	613	160	77.1456	13000	1.23077	360000	173.578	2.24199	2.78817	1.8929	0.348455
Liberia	9.3	42.1569	0.00981763	453.3	4294	446	130	30.2748	19000	0.684211	30000	6.98649	0.902356	2.65031	1.49519	0.226396
Madagascar	4.1	18.983	0.000828048	463	22925	413	190	8.2879	95000	0.2	54000	2.35551	0.525758	2.617	0.967917	0.0791812
Malawi	9.2	22.0708	0.00134882	239.9	16363	135	160	9.77816	22000	0.727273	1000000	61.1135	1.79319	2.13354	1.03254	0.237361
Malaysia	4	438.948	0.0147709	10973.7	29717	131	19	0.639365	39000	0.0487179	86000	2.89397	0.590392	2.12057	0.214676	0.0206587
Mali	6.6	43.527	0.00284453	659.5	15302	92	190	12.4167	14000	1.35714	97000	6.33904	0.865639	1.96848	1.12764	0.372386
Mauritius	4.8	455.035	0.365784	9479.9	1244	32	0	0	390	0	9600	7.71704	0.940369	1.51851	0	0
Mexico	6.3	640.88	0.00523886	10172.7	122332	26	490	4.00549	31000	1.58065	180000	1.47141	0.392944	1.43136	0.699447	0.411728
Morocco	5.9	186.216	0.00564154	3156.2	33008	131	310	9.39166	43000	0.72093	31000	0.939166	0.287615	2.12057	1.01669	0.235763
Mozambique	5.9	35.7068	0.00138216	605.2	25834	559	2300	89.03	140000	1.64286	1600000	61.9339	1.79888	2.74819	1.95439	0.422074
Myanmar	2.2	24.354	0.000457275	1107	53259	473	9000	168.986	250000	3.6	190000	3.56747	0.659676	2.67578	2.23041	0.662758
Namibia	8.5	462.017	0.200616	5435.5	2303	651	610	264.872	15000	4.06667	250000	108.554	2.03963	2.81425	2.42467	0.704722
Nepal	5.7	39.4611	0.00141962	692.3	27797	211	1100	39.5726	59000	1.86441	39000	1.40303	0.380759	2.32634	1.60823	0.457035
Nicaragua	8.4	153.3	0.0252138	1825	6080	68	36	5.92105	4100	0.878049	7100	1.16776	0.336012	1.83885	0.840172	0.273707
Niger	5.1	21.3435	0.00119699	418.5	17831	159	300	16.8246	28000	1.07143	41000	2.29937	0.518431	2.20412	1.25102	0.31627
Nigeria	3.7	110.253	0.000635041	2979.8	173615	326	3700	21.3115	570000	0.649123	3200000	18.4316	1.28851	2.51455	1.34853	0.217253
Pakistan	2.7	34.4358	0.000189059	1275.4	182143	342	13000	71.3725	620000	2.09677	68000	0.373333	0.137776	2.53529	1.85957	0.49091
Panama	8.1	907.718	0.234917	11206.4	3864	61	48	12.4224	2400	2	16000	4.14079	0.71103	1.79239	1.12783	0.477121
Papua New Guinea	4.8	101.222	0.0138263	2108.8	7321	437	1100	150.253	32000	3.4375	32000	4.37099	0.730054	2.64147	2.1797	0.647138
Paraguay	10.5	472.227	0.0694247	4497.4	6802	59	56	8.23287	4000	1.4	16000	2.35225	0.525336	1.77815	0.965337	0.380211
Peru	5.2	343.398	0.0113049	6603.8	30376	164	2000	65.8415	50000	4	65000	2.13985	0.496909	2.21748	1.82505	0.69897
Republic of Moldova	10.1	226.129	0.0648491	2238.9	3487	226	1700	487.525	7900	21.519	15000	4.30169	0.724414	2.35603	2.68889	1.35255
Romania	5.6	536.883	0.0247423	9587.2	21699	123	710	32.7204	27000	2.62963	16000	0.737361	0.23989	2.09342	1.52789	0.559862
Rwanda	7.7	52.283	0.00443942	679	11777	89	270	22.926	10000	2.7	200000	16.9823	1.25484	1.95424	1.37887	0.568202
Sao Tome and Principe	9.8	164.219	0.850874	1675.7	193	114	17	88.0829	220	7.72727	2300	11.9171	1.11116	2.0607	1.94979	0.940879
Senegal	4.5	47.313	0.0033477	1051.4	14133	202	380	26.8874	29000	1.31034	39000	2.7595	0.57513	2.3075	1.44541	0.363677
Serbia	10.1	641.734	0.0674728	6353.8	9511	28	19	1.99769	2600	0.730769	3000	0.315424	0.119066	1.4624	0.476786	0.238239
Sierra Leone	11.6	90.828	0.0149094	783	6092	432	220	36.1129	26000	0.846154	57000	9.35653	1.01521	2.63649	1.56953	0.266268
Somalia		0	0	521.2	10496	548	800	76.2195	57000	1.40351	32000	3.04878	0.607324	2.73957	1.88773	0.380846
South Africa	8.8	606.302	0.0114882	6889.8	52776	715	6900	130.741	380000	1.81579	6300000	119.372	2.08053	2.85491	2.11972	0.4496
South Sudan	2.6	30.095	0.00266422	1157.5	11296	286	240	21.2465	32000	0.75	150000	13.279	1.1547	2.45788	1.34726	0.243038
Spain	9.1	2672.73	0.0569551	29370.7	46927	16	29	0.617981	7300	0.39726	150000	3.19645	0.622882	1.23045	0.208973	0.145277
Sri Lanka	3.7	133.618	0.00628111	3611.3	21273	103	15	0.705119	22000	0.0681818	2900	0.136323	0.0555018	2.01703	0.231755	0.0286452
Sudan	8.4	144.992	0.00381921	1726.1	37964	192	600	15.8044	73000	0.821918	49000	1.2907	0.359968	2.28556	1.22542	0.260529
Suriname	6	577.104	1.07069	9618.4	539	50	4	7.42115	270	1.48148	3200	5.93692	0.841167	1.70757	0.925371	0.394711
Swaziland	9.7	353.866	0.283093	3648.1	1250	945	630	504	12000	5.25	200000	160	2.20683	2.97589	2.70329	0.79588
Switzerland	11.7	9906.31	1.22633	84669.3	8078	8	19	2.35207	650	2.92308	20000	2.47586	0.541062	0.954243	0.525313	0.593627
Tajikistan	6.8	71.3116	0.00868806	1048.7	8208	142	1100	134.016	12000	9.16667	14000	1.70565	0.432272	2.15534	2.13038	1.00718
Thailand	6.2	386.21	0.00576347	6229.2	67010	149	1900	28.354	100000	1.9	440000	6.56618	0.878877	2.17609	1.46767	0.462398
Togo	5.1	31.9362	0.00468479	626.2	6817	104	83	12.1754	7100	1.16901	110000	16.1361	1.23391	2.02119	1.11977	0.336262
Trinidad and Tobago	5.8	1172.59	0.874416	20217.1	1341	21	9	6.71141	280	3.21429	14000	10.44	1.05842	1.34242	0.887134	0.624724
Tunisia	7.3	314.63	0.0286105	4310	10997	38	20	1.81868	4200	0.47619	3400	0.309175	0.116998	1.59106	0.450045	0.169142
Uganda	7.5	50.5725	0.00134576	674.3	37579	154	1000	26.6106	58000	1.72414	1600000	42.577	1.63926	2.19033	1.44108	0.435229
Ukraine	7.7	310.287	0.00685884	4029.7	45239	120	9400	207.785	54000	17.4074	210000	4.64201	0.751434	2.08279	2.3197	1.26499
United Kingdom of Great Britain and Northern Ireland	3.5	1499.09	0.0237438	42831.1	63136	17	69	1.09288	11000	0.627273	130000	2.05905	0.485586	1.25527	0.320744	0.21146
United Republic of Tanzania	5.6	50.9824	0.00103511	910.4	49253	172	610	12.385	85000	0.717647	1400000	28.4247	1.46871	2.23805	1.12662	0.234934
Uruguay	8.7	1468.52	0.431029	16879.5	3407	35	2	0.587027	1200	0.166667	14000	4.10919	0.708352	1.5563	0.200584	0.0669468
Uzbekistan	6.3	118.314	0.0040891	1878	28934	120	7900	273.035	35000	22.5714	35000	1.20965	0.344323	2.08279	2.43781	1.37239
Venezuela (Bolivarian Republic of)	4.9	625.808	0.0205824	12771.6	30405	49	110	3.61783	15000	0.733333	100000	3.28893	0.632349	1.69897	0.664438	0.238882
Viet Nam	7.2	137.347	0.00149812	1907.6	91680	209	5100	55.6283	190000	2.68421	250000	2.72688	0.571345	2.32222	1.75303	0.566344
Yemen	5.8	81.6698	0.00334616	1408.1	24407	60	150	6.14578	15000	1	6000	0.245831	0.0954592	1.78533	0.85405	0.30103
Zambia	5	87.96	0.00604993	1759.2	14539	338	660	45.3951	49000	1.34694	1100000	75.6586	1.88456	2.5302	1.66647	0.370502
Zimbabwe	6.9	62.4795	0.00441551	905.5	14150	409	820	57.9505	58000	1.41379	1400000	98.9399	1.99974	2.61278	1.77049	0.3827
