# Supplementary material for: Impact of HIV co-infection on the evolution and transmission of multidrug-resistant tuberculosis
Source: eLife. 2016 Aug 9;5:e16644. doi: 10.7554/eLife.16644 (PMC4978521; doi:10.7554/eLife.16644)
Supplement: Supplementary file 1. — DOI: http://dx.doi.org/10.7554/eLife.16644.021 [file elife-16644-supp1.xlsx]

## Sheet: Ark1
S1 dataset: Sample information
		ETH																								INH		EMB			RIF													FLQ
			mshA	ndh	ndh	ethA	ethA	ethA	ethA	ethA	ethA	ethA	ethA	ethA	ethA	ethA	ethA	ethA	ethA	ethA	ethA	ethA	ethA	inhA -15	inhA -8	katG	katG	embB	embB	embB	embB	rpoB	rpoB	rpoB	rpoB	rpoB	rpoB	rpoB	rpoB	rpoB	rpoB	rpoB	rpoB	gyrB	gyrB	gyrB	gyrA	gyrA	gyrA
			575963	2102072	2102749	4326089	4326152	4326163	4326273	4326539	4326569	4326696	4326699	4326700	4326721	4326779	4326800	4326852	4326857	4326893	4327054	4327268	4327409	1673425	1673432	2155168	2155609	4247429	4247431	4247730	4249583	761100	761110	761139	761140	761155	761253	761602	761908	762073	762286	762300	762715	6575	6621	6750	7570	7581	7582
Strain-ID	Isolate date (year/month)	HIV status	V206F	A324fs	C98fs	L462fs	R441L	G437fs	E400fs	V312G	F302S	R259fs	R259fs	R258fs	S251fs	T232fs	L225fs	S208P	Q206L	L194P	Y140.	W69L	H22P	inhA -15	inhA-8	S315T	A168G	M306V	M306I	G406A	D1024N	Q432K	D435V	H445Y	H445R	S450L	P483S	A599V	C701F	T756N	R827H	K832E	V970A	R446S	D461V	A504V	A90V	D94N	D94G
5	200101	pos																								1				1						1
6	200101	neg																								1				1						1
11	200001	pos																								1				1						1
16	200001	pos																								1				1						1
17	200012	pos																								1
23	200011	neg																								1				1						1
27	200101	neg																								1				1						1
34	200099	neg																								1				1						1
36	199899	neg			1																					1				1						1										1			1
38	200099	neg																								1				1						1
55	200099	neg																								1				1						1
106	200105	pos																								1				1						1
107	200107	neg															1									1				1						1
108	200105	neg																1								1				1						1
110	200106	pos			1																					1				1						1								1		1
112	200199	pos																								1				1						1
120	199610	pos																								1				1						1
133	200107	pos																								1				1						1
134	200108	pos																			1					1				1						1
135	200104	pos																								1						1							1
136	200104	pos																								1				1						1
137	200108	pos																								1				1						1
140	200102	pos																								1				1						1
141	200107	neg																								1				1						1
142	200110	pos																								1				1						1
144	200101	pos																								1				1						1
145	200106	pos																								1				1						1
147	200102	pos																								1				1						1
148	200102	pos																								1				1						1
153	200108	pos																								1				1						1
156	200101	neg																								1				1						1
158	200105	neg																								1				1						1
163	200104	neg																								1				1						1
168	200103	pos																	1							1				1						1
172	200110	pos																								1				1						1
174	200103	pos																								1				1						1
175	200109	neg							1																	1							1
178	200103	pos																								1				1						1
180	200109	pos																								1				1						1
181	200111	neg																								1				1						1
227	200110	pos																								1				1						1
231	200201	neg																								1				1						1
233	200201	pos																								1				1						1
234	200201	pos																								1				1						1
242	200202	pos																								1				1						1
246	200205	pos																								1				1						1
257	200201	pos																						1		1				1						1
262	200204	pos																								1				1						1
263	200204	pos																								1				1						1
305	200205	pos																								1				1						1
307	200207	neg																								1								1
309	200206	pos																								1				1						1
311	200207	pos																								1				1						1
312	200207	pos																								1				1						1											1
315	200208	pos																								1				1						1
361	200209	pos																								1				1						1
365	200211	neg																								1				1						1
369	200209	pos																								1				1						1
373	200211	pos																								1				1						1
391	200209	pos			1																					1				1						1										1			1
392	200210	neg																								1				1						1
396	200212	pos																								1				1						1
397	200212	neg																								1				1						1							1
398	200212	pos																								1				1						1
402	200211	neg																								1				1						1
423	200212	neg																								1				1						1
427	200212	neg																								1				1						1
484	200304	pos																								1				1						1
514	200305	pos																								1				1						1
516	200305	neg																								1				1						1
517	200305	neg																								1				1						1
518	200305	neg														1										1				1						1
542	200301	pos							1																	1							1
543	200212	pos																								1								1
547	200301	pos					1																			1				1						1								1
549	200303	pos																								1				1						1
553	200304	pos																								1				1						1
555	200304	pos																								1				1						1
556	200304	neg																								1				1						1
561	200305	pos																							1	1								1
585	200305	pos																								1				1						1
589	200307	neg																								1				1						1
633	200307	pos																								1				1						1
649	200306	neg																								1				1						1
653	200306	pos																								1				1						1
654	200307	pos																								1	1			1						1
670	200307	pos																								1				1						1
673	200309	neg																								1				1						1
675	200309	neg																								1				1						1
755	200309	neg																								1				1						1
767	200311	pos																								1				1						1
771	200310	neg																								1				1						1
775	200310	pos																								1				1						1
779	200309	pos																								1				1						1
783	200310	pos																								1				1						1
787	200311	pos																								1				1						1
798	200402	pos																								1				1						1
799	200404	neg																								1				1						1
800	200403	pos																								1				1						1
802	200403	pos																								1				1						1
806	200403	pos																								1				1						1
807	200401	pos																								1				1						1
813	200401	pos																								1				1						1
817	200301	pos																								1				1						1
819	200312	pos																								1				1						1
821	200312	pos																								1				1						1
827	200406	neg																								1				1						1
867	200406	pos																								1				1						1
870	200408	pos																								1				1						1
871	200407	pos																								1				1						1
877	200406	pos																								1				1						1
880	200406	pos																								1				1						1
935	200408	pos																								1				1						1
938	200411	neg																								1				1						1
943	200408	pos																								1				1						1
947	200099	pos																								1				1						1
973	200409	neg																								1				1						1					1
974	200412	pos																								1				1						1
1005	200501	neg																								1				1						1
1008	200499	neg																								1				1						1
1009	200501	pos																								1				1						1
1018	200501	neg			1																					1				1						1										1	1
1022	200599	neg																								1				1						1
1040	200402	neg																								1				1						1
1049	200404	neg																								1				1						1
1059	200406	neg																								1				1						1
1097	200503	pos																								1				1						1
1101	200412	neg																								1				1						1
1118	200307	neg																								1
1206	200307	pos																								1				1						1
1237	200499	pos		1																						1				1						1								1
1290	200507	pos																								1				1						1
1292	200509	pos																								1				1						1
1293	200508	pos																								1				1						1
1294	200599	neg								1																1				1						1
1295	200508	pos																								1				1						1
1298	200509	pos																								1				1						1												1
1332	200510	pos																								1				1						1
1344	200510	pos																								1				1						1
1372	200512	pos																								1				1						1
1425	200509	neg																								1				1						1
1430	200604	neg																								1				1						1
1462	200605	neg				1																				1				1						1
1598	200605	pos											1													1				1						1
1602	200503	neg																								1				1						1
1744	200512	pos																								1				1						1
1745	200610	pos																								1				1						1
1747	200610	pos																								1				1						1
1748	200601	pos																								1				1						1
1750	200510	pos																								1				1						1
1752	200611	pos																								1				1						1	1
1757	200405	neg																					1			1				1						1
1771	200611	pos																								1				1						1
1782	200201	neg			1																					1				1						1										1			1
1783	200505	neg																								1			1						1
1787	200510	neg																								1				1	1					1
1788	200508	pos																								1				1						1
1794	200606	pos																								1				1						1
1795	200607	pos																								1				1						1
1797	200606	pos																								1				1						1
1808	200608	pos																								1				1						1
1815	200610	pos																								1				1						1
1865	200503	neg			1																					1				1						1										1	1
1873	200612	neg																								1				1						1
1876	200612	pos																								1				1						1
1896	200612	neg																								1				1						1
1910	200799	neg																								1				1						1
1915	200704	neg							1																	1							1
2057	200706	pos																								1				1						1
2058	200708	neg																								1				1						1							1
2063	200705	neg																								1				1						1
2097	200609	neg																								1				1						1
2098	200604	neg									1															1				1						1									1
2100	200604	pos																								1				1						1
2146	200708	neg																								1				1						1
2147	200710	neg																				1				1		1								1
2148	200709	neg																								1				1						1
2261	200799	neg																								1				1						1
2290	200709	pos																								1				1						1
2303	200712	pos																								1				1						1
2308	200710	neg																								1				1						1							1
2436	200803	neg																								1				1						1
2439	200803	neg																								1				1						1
2440	200712	neg											1													1				1						1
2449	200806	pos																								1				1						1
2485	200711	neg						1																		1				1						1
2486	200712	pos																								1				1						1
2499	200699	pos																								1				1						1
2523	200899	neg																								1				1						1
2524	200806	neg																								1				1						1
2525	200808	neg																								1				1						1
2529	200808	pos																								1				1						1
2538	200809	pos							1																	1							1
2545	200804	pos																								1				1						1
2547	200809	pos																								1				1						1
2550	200805	neg														1										1				1						1				1
2552	200808	neg																								1				1						1
2554	200812	pos																								1				1						1		1
2569	200806	pos													1											1				1						1
2577	200811	pos																								1				1						1
2598	200812	pos																								1				1						1
2617	200899	neg																								1				1						1
2620	200812	neg			1																					1				1						1										1
2634	200805	neg																								1				1						1
2781	200812	pos																								1				1						1
2849	200907	pos																								1				1						1
2852	200704	neg																								1				1						1
2872	200909	neg																								1				1						1
2886	200904	neg																								1				1						1							1
2961	200907	neg																								1				1						1
2964	200911	pos																								1				1						1
3019	200912	neg																								1				1						1
ELB	199912	pos																								1				1						1
GULI	199799	neg																								1				1						1
MDL02	199812	neg																								1				1						1
MDL08	199807	pos																								1				1						1
MDL10	199802	neg																								1				1						1
MDL12	199902	neg																								1				1						1
MDL26	199899	pos																								1				1						1
MDL27	199899	pos																								1				1						1
MDL34	199899	neg												1												1				1						1
MDL39	199811	pos																								1				1						1
MDL40	199899	pos																								1				1						1
MDL44	199899	pos																								1				1						1						1
MDL46	199899	pos																								1				1						1
MDL55	199899	pos																								1				1						1
MDL60	199899	pos																								1				1						1
MR02	199809	pos																								1				1						1
MR04	199899	neg																								1				1						1
MR05	199807	pos																								1				1						1
MR09	199807	pos																								1				1						1
MR10	199807	pos																								1				1						1
MR11	199809	pos																								1				1						1
MR12	199809	neg																								1				1						1
MR16	199806	pos																								1				1						1
MR23	199810	pos																								1				1						1
MR32	199810	pos																								1				1						1
MR41	199806	neg																								1				1						1
MR45	199811	neg																								1				1						1
MR54	199804	pos																								1				1						1
MR58	199808	pos																								1				1						1
MR63	199812	pos	1																	1						1				1						1
MR74	199812	pos																								1				1						1
MR75	199899	pos																								1				1						1
MR85	199806	pos																								1				1						1
MR87	199801	neg																								1				1						1
MR91	199804	pos																								1				1						1
OL406	199808	pos																								1				1						1
PACL	200999	neg																								1				1						1
POGU	199899	neg		1								1														1				1						1
SJD4	200001	pos																								1				1						1
VK	199799	neg																								1				1						1
[truncated: 6 more columns]
