# Supplementary material for: Impact of HIV co-infection on the evolution and transmission of multidrug-resistant tuberculosis
Source: eLife. 2016 Aug 9;5:e16644. doi: 10.7554/eLife.16644 (PMC4978521; doi:10.7554/eLife.16644)
Supplement: Supplementary file 2. — DOI: http://dx.doi.org/10.7554/eLife.16644.022 [file elife-16644-supp2.xlsx]

## Sheet: Ark1
S2 dataset: Treatment histories
Treatment history known for 26/27 patients with terminal mutations in resistance genes
STRAIN	HIV status	Treatment stage	Mutation	Functional info
107	neg	follow-up (prothionamide treated)	ethA L225fs	ETH acquired
108	neg	follow-up (ETH and FLQ treated)	ethA S208P	ETH acquired
516	neg	follow-up	pncA D129G	PZA acquired
973	neg	follow-up	rpoB R827H	rpoB secondary acquired
1294	neg	time of diagnosis	ethA V312G	ETH primary
1740	neg	time of diagnosis	katG A168G	katG secondary primary
1757	neg	follow-up (ETH and FLQ treated)	ethA H22P	ETH acquired
1783	neg	time of diagnosis	embB M306I + rpoB H445R	EMB + RIF primary
1787	neg	time of diagnosis	mshA L108fs + embB D1024N	ETH + EMB primary
2098	neg	follow-up (ETH and FLQ treated)	ethA F302S + gyrB D461V	ETH + FLQ acquired
2147	neg	time of diagnosis	ethA W69L + embB M306V + rrs 1401 A>G	ETH + EMB + KAN primary
2485	neg	follow-up	ethA G437fs	ETH acquired
2550	neg	time of diagnosis	rpoB T756N	rpoB secondary primary
2620	neg	time of diagnosis	gyrB L105R	FLQ primary
POGU	neg	follow-up (ETH and FLQ treated)	ethA R259fs + gyrB R292G	ETH + FLQ acquired
110	pos	follow-up (ETH and FLQ treated)	gyrB R446S	FLQ acquired
135	pos	follow-up	rpoB Q432K + rpoB C701F	rpoB secondary acquired
257	pos	follow-up (ETH and FLQ treated)	inhA -15 C>T	ETH (inhAP) acquired
312	pos	time of diagnosis	gyrA A90V	FLQ primary
561	pos	time of MDR-TB diagnosis, but previously treated for TB NOT ETH	inhA-8 T>C	ETH primary
1298	pos	follow-up (ETH and FLQ treated)	gyrA D94N	FLQ acquired
1752	pos	time of MDR-TB diagnosis, but previously treated for TB	rpoB P483S	rpoB secondary acquired
2554	pos	time of diagnosis	rpoB A599V	rpoB secondary primary
2569	pos	time of MDR-TB diagnosis, but previously treated for TB (incl ETH)	ethA S251fs	ETH acquired
MDL44	pos	time of diagnosis	rpoB K832E	rpoB secondary primary
MR63	pos	time of diagnosis	mshA V206F + ethA L194P	ETH primary
