# Supplementary material for: Impact of HIV co-infection on the evolution and transmission of multidrug-resistant tuberculosis
Source: eLife. 2016 Aug 9;5:e16644. doi: 10.7554/eLife.16644 (PMC4978521; doi:10.7554/eLife.16644)
Supplement: Supplementary file 3. — DOI: http://dx.doi.org/10.7554/eLife.16644.023 [file elife-16644-supp3.xlsx]

## Sheet: Ark1
Order	Infector_num	Infector_name	Infector_year	Infector_status	Infected_num	Infected_name	Height_of_the_TMRCA	TMRCA_age	Latency_proxy	Infected_year	Time_difference	Time_difference_b	Infected_status	Class_transmission	Transmission_value	Transmission_value_bis	SNP_diff_prop	SNP_diff_nb	All_events	25_percent	35_percent	45_percent
148	220	MDL27_Mm_1998.4_pos	1998.4	pos	1	1005_Mm_2005.1_neg	20.02	1989.88	15.22	2005.1	6.7	6.7	neg	3	25.4257	0.00439577	0.0157171	8	1	0	0	0
121	214	GULI_Mn_1997.4_neg	1997.4	neg	2	1008_Mm_2004.4_neg	19.49	1990.41	13.99	2004.4	7	7	neg	1	25.9175	0.00718814	0.0117878	6	1	0	0	0
117	212	974_Mm_2004.9_pos	2004.9	pos	3	1009_Mm_2005.1_pos	10.14	1999.76	5.34	2005.1	0.2	0.2	pos	4	28.0234	0.0590456	0.00589391	3	1	0	1	1
71	148	36_Mm_1998.4_neg	1998.4	neg	4	1018_Mm_2005.1_neg	18.34	1991.56	13.54	2005.1	6.7	6.7	neg	1	25.6257	0.00536902	0.0176817	9	1	0	0	0
126	215	MDL02_Mm_1998.9_neg	1998.9	neg	5	1022_Mv_2005.4_neg	15.68	1994.22	11.18	2005.4	6.5	6.5	neg	1	26.6736	0.0153101	0.00196464	1	1	0	0	0
149	220	MDL27_Mm_1998.4_pos	1998.4	pos	6	1040_Mm_2004.2_neg	16.18	1993.72	10.48	2004.2	5.8	5.8	neg	3	26.888	0.0189716	0.00785855	4	1	0	0	0
216	245	MR85_Mn_1998.5_pos	1998.5	pos	7	1049_Mn_2004.3_neg	17.49	1992.41	11.89	2004.3	5.8	5.8	neg	3	26.2392	0.00991611	0.0176817	9	1	0	0	0
4	9	106_Mm_2001.4_pos	2001.4	pos	8	1059_Mm_2004.5_neg	11.15	1998.75	5.75	2004.5	3.1	3.1	neg	3	27.8328	0.0488015	0.00196464	1	1	0	1	1
228	247	MR91_Mm_1998.3_pos	1998.3	pos	9	106_Mm_2001.4_pos	16.13	1993.77	7.63	2001.4	3.1	3.1	pos	4	27.131	0.0241904	0.00392927	2	1	0	0	0
197	239	MR45_Mm_1998.8_neg	1998.8	neg	10	107_Mm_2001.5_neg	15.52	1994.38	7.12	2001.5	2.7	2.7	neg	1	25.5226	0.00484309	0.0137525	7	1	0	0	0
237	250	POGU_Mm_1998.4_neg	1998.4	neg	11	108_Mm_2001.4_neg	17.88	1992.02	9.38	2001.4	3	3	neg	1	26.6361	0.0147476	0.00982318	5	1	0	0	0
37	52	172_Mn_2001.8_pos	2001.8	pos	12	1097_Mn_2005.2_pos	10.23	1999.67	5.53	2005.2	3.4	3.4	pos	4	28.6824	0.114131	0	0	1	1	1	1
12	19	120_Mm_1996.8_pos	1996.8	pos	17	11_Mm_2000.1_pos	29.29	1980.61	19.49	2000.1	3.3	3.3	pos	4	22.331	0.000199086	0.0157171	8	1	0	0	0
184	231	MR09_Mm_1998.5_pos	1998.5	pos	14	110_Mm_2001.5_pos	12.99	1996.91	4.59	2001.5	3	3	pos	4	28.5006	0.095163	0.00392927	2	1	1	1	1
217	245	MR85_Mn_1998.5_pos	1998.5	pos	13	1101_Mn_2004.9_neg	13.89	1996.01	8.89	2004.9	6.4	6.4	neg	3	27.364	0.0305372	0.00982318	5	1	0	0	1
25	31	135_Mo_2001.3_pos	2001.3	pos	15	1118_Mo_2003.5_neg	25.91	1983.99	19.51	2003.5	2.2	2.2	neg	3	22.6653	0.000278113	0.0392927	20	1	0	0	0
143	218	MDL12_Mm_1999.2_neg	1999.2	neg	16	112_Mm_2001.4_pos	17.48	1992.42	8.98	2001.4	2.2	2.2	pos	2	26.8623	0.0184898	0.00589391	3	1	0	0	0
104	171	55_Mm_2000.4_neg	2000.4	neg	18	1206_Mm_2003.5_pos	15.57	1994.33	9.17	2003.5	3.1	3.1	pos	2	25.8955	0.00703192	0.0176817	9	1	0	0	0
98	166	547_Mn_2003.1_pos	2003.1	pos	20	1237_Mn_2004.4_pos	11.33	1998.57	5.83	2004.4	1.3	1.3	pos	4	27.3769	0.0309326	0.00982318	5	1	0	0	1
150	220	MDL27_Mm_1998.4_pos	1998.4	pos	21	1290_Mm_2005.5_pos	12.78	1997.12	8.38	2005.5	7.1	7.1	pos	4	28.7261	0.119224	0	0	1	1	1	1
86	153	396_Mm_2002.9_pos	2002.9	pos	22	1292_Mm_2005.7_pos	7.7	2002.2	3.5	2005.7	2.8	2.8	pos	4	28.9606	0.150733	0.00196464	1	1	1	1	1
151	220	MDL27_Mm_1998.4_pos	1998.4	pos	23	1293_Mm_2005.6_pos	14.77	1995.13	10.47	2005.6	7.2	7.2	pos	4	27.8365	0.0489806	0.00785855	4	1	0	1	1
84	152	392_Mm_2002.8_neg	2002.8	neg	24	1294_Mv_2005.4_neg	9.89	2000.01	5.39	2005.4	2.6	2.6	neg	1	27.8657	0.0504318	0.00982318	5	1	0	1	1
203	241	MR58_Mn_1998.6_pos	1998.6	pos	25	1295_Mn_2005.6_pos	20.87	1989.03	16.57	2005.6	7	7	pos	4	25.075	0.00309564	0.00785855	4	1	0	0	0
204	241	MR58_Mn_1998.6_pos	1998.6	pos	26	1298_Mn_2005.7_pos	19.52	1990.38	15.32	2005.7	7.1	7.1	pos	4	25.6247	0.00536364	0.0117878	6	1	0	0	0
168	223	MDL40_Mn_1998.4_pos	1998.4	pos	28	133_Mn_2001.5_pos	13.8	1996.1	5.4	2001.5	3.1	3.1	pos	4	28.4744	0.0927012	0.00589391	3	1	1	1	1
70	146	365_Mn_2002.8_neg	2002.8	neg	27	1332_Mn_2005.8_pos	15.39	1994.51	11.29	2005.8	3	3	pos	2	26.4949	0.0128055	0.0137525	7	1	0	0	0
13	19	120_Mm_1996.8_pos	1996.8	pos	30	134_Mm_2001.6_pos	15.51	1994.39	7.21	2001.6	4.8	4.8	pos	4	28.4798	0.0932019	0.00196464	1	1	1	1	1
233	248	OL406_Mm_1998.6_pos	1998.6	pos	29	1344_Mm_2005.8_pos	14.74	1995.16	10.64	2005.8	7.2	7.2	pos	4	27.7337	0.0441978	0.00785855	4	1	0	0	1
48	72	17_Mm_2000.9_pos	2000.9	pos	31	135_Mo_2001.3_pos	32.88	1977.02	24.28	2001.3	0.4	0.4	pos	4	18.8186	5.94e-06	0.0667976	34	1	0	0	0
127	215	MDL02_Mm_1998.9_neg	1998.9	neg	32	136_Mm_2001.3_pos	13.33	1996.57	4.73	2001.3	2.4	2.4	pos	2	28.4358	0.0891853	0	0	1	1	1	1
194	234	MR12_Mn_1998.7_neg	1998.7	neg	34	137_Mn_2001.6_pos	12.76	1997.14	4.46	2001.6	2.9	2.9	pos	2	27.4107	0.0319988	0	0	1	0	0	1
213	244	MR75_Mm_1998.4_pos	1998.4	pos	33	1372_Mm_2005.9_pos	12.93	1996.97	8.93	2005.9	7.5	7.5	pos	4	28.2951	0.0774827	0.00196464	1	1	1	1	1
165	221	MDL34_Mm_1998.4_neg	1998.4	neg	35	140_Mm_2001.2_pos	15.67	1994.23	6.97	2001.2	2.8	2.8	pos	2	27.9138	0.0529157	0.00392927	2	1	0	1	1
32	42	147_Mn_2001.2_pos	2001.2	pos	36	141_Mn_2001.5_neg	9.33	2000.57	0.93	2001.5	0.3	0.3	neg	3	29.1856	0.18878	0	0	1	1	1	1
107	183	6_Mm_2001.1_neg	2001.1	neg	38	142_Mm_2001.8_pos	11.02	1998.88	2.92	2001.8	0.7	0.7	pos	2	28.5831	0.103343	0.00196464	1	1	1	1	1
246	252	VK_Mm_1997.4_neg	1997.4	neg	37	1425_Mm_2005.7_neg	15.09	1994.81	10.89	2005.7	8.3	8.3	neg	1	28.0914	0.0632038	0.0117878	6	1	0	1	1
133	216	MDL08_Mm_1998.5_pos	1998.5	pos	39	144_Mm_2001.1_pos	20.46	1989.44	11.66	2001.1	2.6	2.6	pos	4	25.3423	0.00404424	0.00589391	3	1	0	0	0
205	241	MR58_Mn_1998.6_pos	1998.6	pos	40	145_Mn_2001.5_pos	13.41	1996.49	5.01	2001.5	2.9	2.9	pos	4	28.6382	0.109194	0.00589391	3	1	1	1	1
3	5	1022_Mv_2005.4_neg	2005.4	neg	41	1462_Mm_2006.3_neg	10.59	1999.31	6.99	2006.3	0.9	0.9	neg	1	28.2625	0.0749994	0.00392927	2	1	1	1	1
206	241	MR58_Mn_1998.6_pos	1998.6	pos	42	147_Mn_2001.2_pos	18.01	1991.89	9.31	2001.2	2.6	2.6	pos	4	26.4034	0.0116857	0.0176817	9	1	0	0	0
247	252	VK_Mm_1997.4_neg	1997.4	neg	43	148_Mm_2001.2_pos	26.93	1982.97	18.23	2001.2	3.8	3.8	pos	2	22.7292	0.000296467	0.0235756	12	1	0	0	0
152	220	MDL27_Mm_1998.4_pos	1998.4	pos	44	153_Mv_2001.6_pos	14.77	1995.13	6.47	2001.6	3.2	3.2	pos	4	28.1839	0.0693276	0.00785855	4	1	1	1	1
134	216	MDL08_Mm_1998.5_pos	1998.5	pos	45	156_Mm_2001.1_neg	15.29	1994.61	6.49	2001.1	2.6	2.6	neg	3	27.1437	0.0244998	0.00589391	3	1	0	0	0
223	246	MR87_Mm_1998.1_neg	1998.1	neg	46	158_Mm_2001.4_neg	16.87	1993.03	8.37	2001.4	3.3	3.3	neg	1	27.1867	0.025575	0.00785855	4	1	0	0	0
198	239	MR45_Mm_1998.8_neg	1998.8	neg	47	1598_Mm_2006.4_neg	15.52	1994.38	12.02	2006.4	7.6	7.6	neg	1	26.9843	0.0208892	0.0117878	6	1	0	0	0
138	217	MDL10_Mm_1998.2_neg	1998.2	neg	51	16_Mm_2000.1_pos	14.82	1995.08	5.02	2000.1	1.9	1.9	pos	2	28.1579	0.0675477	0.00785855	4	1	1	1	1
211	243	MR74_Mm_1998.9_pos	1998.9	pos	48	1602_Mm_2006.4_pos	14.58	1995.32	11.08	2006.4	7.5	7.5	pos	4	27.3067	0.0288363	0.00589391	3	1	0	0	1
196	238	MR41_Mm_1998.5_neg	1998.5	neg	49	163_Mm_2001.3_neg	14.94	1994.96	6.34	2001.3	2.8	2.8	neg	1	27.8038	0.0474058	0.00589391	3	1	0	1	1
218	245	MR85_Mn_1998.5_pos	1998.5	pos	50	168_Mn_2001.2_pos	14.95	1994.95	6.25	2001.2	2.7	2.7	pos	4	27.4188	0.0322565	0.00589391	3	1	0	0	1
14	19	120_Mm_1996.8_pos	1996.8	pos	72	17_Mm_2000.9_pos	36.45	1973.45	27.45	2000.9	4.1	4.1	pos	4	17.9148	2.4e-06	0.0569745	29	1	0	0	0
26	34	137_Mn_2001.6_pos	2001.6	pos	52	172_Mn_2001.8_pos	11.34	1998.56	3.24	2001.8	0.2	0.2	pos	4	28.5992	0.105025	0	0	1	1	1	1
240	251	SJD4_Mm_2000.1_pos	2000.1	pos	58	174_Mm_2001.2_pos	17.65	1992.25	8.95	2001.2	1.1	1.1	pos	4	26.1041	0.00866264	0.00392927	2	1	0	0	0
214	244	MR75_Mm_1998.4_pos	1998.4	pos	53	1740_Mm_2005.2_neg	16.32	1993.58	11.62	2005.2	6.8	6.8	neg	3	26.9681	0.0205531	0.00982318	5	1	0	0	0
153	220	MDL27_Mm_1998.4_pos	1998.4	pos	54	1744_Mm_2005.9_pos	14.77	1995.13	10.77	2005.9	7.5	7.5	pos	4	27.8104	0.0477208	0.00589391	3	1	0	1	1
110	190	787_Mm_2003.8_pos	2003.8	pos	55	1745_Mv_2006.8_pos	11.19	1998.71	8.09	2006.8	3	3	pos	4	26.6899	0.0155617	0.00589391	3	1	0	0	0
81	150	38_Mm_2000.4_neg	2000.4	neg	56	1747_Mm_2006.8_pos	13.16	1996.74	10.06	2006.8	6.4	6.4	pos	2	27.8652	0.0504065	0.00392927	2	1	0	1	1
154	220	MDL27_Mm_1998.4_pos	1998.4	pos	57	1748_Mm_2006.1_pos	14.77	1995.13	10.97	2006.1	7.7	7.7	pos	4	27.793	0.0468989	0.00392927	2	1	0	1	1
49	72	17_Mm_2000.9_pos	2000.9	pos	62	175_Mm_2001.7_neg	16.78	1993.12	8.58	2001.7	0.8	0.8	neg	3	26.2283	0.00980874	0.0157171	8	1	0	0	0
35	44	153_Mv_2001.6_pos	2001.6	pos	59	1750_Mm_2005.8_pos	10.61	1999.29	6.51	2005.8	4.2	4.2	pos	4	28.2274	0.072411	0.00785855	4	1	1	1	1
155	220	MDL27_Mm_1998.4_pos	1998.4	pos	60	1752_Mm_2006.8_pos	14.77	1995.13	11.67	2006.8	8.4	8.4	pos	4	27.7322	0.0441324	0.0137525	7	1	0	0	1
144	218	MDL12_Mm_1999.2_neg	1999.2	neg	61	1757_Mm_2004.4_neg	14.68	1995.22	9.18	2004.4	5.2	5.2	neg	1	28.2273	0.0724011	0.021611	11	1	1	1	1
77	149	373_Mm_2002.8_pos	2002.8	pos	63	1771_Mm_2006.8_pos	11.62	1998.28	8.52	2006.8	4	4	pos	4	26.9409	0.0200016	0.00392927	2	1	0	0	0
156	220	MDL27_Mm_1998.4_pos	1998.4	pos	68	178_Mm_2001.2_pos	19.15	1990.75	10.45	2001.2	2.8	2.8	pos	4	26.0156	0.00792946	0.0117878	6	1	0	0	0
72	148	36_Mm_1998.4_neg	1998.4	neg	64	1782_Mm_2002.1_neg	16.44	1993.46	8.64	2002.1	3.7	3.7	neg	1	27.1572	0.0248323	0.0157171	8	1	0	0	0
50	72	17_Mm_2000.9_pos	2000.9	pos	65	1783_Mm_2005.4_neg	32.88	1977.02	28.38	2005.4	4.5	4.5	neg	3	18.9252	6.61e-06	0.0510806	26	1	0	0	0
64	142	312_Mm_2002.5_pos	2002.5	pos	66	1787_Mm_2005.8_neg	14.44	1995.46	10.34	2005.8	3.3	3.3	neg	3	26.7717	0.0168895	0.0117878	6	1	0	0	0
139	217	MDL10_Mm_1998.2_neg	1998.2	neg	67	1788_Mm_2005.6_pos	18.51	1991.39	14.21	2005.6	7.4	7.4	pos	2	25.5404	0.00492987	0.0137525	7	1	0	0	0
61	122	257_Mm_2002.1_pos	2002.1	pos	69	1794_Mm_2006.5_pos	12.22	1997.68	8.82	2006.5	4.4	4.4	pos	4	26.8747	0.0187219	0.0157171	8	1	0	0	0
111	190	787_Mm_2003.8_pos	2003.8	pos	70	1795_Mm_2006.5_pos	9.32	2000.58	5.92	2006.5	2.7	2.7	pos	4	27.3054	0.0287988	0	0	1	0	0	1
157	220	MDL27_Mm_1998.4_pos	1998.4	pos	71	1797_Mm_2006.5_pos	14.77	1995.13	11.37	2006.5	8.1	8.1	pos	4	27.7583	0.0452975	0.00589391	3	1	0	1	1
248	252	VK_Mm_1997.4_neg	1997.4	neg	74	180_Mm_2001.7_pos	19.92	1989.98	11.72	2001.7	4.3	4.3	pos	2	26.659	0.0150892	0.00785855	4	1	0	0	0
146	219	MDL26_Mm_1998.4_pos	1998.4	pos	73	1808_Mm_2006.6_pos	12.77	1997.13	9.47	2006.6	8.2	8.2	pos	4	28.4052	0.0865014	0	0	1	1	1	1
189	232	MR10_Mm_1998.7_pos	1998.7	pos	76	181_Mm_2001.8_neg	12.21	1997.69	4.11	2001.8	3.1	3.1	neg	3	29.016	0.159329	0.00196464	1	1	1	1	1
195	235	MR16_Mn_1998.5_pos	1998.5	pos	75	1815_Mm_2006.8_pos	13.46	1996.44	10.36	2006.8	8.3	8.3	pos	4	26.7558	0.0166217	0.00785855	4	1	0	0	0
2	4	1018_Mm_2005.1_neg	2005.1	neg	77	1865_Mm_2005.2_neg	11.36	1998.54	6.66	2005.2	0.1	0.1	neg	1	26.5801	0.0139445	0.00785855	4	1	0	0	0
28	39	144_Mm_2001.1_pos	2001.1	pos	78	1873_Mm_2006.9_neg	13.8	1996.1	10.8	2006.9	5.8	5.8	neg	3	26.9483	0.020151	0.00589391	3	1	0	0	0
183	229	MR04_Mm_1998.5_neg	1998.5	neg	79	1876_Mm_2006.9_pos	12.01	1997.89	9.01	2006.9	8.4	8.4	pos	2	28.6091	0.106061	0.00392927	2	1	1	1	1
102	170	556_Mm_2003.3_neg	2003.3	neg	80	1896_Mm_2006.9_neg	9.76	2000.14	6.76	2006.9	3.6	3.6	neg	1	28.4574	0.0911348	0.00785855	4	1	1	1	1
8	17	11_Mm_2000.1_pos	2000.1	pos	81	1910_Mm_2007.4_neg	22.85	1987.05	20.35	2007.4	7.3	7.3	neg	3	23.4673	0.000620191	0.0157171	8	1	0	0	0
44	62	175_Mm_2001.7_neg	2001.7	neg	82	1915_Mm_2007.3_neg	10.13	1999.77	7.53	2007.3	5.6	5.6	neg	1	28.1126	0.0645558	0.00589391	3	1	0	1	1
158	220	MDL27_Mm_1998.4_pos	1998.4	pos	83	2057_Mm_2007.5_pos	14.77	1995.13	12.37	2007.5	9.1	9.1	pos	4	27.6714	0.041529	0.00982318	5	1	0	0	1
90	154	397_Mm_2002.9_neg	2002.9	neg	84	2058_Mn_2007.6_neg	11.25	1998.65	8.95	2007.6	4.7	4.7	neg	1	27.3508	0.0301374	0.00785855	4	1	0	0	1
122	214	GULI_Mn_1997.4_neg	1997.4	neg	85	2063_Mm_2007.4_neg	17.53	1992.37	15.03	2007.4	10	10	neg	1	25.8686	0.00684506	0.00982318	5	1	0	0	0
212	243	MR74_Mm_1998.9_pos	1998.9	pos	86	2097_Mm_2006.7_neg	16.7	1993.2	13.5	2006.7	7.8	7.8	neg	3	26.3098	0.010641	0.021611	11	1	0	0	0
229	247	MR91_Mm_1998.3_pos	1998.3	pos	87	2098_Mm_2006.3_neg	16.13	1993.77	12.53	2006.3	8	8	neg	3	26.7054	0.0158058	0.00589391	3	1	0	0	0
1	2	1008_Mm_2004.4_neg	2004.4	neg	88	2100_Mm_2006.3_pos	13.52	1996.38	9.92	2006.3	1.9	1.9	pos	2	27.3859	0.0312132	0.0117878	6	1	0	0	1
135	216	MDL08_Mm_1998.5_pos	1998.5	pos	89	2146_Mm_2007.6_neg	12.02	1997.88	9.72	2007.6	9.1	9.1	neg	3	28.3635	0.0829642	0	0	1	1	1	1
15	19	120_Mm_1996.8_pos	1996.8	pos	90	2147_Mm_2007.8_neg	36.45	1973.45	34.35	2007.8	11	11	neg	3	19.4614	1.13e-05	0.0353635	18	1	0	0	0
207	241	MR58_Mn_1998.6_pos	1998.6	pos	91	2148_Mn_2007.7_neg	19.52	1990.38	17.32	2007.7	9.1	9.1	neg	3	25.451	0.00450832	0.021611	11	1	0	0	0
169	223	MDL40_Mn_1998.4_pos	1998.4	pos	92	2261_Mn_2007.4_neg	18.67	1991.23	16.17	2007.4	9	9	neg	3	24.9876	0.00283649	0.00785855	4	1	0	0	0
24	30	134_Mm_2001.6_pos	2001.6	pos	93	227_Mm_2001.8_pos	10.19	1999.71	2.09	2001.8	0.2	0.2	pos	4	28.7781	0.125598	0	0	1	1	1	1
53	74	180_Mm_2001.7_pos	2001.7	pos	94	2290_Mm_2007.7_pos	14.27	1995.63	12.07	2007.7	6	6	pos	4	26.6728	0.0152991	0.0196464	10	1	0	0	0
9	17	11_Mm_2000.1_pos	2000.1	pos	100	23_Mm_2000.8_neg	13.43	1996.47	4.33	2000.8	0.7	0.7	neg	3	28.4369	0.0892821	0.00589391	3	1	1	1	1
38	52	172_Mn_2001.8_pos	2001.8	pos	95	2303_Mm_2007.9_pos	10.23	1999.67	8.23	2007.9	6.1	6.1	pos	4	28.4479	0.0902734	0.00589391	3	1	1	1	1
91	154	397_Mm_2002.9_neg	2002.9	neg	96	2308_Mn_2007.8_neg	12.66	1997.24	10.56	2007.8	4.9	4.9	neg	1	26.9412	0.0200092	0.00589391	3	1	0	0	0
27	35	140_Mm_2001.2_pos	2001.2	pos	97	231_Mm_2002.1_neg	11.01	1998.89	3.21	2002.1	0.9	0.9	neg	3	27.9194	0.0532161	0.00196464	1	1	0	1	1
208	241	MR58_Mn_1998.6_pos	1998.6	pos	98	233_Mn_2002.1_pos	16.09	1993.81	8.29	2002.1	3.5	3.5	pos	4	27.2736	0.0278982	0.00589391	3	1	0	0	1
40	58	174_Mm_2001.2_pos	2001.2	pos	99	234_Mm_2002.1_pos	9.6	2000.3	1.8	2002.1	0.9	0.9	pos	4	28.979	0.153533	0	0	1	1	1	1
128	215	MDL02_Mm_1998.9_neg	1998.9	neg	101	242_Mm_2002.2_pos	11.7	1998.2	4	2002.2	3.3	3.3	pos	2	28.9872	0.154797	0	0	1	1	1	1
234	248	OL406_Mm_1998.6_pos	1998.6	pos	102	2436_Mm_2008.2_neg	14.74	1995.16	13.04	2008.2	9.6	9.6	neg	3	27.5253	0.0358812	0.00589391	3	1	0	0	1
59	118	2552_Mv_2008.6_neg	2008.6	neg	103	2439_Mv_2008.2_neg	4.9	2005	3.2	2008.2	-0.4	0.4	neg	1	27.9102	0.0527287	0.00196464	1	1	0	1	1
85	152	392_Mm_2002.8_neg	2002.8	neg	104	2440_Mm_2007.9_neg	11.08	1998.82	9.08	2007.9	5.1	5.1	neg	1	26.8559	0.0183718	0.00392927	2	1	0	0	0
78	149	373_Mm_2002.8_pos	2002.8	pos	105	2449_Mm_2008.5_pos	10.47	1999.43	9.07	2008.5	5.7	5.7	pos	4	27.2439	0.0270824	0.00196464	1	1	0	0	1
46	68	178_Mm_2001.2_pos	2001.2	pos	106	246_Mv_2002.4_pos	13.47	1996.43	5.97	2002.4	1.2	1.2	pos	4	27.5137	0.0354673	0.00785855	4	1	0	0	1
235	248	OL406_Mm_1998.6_pos	1998.6	pos	107	2485_Mm_2007.8_neg	14.74	1995.16	12.64	2007.8	9.2	9.2	neg	3	27.56	0.0371497	0.00392927	2	1	0	0	1
47	68	178_Mm_2001.2_pos	2001.2	pos	108	2486_Mm_2007.9_pos	16.96	1992.94	14.96	2007.9	6.7	6.7	pos	4	25.68	0.00566853	0.0137525	7	1	0	0	0
241	251	SJD4_Mm_2000.1_pos	2000.1	pos	109	2499_Mm_2006.4_pos	10.61	1999.29	7.11	2006.4	6.3	6.3	pos	4	28.8983	0.141633	0.00196464	1	1	1	1	1
238	250	POGU_Mm_1998.4_neg	1998.4	neg	110	2523_Mv_2008.4_neg	17.88	1992.02	16.38	2008.4	10	10	neg	1	26.0282	0.00802938	0.0117878	6	1	0	0	0
57	102	2436_Mm_2008.2_neg	2008.2	neg	111	2524_Mm_2008.5_neg	4.46	2005.44	3.06	2008.5	0.3	0.3	neg	1	28.6932	0.115369	0.00196464	1	1	1	1	1
159	220	MDL27_Mm_1998.4_pos	1998.4	pos	112	2525_Mm_2008.6_neg	21.97	1987.93	20.67	2008.6	10.2	10.2	neg	3	24.0147	0.00107216	0.0117878	6	1	0	0	0
62	141	311_Mm_2002.5_pos	2002.5	pos	113	2529_Mm_2008.6_pos	10.98	1998.92	9.68	2008.6	6.1	6.1	pos	4	28.1888	0.0696689	0.00392927	2	1	1	1	1
54	82	1915_Mm_2007.3_neg	2007.3	neg	114	2538_Mm_2008.7_pos	6.56	2003.34	5.36	2008.7	1.4	1.4	pos	2	28.5519	0.100172	0.00392927	2	1	1	1	1
60	119	2554_Mm_2008.9_pos	2008.9	pos	115	2545_Mm_2008.3_pos	7.78	2002.12	6.18	2008.3	-0.6	0.6	pos	4	25.552	0.0049874	0.00982318	5	1	0	0	0
63	141	311_Mm_2002.5_pos	2002.5	pos	116	2547_Mm_2008.7_pos	14.37	1995.53	13.17	2008.7	6.2	6.2	pos	4	26.7734	0.0169183	0.0117878	6	1	0	0	0
95	163	518_Mm_2003.4_neg	2003.4	neg	117	2550_Mm_2008.4_neg	10.54	1999.36	9.04	2008.4	5	5	neg	1	28.1733	0.0685951	0.0137525	7	1	1	1	1
170	223	MDL40_Mn_1998.4_pos	1998.4	pos	118	2552_Mv_2008.6_neg	18.67	1991.23	17.37	2008.6	10.2	10.2	neg	3	24.8834	0.00255573	0.00785855	4	1	0	0	0
33	43	148_Mm_2001.2_pos	2001.2	pos	119	2554_Mm_2008.9_pos	20.23	1989.67	19.23	2008.9	7.7	7.7	pos	4	23.4926	0.000636065	0.0353635	18	1	0	0	0
79	149	373_Mm_2002.8_pos	2002.8	pos	120	2569_Mm_2008.5_pos	10.47	1999.43	9.07	2008.5	5.7	5.7	pos	4	27.2439	0.0270824	0.00589391	3	1	0	0	1
6	11	108_Mm_2001.4_neg	2001.4	neg	122	257_Mm_2002.1_pos	14.97	1994.93	7.17	2002.1	0.7	0.7	pos	2	26.6156	0.0144473	0.0157171	8	1	0	0	0
39	52	172_Mn_2001.8_pos	2001.8	pos	121	2577_Mn_2008.8_pos	9.05	2000.85	7.95	2008.8	7	7	pos	4	28.79	0.127092	0.00589391	3	1	1	1	1
242	251	SJD4_Mm_2000.1_pos	2000.1	pos	123	2598_Mm_2008.9_pos	11.93	1997.97	10.93	2008.9	8.8	8.8	pos	4	28.492	0.0943413	0.00392927	2	1	1	1	1
236	248	OL406_Mm_1998.6_pos	1998.6	pos	124	2617_Mm_2008.4_neg	14.74	1995.16	13.24	2008.4	9.8	9.8	neg	3	27.5079	0.0352632	0.00785855	4	1	0	0	1
190	232	MR10_Mm_1998.7_pos	1998.7	pos	126	262_Mm_2002.3_pos	16.6	1993.3	9	2002.3	3.6	3.6	pos	4	26.821	0.0177419	0.0117878	6	1	0	0	0
73	148	36_Mm_1998.4_neg	1998.4	neg	125	2620_Mm_2008.9_neg	19.47	1990.43	18.47	2008.9	10.5	10.5	neg	1	24.8508	0.00247372	0.0117878	6	1	0	0	0
41	58	174_Mm_2001.2_pos	2001.2	pos	128	263_Mm_2002.3_pos	14.42	1995.48	6.82	2002.3	1.1	1.1	pos	4	27.1084	0.0236497	0.00589391	3	1	0	0	0
140	217	MDL10_Mm_1998.2_neg	1998.2	neg	127	2634_Mm_2008.4_neg	17.02	1992.88	15.52	2008.4	10.2	10.2	neg	1	26.3513	0.0110927	0.0137525	7	1	0	0	0
239	250	POGU_Mm_1998.4_neg	1998.4	neg	130	27_Mm_2001.1_neg	19.28	1990.62	10.48	2001.1	2.7	2.7	neg	1	26.2857	0.0103876	0.0255403	13	1	0	0	0
114	193	800_Mm_2004.2_pos	2004.2	pos	129	2781_Mm_2008.9_pos	11.72	1998.18	10.72	2008.9	4.7	4.7	pos	4	26.142	0.00899768	0.00982318	5	1	0	0	0
29	39	144_Mm_2001.1_pos	2001.1	pos	131	2849_Mm_2009.5_pos	16.73	1993.17	16.33	2009.5	8.4	8.4	pos	4	25.907	0.00711286	0.0137525	7	1	0	0	0
82	150	38_Mm_2000.4_neg	2000.4	neg	132	2852_Mm_2007.3_neg	13.16	1996.74	10.56	2007.3	6.9	6.9	neg	1	27.8217	0.0482642	0.00589391	3	1	0	1	1
108	184	755_Mn_2003.7_neg	2003.7	neg	133	2872_Mn_2009.7_neg	8.53	2001.37	8.33	2009.7	6	6	neg	1	28.6095	0.10611	0.0137525	7	1	1	1	1
55	84	2058_Mn_2007.6_neg	2007.6	neg	134	2886_Mm_2009.3_neg	4.53	2005.37	3.93	2009.3	1.7	1.7	neg	1	28.8023	0.128667	0	0	1	1	1	1
36	46	158_Mm_2001.4_neg	2001.4	neg	135	2961_Mm_2009.5_neg	13.29	1996.61	12.89	2009.5	8.1	8.1	neg	1	27.6764	0.0417345	0.0117878	6	1	0	0	1
93	157	423_Mm_2002.9_neg	2002.9	neg	136	2964_Mm_2009.8_pos	9.57	2000.33	9.47	2009.8	6.9	6.9	pos	2	28.0858	0.0628487	0.00196464	1	1	0	1	1
160	220	MDL27_Mm_1998.4_pos	1998.4	pos	137	3019_Mm_2009.9_neg	12.78	1997.12	12.78	2009.9	11.5	11.5	neg	3	28.3439	0.0813549	0.00982318	5	1	1	1	1
30	39	144_Mm_2001.1_pos	2001.1	pos	138	305_Mm_2002.4_pos	11.68	1998.22	4.18	2002.4	1.3	1.3	pos	4	28.1539	0.0672766	0.00392927	2	1	0	1	1
51	72	17_Mm_2000.9_pos	2000.9	pos	139	307_Mm_2002.5_neg	25.94	1983.96	18.54	2002.5	1.6	1.6	neg	3	21.6786	0.000103682	0.0451866	23	1	0	0	0
34	43	148_Mm_2001.2_pos	2001.2	pos	140	309_Mm_2002.5_pos	12.57	1997.33	5.17	2002.5	1.3	1.3	pos	4	27.3482	0.0300581	0.00589391	3	1	0	0	1
230	247	MR91_Mm_1998.3_pos	1998.3	pos	141	311_Mm_2002.5_pos	18.45	1991.45	11.05	2002.5	4.2	4.2	pos	4	26.4345	0.0120545	0.00196464	1	1	0	0	0
166	221	MDL34_Mm_1998.4_neg	1998.4	neg	142	312_Mm_2002.5_pos	19.59	1990.31	12.19	2002.5	4.1	4.1	pos	2	25.7084	0.005832	0.00589391	3	1	0	0	0
118	213	ELB_Mm_1999.9_pos	1999.9	pos	143	315_Mm_2002.6_pos	16.38	1993.52	9.08	2002.6	2.7	2.7	pos	4	26.4751	0.0125541	0.00589391	3	1	0	0	0
231	247	MR91_Mm_1998.3_pos	1998.3	pos	144	34_Mm_2000.4_neg	16.13	1993.77	6.63	2000.4	2.1	2.1	neg	3	27.2174	0.0263739	0.00589391	3	1	0	0	0
224	246	MR87_Mm_1998.1_neg	1998.1	neg	148	36_Mm_1998.4_neg	24.97	1984.93	13.47	1998.4	0.3	0.3	neg	1	23.5171	0.000651839	0.0157171	8	1	0	0	0
56	101	242_Mm_2002.2_pos	2002.2	pos	145	361_Mm_2002.7_pos	8.49	2001.41	1.29	2002.7	0.5	0.5	pos	4	29.2511	0.201559	0	0	1	1	1	1
219	245	MR85_Mn_1998.5_pos	1998.5	pos	146	365_Mn_2002.8_neg	18.89	1991.01	11.79	2002.8	4.3	4.3	neg	3	25.8875	0.0069761	0.00785855	4	1	0	0	0
129	215	MDL02_Mm_1998.9_neg	1998.9	neg	147	369_Mm_2002.7_pos	11.7	1998.2	4.5	2002.7	3.8	3.8	pos	2	28.9438	0.148221	0.00196464	1	1	1	1	1
67	143	315_Mm_2002.6_pos	2002.6	pos	149	373_Mm_2002.8_pos	12.87	1997.03	5.77	2002.8	0.2	0.2	pos	4	26.7028	0.0157647	0.00392927	2	1	0	0	0
243	251	SJD4_Mm_2000.1_pos	2000.1	pos	150	38_Mm_2000.4_neg	15.36	1994.54	5.86	2000.4	0.3	0.3	neg	3	27.1014	0.0234852	0.00196464	1	1	0	0	0
74	148	36_Mm_1998.4_neg	1998.4	neg	151	391_Mm_2002.7_pos	15.39	1994.51	8.19	2002.7	4.3	4.3	pos	2	27.5853	0.0381005	0.0157171	8	1	0	0	1
185	231	MR09_Mm_1998.5_pos	1998.5	pos	152	392_Mm_2002.8_neg	15.24	1994.66	8.14	2002.8	4.3	4.3	neg	3	27.0622	0.022582	0.00392927	2	1	0	0	0
119	213	ELB_Mm_1999.9_pos	1999.9	pos	153	396_Mm_2002.9_pos	16.38	1993.52	9.38	2002.9	3	3	pos	4	26.4491	0.0122318	0.00785855	4	1	0	0	0
249	252	VK_Mm_1997.4_neg	1997.4	neg	154	397_Mm_2002.9_neg	26.39	1983.51	19.39	2002.9	5.5	5.5	neg	1	22.5816	0.00025577	0.021611	11	1	0	0	0
68	143	315_Mm_2002.6_pos	2002.6	pos	155	398_Mm_2002.9_pos	9.35	2000.55	2.35	2002.9	0.3	0.3	pos	4	28.5102	0.0960773	0.00392927	2	1	1	1	1
7	16	112_Mm_2001.4_pos	2001.4	pos	156	402_Mm_2002.8_neg	12.98	1996.92	5.88	2002.8	1.4	1.4	neg	3	28.7423	0.121174	0.00196464	1	1	1	1	1
42	58	174_Mm_2001.2_pos	2001.2	pos	157	423_Mm_2002.9_neg	12.95	1996.95	5.95	2002.9	1.7	1.7	neg	3	27.4981	0.0349201	0.00196464	1	1	0	0	1
94	157	423_Mm_2002.9_neg	2002.9	neg	158	427_Mm_2002.9_neg	7.9	2002	0.9	2002.9	0	0	neg	1	28.426	0.0883161	0	0	1	1	1	1
58	106	246_Mv_2002.4_pos	2002.4	pos	159	484_Mv_2003.3_pos	9.79	2000.11	3.19	2003.3	0.9	0.9	pos	4	28.738	0.120654	0.00196464	1	1	1	1	1
191	232	MR10_Mm_1998.7_pos	1998.7	pos	175	5_Mm_2001.1_pos	12.21	1997.69	3.41	2001.1	2.4	2.4	pos	4	29.0766	0.169282	0.00392927	2	1	1	1	1
179	228	MR02_Mm_1998.4_pos	1998.4	pos	160	514_Mm_2003.4_pos	17.3	1992.6	10.8	2003.4	5	5	pos	4	26.9594	0.0203751	0.00982318	5	1	0	0	0
145	218	MDL12_Mm_1999.2_neg	1999.2	neg	161	516_Mm_2003.4_neg	14.68	1995.22	8.18	2003.4	4.2	4.2	neg	1	25.3507	0.00407801	0.00785855	4	1	0	0	0
92	156	402_Mm_2002.8_neg	2002.8	neg	162	517_Mm_2003.4_neg	9.76	2000.14	3.26	2003.4	0.6	0.6	neg	1	29.0369	0.162688	0.00196464	1	1	1	1	1
244	251	SJD4_Mm_2000.1_pos	2000.1	pos	163	518_Mm_2003.4_neg	17.65	1992.25	11.15	2003.4	3.3	3.3	neg	3	24.8834	0.00255584	0.00392927	2	1	0	0	0
45	62	175_Mm_2001.7_neg	2001.7	neg	164	542_Mm_2003.1_pos	12.27	1997.63	5.47	2003.1	1.4	1.4	pos	2	27.8004	0.0472428	0.00392927	2	1	0	1	1
52	72	17_Mm_2000.9_pos	2000.9	pos	165	543_Mm_2002.9_pos	19.41	1990.49	12.41	2002.9	2	2	pos	4	24.8185	0.00239507	0.0235756	12	1	0	0	0
209	241	MR58_Mn_1998.6_pos	1998.6	pos	166	547_Mn_2003.1_pos	19.52	1990.38	12.72	2003.1	4.5	4.5	pos	4	25.8505	0.0067226	0.0137525	7	1	0	0	0
161	220	MDL27_Mm_1998.4_pos	1998.4	pos	167	549_Mm_2003.2_pos	14.77	1995.13	8.07	2003.2	4.8	4.8	pos	4	28.0449	0.0603334	0.00589391	3	1	0	1	1
10	17	11_Mm_2000.1_pos	2000.1	pos	171	55_Mm_2000.4_neg	19.78	1990.12	10.28	2000.4	0.3	0.3	neg	3	25.1503	0.00333759	0.0157171	8	1	0	0	0
220	245	MR85_Mn_1998.5_pos	1998.5	pos	168	553_Mn_2003.3_pos	18.89	1991.01	12.29	2003.3	4.8	4.8	pos	4	26.3261	0.0108159	0.0117878	6	1	0	0	0
80	149	373_Mm_2002.8_pos	2002.8	pos	169	555_Mm_2003.3_pos	9.15	2000.75	2.55	2003.3	0.5	0.5	pos	4	28.0188	0.0587778	0	0	1	0	1	1
162	220	MDL27_Mm_1998.4_pos	1998.4	pos	170	556_Mm_2003.3_neg	16.18	1993.72	9.58	2003.3	4.9	4.9	neg	3	26.9662	0.0205141	0.00785855	4	1	0	0	0
97	165	543_Mm_2002.9_pos	2002.9	pos	172	561_Mm_2003.4_pos	10.59	1999.31	4.09	2003.4	0.5	0.5	pos	4	28.52	0.0970231	0.00589391	3	1	1	1	1
11	18	1206_Mm_2003.5_pos	2003.5	pos	173	585_Mm_2003.4_pos	11.55	1998.35	5.05	2003.4	-0.1	0.1	pos	4	26.9102	0.0193968	0.00785855	4	1	0	0	0
31	39	144_Mm_2001.1_pos	2001.1	pos	174	589_Mm_2003.5_neg	13.8	1996.1	7.4	2003.5	2.4	2.4	neg	3	27.2434	0.027069	0.00392927	2	1	0	0	0
192	232	MR10_Mm_1998.7_pos	1998.7	pos	183	6_Mm_2001.1_neg	13.21	1996.69	4.41	2001.1	2.4	2.4	neg	3	28.5942	0.104494	0	0	1	1	1	1
167	221	MDL34_Mm_1998.4_neg	1998.4	neg	176	633_Mm_2003.5_pos	15.67	1994.23	9.27	2003.5	5.1	5.1	pos	2	27.714	0.0433356	0.00589391	3	1	0	0	1
130	215	MDL02_Mm_1998.9_neg	1998.9	neg	177	649_Mm_2003.5_neg	11.7	1998.2	5.3	2003.5	4.6	4.6	neg	1	28.8743	0.138272	0.00589391	3	1	1	1	1
123	214	GULI_Mn_1997.4_neg	1997.4	neg	178	653_Mm_2003.5_pos	17.53	1992.37	11.13	2003.5	6.1	6.1	pos	2	26.2073	0.00960494	0.0137525	7	1	0	0	0
87	153	396_Mm_2002.9_pos	2002.9	pos	179	654_Mm_2003.5_pos	9.52	2000.38	3.12	2003.5	0.6	0.6	pos	4	28.7078	0.117066	0.00196464	1	1	1	1	1
141	217	MDL10_Mm_1998.2_neg	1998.2	neg	180	670_Mm_2003.5_pos	18.5	1991.4	12.1	2003.5	5.3	5.3	pos	2	25.7228	0.00591633	0.0137525	7	1	0	0	0
99	166	547_Mn_2003.1_pos	2003.1	pos	181	673_Mn_2003.7_neg	15.17	1994.73	8.97	2003.7	0.6	0.6	neg	3	25.9772	0.0076305	0.0157171	8	1	0	0	0
186	231	MR09_Mm_1998.5_pos	1998.5	pos	182	675_Mm_2003.7_neg	15.24	1994.66	9.04	2003.7	5.2	5.2	neg	3	26.984	0.0208839	0.00392927	2	1	0	0	0
171	223	MDL40_Mn_1998.4_pos	1998.4	pos	184	755_Mn_2003.7_neg	16.44	1993.46	10.24	2003.7	5.3	5.3	neg	3	26.356	0.0111451	0.00785855	4	1	0	0	0
175	224	MDL44_Mn_1998.4_pos	1998.4	pos	185	767_Mn_2003.8_pos	20.1	1989.8	14	2003.8	5.4	5.4	pos	4	25.4802	0.00464195	0.0176817	9	1	0	0	0
215	244	MR75_Mm_1998.4_pos	1998.4	pos	186	771_Mm_2003.8_neg	16.32	1993.58	10.22	2003.8	5.4	5.4	neg	3	27.0897	0.0232108	0.0117878	6	1	0	0	0
43	58	174_Mm_2001.2_pos	2001.2	pos	187	775_Mm_2003.8_pos	12.95	1996.95	6.85	2003.8	2.6	2.6	pos	4	27.421	0.0323298	0.00785855	4	1	0	0	1
100	169	555_Mm_2003.3_pos	2003.3	pos	188	779_Mm_2003.7_pos	8.07	2001.83	1.87	2003.7	0.4	0.4	pos	4	28.6284	0.108128	0	0	1	1	1	1
88	153	396_Mm_2002.9_pos	2002.9	pos	189	783_Mm_2003.8_pos	11.75	1998.15	5.65	2003.8	0.9	0.9	pos	4	26.8205	0.0177332	0.00589391	3	1	0	0	0
89	153	396_Mm_2002.9_pos	2002.9	pos	190	787_Mm_2003.8_pos	12.85	1997.05	6.75	2003.8	0.9	0.9	pos	4	26.6055	0.0143025	0.00392927	2	1	0	0	0
245	251	SJD4_Mm_2000.1_pos	2000.1	pos	191	798_Mm_2004.2_pos	13.47	1996.43	7.77	2004.2	4.1	4.1	pos	4	28.2475	0.0738806	0.00392927	2	1	1	1	1
180	228	MR02_Mm_1998.4_pos	1998.4	pos	192	799_Mm_2004.3_neg	13.44	1996.46	7.84	2004.3	5.9	5.9	neg	3	28.3471	0.0816201	0.00589391	3	1	1	1	1
120	213	ELB_Mm_1999.9_pos	1999.9	pos	193	800_Mm_2004.2_pos	16.38	1993.52	10.68	2004.2	4.3	4.3	pos	4	26.3362	0.0109261	0.00392927	2	1	0	0	0
115	193	800_Mm_2004.2_pos	2004.2	pos	194	802_Mm_2004.2_pos	6.97	2002.93	1.27	2004.2	0	0	pos	4	28.8421	0.1339	0	0	1	1	1	1
69	143	315_Mm_2002.6_pos	2002.6	pos	195	806_Mm_2004.2_pos	10.41	1999.49	4.71	2004.2	1.6	1.6	pos	4	27.955	0.0551455	0.00196464	1	1	0	1	1
112	190	787_Mm_2003.8_pos	2003.8	pos	196	807_Mm_2004.1_pos	6.79	2003.11	0.99	2004.1	0.3	0.3	pos	4	29.0179	0.159631	0	0	1	1	1	1
113	190	787_Mm_2003.8_pos	2003.8	pos	197	813_Mm_2004.1_pos	7.92	2001.98	2.12	2004.1	0.3	0.3	pos	4	28.3728	0.0837453	0	0	1	1	1	1
250	252	VK_Mm_1997.4_neg	1997.4	neg	198	817_Mm_2003.1_pos	19.92	1989.98	13.12	2003.1	5.7	5.7	pos	2	26.5374	0.0133615	0.0117878	6	1	0	0	0
221	245	MR85_Mn_1998.5_pos	1998.5	pos	199	819_Mn_2003.9_pos	13.89	1996.01	7.89	2003.9	5.4	5.4	pos	4	27.4509	0.0333083	0.00785855	4	1	0	0	1
109	189	783_Mm_2003.8_pos	2003.8	pos	200	821_Mm_2003.9_pos	7.42	2002.48	1.42	2003.9	0.1	0.1	pos	4	28.8433	0.134054	0	0	1	1	1	1
116	198	817_Mm_2003.1_pos	2003.1	pos	201	827_Mm_2004.5_neg	11.68	1998.22	6.28	2004.5	1.4	1.4	neg	3	27.9984	0.0575891	0.00589391	3	1	0	1	1
65	142	312_Mm_2002.5_pos	2002.5	pos	202	867_Mm_2004.5_pos	16.3	1993.6	10.9	2004.5	2	2	pos	4	26.4036	0.0116883	0.0157171	8	1	0	0	0
103	170	556_Mm_2003.3_neg	2003.3	neg	203	870_Mm_2004.6_pos	12.62	1997.28	7.32	2004.6	1.3	1.3	pos	2	26.9846	0.0208962	0.0137525	7	1	0	0	0
105	178	653_Mm_2003.5_pos	2003.5	pos	204	871_Mm_2004.5_pos	8.61	2001.29	3.21	2004.5	1	1	pos	4	28.7581	0.123113	0.00196464	1	1	1	1	1
101	169	555_Mm_2003.3_pos	2003.3	pos	205	877_Mm_2004.5_pos	7.16	2002.74	1.76	2004.5	1.2	1.2	pos	4	29.2298	0.1973	0	0	1	1	1	1
75	148	36_Mm_1998.4_neg	1998.4	neg	206	880_Mm_2004.5_pos	23.47	1986.43	18.07	2004.5	6.1	6.1	pos	2	23.7604	0.000831368	0.0196464	10	1	0	0	0
66	142	312_Mm_2002.5_pos	2002.5	pos	207	935_Mm_2004.6_pos	14.44	1995.46	9.14	2004.6	2.1	2.1	pos	4	26.8755	0.0187364	0.0137525	7	1	0	0	0
106	181	673_Mn_2003.7_neg	2003.7	neg	208	938_Mn_2004.8_neg	8.01	2001.89	2.91	2004.8	1.1	1.1	neg	1	28.4485	0.0903308	0.00196464	1	1	1	1	1
5	10	107_Mm_2001.5_neg	2001.5	neg	209	943_Mm_2004.6_pos	14.9	1995	9.6	2004.6	3.1	3.1	pos	2	27.1748	0.0252742	0.00785855	4	1	0	0	0
83	150	38_Mm_2000.4_neg	2000.4	neg	210	947_Mm_2000.4_pos	11.45	1998.45	1.95	2000.4	0	0	pos	2	28.7243	0.119016	0.00196464	1	1	1	1	1
187	231	MR09_Mm_1998.5_pos	1998.5	pos	211	973_Mm_2004.7_neg	19.1	1990.8	13.9	2004.7	6.2	6.2	neg	3	26.0749	0.00841327	0.0196464	10	1	0	0	0
96	163	518_Mm_2003.4_neg	2003.4	neg	212	974_Mm_2004.9_pos	17.19	1992.71	12.19	2004.9	1.5	1.5	pos	2	25.9052	0.00710034	0.0137525	7	1	0	0	0
131	215	MDL02_Mm_1998.9_neg	1998.9	neg	213	ELB_Mm_1999.9_pos	17.44	1992.46	7.44	1999.9	1	1	pos	2	26.6983	0.0156935	0.00196464	1	1	0	0	0
16	19	120_Mm_1996.8_pos	1996.8	pos	214	GULI_Mn_1997.4_neg	30.36	1979.54	17.86	1997.4	0.6	0.6	neg	3	21.9772	0.00013976	0.0137525	7	1	0	0	0
147	219	MDL26_Mm_1998.4_pos	1998.4	pos	215	MDL02_Mm_1998.9_neg	18.46	1991.44	7.46	1998.9	0.5	0.5	neg	3	26.3833	0.0114531	0.00392927	2	1	0	0	0
181	228	MR02_Mm_1998.4_pos	1998.4	pos	216	MDL08_Mm_1998.5_pos	23.31	1986.59	11.91	1998.5	0.1	0.1	pos	4	24.6283	0.00198036	0.0117878	6	1	0	0	0
17	19	120_Mm_1996.8_pos	1996.8	pos	217	MDL10_Mm_1998.2_neg	24.79	1985.11	13.09	1998.2	1.4	1.4	neg	3	24.129	0.00120196	0.0117878	6	1	0	0	0
18	19	120_Mm_1996.8_pos	1996.8	pos	218	MDL12_Mm_1999.2_neg	32.52	1977.38	21.82	1999.2	2.4	2.4	neg	3	21.2049	6.46e-05	0.0137525	7	1	0	0	0
19	19	120_Mm_1996.8_pos	1996.8	pos	219	MDL26_Mm_1998.4_pos	20.78	1989.12	9.28	1998.4	1.6	1.6	pos	4	26.1287	0.00887865	0.00785855	4	1	0	0	0
172	223	MDL40_Mn_1998.4_pos	1998.4	pos	220	MDL27_Mm_1998.4_pos	24.37	1985.53	12.87	1998.4	0	0	pos	4	23.6344	0.000732935	0.00982318	5	1	0	0	0
124	214	GULI_Mn_1997.4_neg	1997.4	neg	221	MDL34_Mm_1998.4_neg	25.09	1984.81	13.59	1998.4	1	1	neg	1	25.4462	0.00448663	0.00982318	5	1	0	0	0
182	228	MR02_Mm_1998.4_pos	1998.4	pos	222	MDL39_Mm_1998.8_pos	19.18	1990.72	8.08	1998.8	0.4	0.4	pos	4	26.9317	0.0198184	0.0117878	6	1	0	0	0
20	19	120_Mm_1996.8_pos	1996.8	pos	223	MDL40_Mn_1998.4_pos	28.12	1981.78	16.62	1998.4	1.6	1.6	pos	4	22.8927	0.000349132	0.00982318	5	1	0	0	0
173	223	MDL40_Mn_1998.4_pos	1998.4	pos	224	MDL44_Mn_1998.4_pos	21.95	1987.95	10.45	1998.4	0	0	pos	4	25.0313	0.00296308	0.00982318	5	1	0	0	0
176	224	MDL44_Mn_1998.4_pos	1998.4	pos	225	MDL46_Mn_1998.4_pos	14.93	1994.97	3.43	1998.4	0	0	pos	4	27.7875	0.0466406	0.00785855	4	1	0	1	1
163	220	MDL27_Mm_1998.4_pos	1998.4	pos	226	MDL55_Mm_1998.4_pos	16.79	1993.11	5.29	1998.4	0	0	pos	4	26.6719	0.0152849	0.00196464	1	1	0	0	0
177	224	MDL44_Mn_1998.4_pos	1998.4	pos	227	MDL60_Mn_1998.4_pos	13.96	1995.94	2.46	1998.4	0	0	pos	4	28.1392	0.0662945	0.00589391	3	1	0	1	1
225	246	MR87_Mm_1998.1_neg	1998.1	neg	228	MR02_Mm_1998.4_pos	25.95	1983.95	14.45	1998.4	0.3	0.3	pos	2	22.9656	0.000375528	0.0117878	6	1	0	0	0
200	240	MR54_Mm_1998.3_pos	1998.3	pos	229	MR04_Mm_1998.5_neg	13.03	1996.87	1.63	1998.5	0.2	0.2	neg	3	28.9299	0.146187	0	0	1	1	1	1
232	247	MR91_Mm_1998.3_pos	1998.3	pos	230	MR05_Mm_1998.5_pos	12.83	1997.07	1.43	1998.5	0.2	0.2	pos	4	28.8943	0.141065	0	0	1	1	1	1
76	148	36_Mm_1998.4_neg	1998.4	neg	231	MR09_Mm_1998.5_pos	22.19	1987.71	10.79	1998.5	0.1	0.1	pos	2	24.4714	0.00169271	0.0137525	7	1	0	0	0
21	19	120_Mm_1996.8_pos	1996.8	pos	232	MR10_Mm_1998.7_pos	17.83	1992.07	6.63	1998.7	1.9	1.9	pos	4	27.0753	0.0228805	0.00392927	2	1	0	0	0
193	232	MR10_Mm_1998.7_pos	1998.7	pos	233	MR11_Mm_1998.8_pos	15.29	1994.61	4.19	1998.8	0.1	0.1	pos	4	27.7671	0.0456959	0.00392927	2	1	0	1	1
174	223	MDL40_Mn_1998.4_pos	1998.4	pos	234	MR12_Mn_1998.7_neg	21.95	1987.95	10.75	1998.7	0.3	0.3	neg	3	26.7013	0.0157401	0	0	1	0	0	0
210	241	MR58_Mn_1998.6_pos	1998.6	pos	235	MR16_Mn_1998.5_pos	18.01	1991.89	6.61	1998.5	-0.1	0.1	pos	4	26.2925	0.0104584	0.00392927	2	1	0	0	0
178	224	MDL44_Mn_1998.4_pos	1998.4	pos	236	MR23_Mn_1998.8_pos	16.05	1993.85	4.95	1998.8	0.4	0.4	pos	4	27.1737	0.0252464	0.00785855	4	1	0	0	0
132	215	MDL02_Mm_1998.9_neg	1998.9	neg	237	MR32_Mm_1998.8_pos	12.39	1997.51	1.29	1998.8	-0.1	0.1	pos	2	28.7498	0.122091	0	0	1	1	1	1
201	240	MR54_Mm_1998.3_pos	1998.3	pos	238	MR41_Mm_1998.5_neg	17.31	1992.59	5.91	1998.5	0.2	0.2	neg	3	27.0823	0.0230401	0.00589391	3	1	0	0	0
125	214	GULI_Mn_1997.4_neg	1997.4	neg	239	MR45_Mm_1998.8_neg	22.01	1987.89	10.91	1998.8	1.4	1.4	neg	1	25.7132	0.00585987	0.0176817	9	1	0	0	0
226	246	MR87_Mm_1998.1_neg	1998.1	neg	240	MR54_Mm_1998.3_pos	21.81	1988.09	10.21	1998.3	0.2	0.2	pos	2	25.9149	0.00716977	0.00589391	3	1	0	0	0
222	245	MR85_Mn_1998.5_pos	1998.5	pos	241	MR58_Mn_1998.6_pos	22.62	1987.28	11.32	1998.6	0.1	0.1	pos	4	24.8038	0.00236021	0.0117878	6	1	0	0	0
188	231	MR09_Mm_1998.5_pos	1998.5	pos	242	MR63_Mm_1998.9_pos	17.13	1992.77	6.13	1998.9	0.4	0.4	pos	4	26.9115	0.0194223	0.00589391	3	1	0	0	0
136	216	MDL08_Mm_1998.5_pos	1998.5	pos	243	MR74_Mm_1998.9_pos	18.67	1991.23	7.67	1998.9	0.4	0.4	pos	4	26.2809	0.0103388	0.00785855	4	1	0	0	0
202	240	MR54_Mm_1998.3_pos	1998.3	pos	244	MR75_Mm_1998.4_pos19.13	17.31	1992.59	5.81	1998.4	0.1	0.1	pos	4	26.4009	0.0116558	0.00392927	2	1	0	0	0
164	220	MDL27_Mm_1998.4_pos	1998.4	pos	245	MR85_Mn_1998.5_pos	25.73	1984.17	14.33	1998.5	0.1	0.1	pos	4	23.5721	0.000688732	0.0157171	8	1	0	0	0
251	252	VK_Mm_1997.4_neg	1997.4	neg	246	MR87_Mm_1998.1_neg	28.05	1981.85	16.25	1998.1	0.7	0.7	neg	1	22.6463	0.000272876	0.0157171	8	1	0	0	0
22	19	120_Mm_1996.8_pos	1996.8	pos	247	MR91_Mm_1998.3_pos	21.85	1988.05	10.25	1998.3	1.5	1.5	pos	4	25.7653	0.00617334	0.00392927	2	1	0	0	0
137	216	MDL08_Mm_1998.5_pos	1998.5	pos	248	OL406_Mm_1998.6_pos	16.88	1993.02	5.58	1998.6	0.1	0.1	pos	4	26.7858	0.0171291	0.00589391	3	1	0	0	0
199	239	MR45_Mm_1998.8_neg	1998.8	neg	249	PACL_Mm_2009.4_neg	15.52	1994.38	15.02	2009.4	10.6	10.6	neg	1	26.7237	0.0160974	0.0117878	6	1	0	0	0
227	246	MR87_Mm_1998.1_neg	1998.1	neg	250	POGU_Mm_1998.4_neg	20.4	1989.5	8.9	1998.4	0.3	0.3	neg	1	26.186	0.00940181	0.00785855	4	1	0	0	0
142	217	MDL10_Mm_1998.2_neg	1998.2	neg	251	SJD4_Mm_2000.1_pos	22.32	1987.58	12.52	2000.1	1.9	1.9	pos	2	24.9943	0.00285559	0.00982318	5	1	0	0	0
23	19	120_Mm_1996.8_pos	1996.8	pos	252	VK_Mm_1997.4_neg	30.36	1979.54	17.86	1997.4	0.6	0.6	neg	3	21.9772	0.00013976	0.0176817	9	1	0	0	0

## Sheet: Ark2
S3 dataset: SNP distances between epi-pairs
Order	Infector_num	Infector_name	Infector_year	Infector_status	Infected_num	Infected_name	Height_of_the_TMRCA	TMRCA_age	Latency_proxy	Infected_year	Time_difference	Time_difference_b	Infected_status	Class_transmission	Transmission_value	Transmission_value_bis	SNP_diff_prop	SNP_diff_nb	All_events	25_percent	35_percent	45_percent
116	198	817_Mm_2003.1_pos	2003.1	pos	201	827_Mm_2004.5_neg	11.68	1998.22	6.28	2004.5	1.4	1.4	neg	3	27.9984	0.0575891	0.00589391	3	1	0	1	1
105	178	653_Mm_2003.5_pos	2003.5	pos	204	871_Mm_2004.5_pos	8.61	2001.29	3.21	2004.5	1	1	pos	4	28.7581	0.123113	0.00196464	1	1	1	1	1
106	181	673_Mn_2003.7_neg	2003.7	neg	208	938_Mn_2004.8_neg	8.01	2001.89	2.91	2004.8	1.1	1.1	neg	1	28.4485	0.0903308	0.00196464	1	1	1	1	1
117	212	974_Mm_2004.9_pos	2004.9	pos	3	1009_Mm_2005.1_pos	10.14	1999.76	5.34	2005.1	0.2	0.2	pos	4	28.0234	0.0590456	0.00589391	3	1	0	1	1
	SNP dist transmission pairs		Top 25	Top 35	Top 45	"Bottom 55"
Mean	4.49004		1.63492	1.88636	2.27434	6.30435
median	3		1	1.5	2	6

## Sheet: Ark3
Order	Infector_num	Infector_name	Infector_year	Infector_status	Infected_num	Infected_name	Height_of_the_TMRCA	TMRCA_age	Latency_proxy	Infected_year	Time_difference	Time_difference_b	Infected_status	Class_transmission	Transmission_value	Transmission_value_bis	SNP_diff_prop	SNP_diff_nb	All_events	25_percent	35_percent	45_percent
148	220	MDL27_Mm_1998.4_pos	1998.4	pos	1	1005_Mm_2005.1_neg	20.02	1989.88	15.22	2005.1	6.7	6.7	neg	3	25.4257	0.00439577	0.0157171	8	1	0	0	0
121	214	GULI_Mn_1997.4_neg	1997.4	neg	2	1008_Mm_2004.4_neg	19.49	1990.41	13.99	2004.4	7	7	neg	1	25.9175	0.00718814	0.0117878	6	1	0	0	0
71	148	36_Mm_1998.4_neg	1998.4	neg	4	1018_Mm_2005.1_neg	18.34	1991.56	13.54	2005.1	6.7	6.7	neg	1	25.6257	0.00536902	0.0176817	9	1	0	0	0
126	215	MDL02_Mm_1998.9_neg	1998.9	neg	5	1022_Mv_2005.4_neg	15.68	1994.22	11.18	2005.4	6.5	6.5	neg	1	26.6736	0.0153101	0.00196464	1	1	0	0	0
149	220	MDL27_Mm_1998.4_pos	1998.4	pos	6	1040_Mm_2004.2_neg	16.18	1993.72	10.48	2004.2	5.8	5.8	neg	3	26.888	0.0189716	0.00785855	4	1	0	0	0
216	245	MR85_Mn_1998.5_pos	1998.5	pos	7	1049_Mn_2004.3_neg	17.49	1992.41	11.89	2004.3	5.8	5.8	neg	3	26.2392	0.00991611	0.0176817	9	1	0	0	0
228	247	MR91_Mm_1998.3_pos	1998.3	pos	9	106_Mm_2001.4_pos	16.13	1993.77	7.63	2001.4	3.1	3.1	pos	4	27.131	0.0241904	0.00392927	2	1	0	0	0
197	239	MR45_Mm_1998.8_neg	1998.8	neg	10	107_Mm_2001.5_neg	15.52	1994.38	7.12	2001.5	2.7	2.7	neg	1	25.5226	0.00484309	0.0137525	7	1	0	0	0
237	250	POGU_Mm_1998.4_neg	1998.4	neg	11	108_Mm_2001.4_neg	17.88	1992.02	9.38	2001.4	3	3	neg	1	26.6361	0.0147476	0.00982318	5	1	0	0	0
12	19	120_Mm_1996.8_pos	1996.8	pos	17	11_Mm_2000.1_pos	29.29	1980.61	19.49	2000.1	3.3	3.3	pos	4	22.331	0.000199086	0.0157171	8	1	0	0	0
25	31	135_Mo_2001.3_pos	2001.3	pos	15	1118_Mo_2003.5_neg	25.91	1983.99	19.51	2003.5	2.2	2.2	neg	3	22.6653	0.000278113	0.0392927	20	1	0	0	0
143	218	MDL12_Mm_1999.2_neg	1999.2	neg	16	112_Mm_2001.4_pos	17.48	1992.42	8.98	2001.4	2.2	2.2	pos	2	26.8623	0.0184898	0.00589391	3	1	0	0	0
104	171	55_Mm_2000.4_neg	2000.4	neg	18	1206_Mm_2003.5_pos	15.57	1994.33	9.17	2003.5	3.1	3.1	pos	2	25.8955	0.00703192	0.0176817	9	1	0	0	0
203	241	MR58_Mn_1998.6_pos	1998.6	pos	25	1295_Mn_2005.6_pos	20.87	1989.03	16.57	2005.6	7	7	pos	4	25.075	0.00309564	0.00785855	4	1	0	0	0
204	241	MR58_Mn_1998.6_pos	1998.6	pos	26	1298_Mn_2005.7_pos	19.52	1990.38	15.32	2005.7	7.1	7.1	pos	4	25.6247	0.00536364	0.0117878	6	1	0	0	0
70	146	365_Mn_2002.8_neg	2002.8	neg	27	1332_Mn_2005.8_pos	15.39	1994.51	11.29	2005.8	3	3	pos	2	26.4949	0.0128055	0.0137525	7	1	0	0	0
48	72	17_Mm_2000.9_pos	2000.9	pos	31	135_Mo_2001.3_pos	32.88	1977.02	24.28	2001.3	0.4	0.4	pos	4	18.8186	5.94e-06	0.0667976	34	1	0	0	0
133	216	MDL08_Mm_1998.5_pos	1998.5	pos	39	144_Mm_2001.1_pos	20.46	1989.44	11.66	2001.1	2.6	2.6	pos	4	25.3423	0.00404424	0.00589391	3	1	0	0	0
206	241	MR58_Mn_1998.6_pos	1998.6	pos	42	147_Mn_2001.2_pos	18.01	1991.89	9.31	2001.2	2.6	2.6	pos	4	26.4034	0.0116857	0.0176817	9	1	0	0	0
247	252	VK_Mm_1997.4_neg	1997.4	neg	43	148_Mm_2001.2_pos	26.93	1982.97	18.23	2001.2	3.8	3.8	pos	2	22.7292	0.000296467	0.0235756	12	1	0	0	0
134	216	MDL08_Mm_1998.5_pos	1998.5	pos	45	156_Mm_2001.1_neg	15.29	1994.61	6.49	2001.1	2.6	2.6	neg	3	27.1437	0.0244998	0.00589391	3	1	0	0	0
223	246	MR87_Mm_1998.1_neg	1998.1	neg	46	158_Mm_2001.4_neg	16.87	1993.03	8.37	2001.4	3.3	3.3	neg	1	27.1867	0.025575	0.00785855	4	1	0	0	0
198	239	MR45_Mm_1998.8_neg	1998.8	neg	47	1598_Mm_2006.4_neg	15.52	1994.38	12.02	2006.4	7.6	7.6	neg	1	26.9843	0.0208892	0.0117878	6	1	0	0	0
14	19	120_Mm_1996.8_pos	1996.8	pos	72	17_Mm_2000.9_pos	36.45	1973.45	27.45	2000.9	4.1	4.1	pos	4	17.9148	2.4e-06	0.0569745	29	1	0	0	0
240	251	SJD4_Mm_2000.1_pos	2000.1	pos	58	174_Mm_2001.2_pos	17.65	1992.25	8.95	2001.2	1.1	1.1	pos	4	26.1041	0.00866264	0.00392927	2	1	0	0	0
214	244	MR75_Mm_1998.4_pos	1998.4	pos	53	1740_Mm_2005.2_neg	16.32	1993.58	11.62	2005.2	6.8	6.8	neg	3	26.9681	0.0205531	0.00982318	5	1	0	0	0
110	190	787_Mm_2003.8_pos	2003.8	pos	55	1745_Mv_2006.8_pos	11.19	1998.71	8.09	2006.8	3	3	pos	4	26.6899	0.0155617	0.00589391	3	1	0	0	0
49	72	17_Mm_2000.9_pos	2000.9	pos	62	175_Mm_2001.7_neg	16.78	1993.12	8.58	2001.7	0.8	0.8	neg	3	26.2283	0.00980874	0.0157171	8	1	0	0	0
77	149	373_Mm_2002.8_pos	2002.8	pos	63	1771_Mm_2006.8_pos	11.62	1998.28	8.52	2006.8	4	4	pos	4	26.9409	0.0200016	0.00392927	2	1	0	0	0
156	220	MDL27_Mm_1998.4_pos	1998.4	pos	68	178_Mm_2001.2_pos	19.15	1990.75	10.45	2001.2	2.8	2.8	pos	4	26.0156	0.00792946	0.0117878	6	1	0	0	0
72	148	36_Mm_1998.4_neg	1998.4	neg	64	1782_Mm_2002.1_neg	16.44	1993.46	8.64	2002.1	3.7	3.7	neg	1	27.1572	0.0248323	0.0157171	8	1	0	0	0
50	72	17_Mm_2000.9_pos	2000.9	pos	65	1783_Mm_2005.4_neg	32.88	1977.02	28.38	2005.4	4.5	4.5	neg	3	18.9252	6.61e-06	0.0510806	26	1	0	0	0
64	142	312_Mm_2002.5_pos	2002.5	pos	66	1787_Mm_2005.8_neg	14.44	1995.46	10.34	2005.8	3.3	3.3	neg	3	26.7717	0.0168895	0.0117878	6	1	0	0	0
139	217	MDL10_Mm_1998.2_neg	1998.2	neg	67	1788_Mm_2005.6_pos	18.51	1991.39	14.21	2005.6	7.4	7.4	pos	2	25.5404	0.00492987	0.0137525	7	1	0	0	0
61	122	257_Mm_2002.1_pos	2002.1	pos	69	1794_Mm_2006.5_pos	12.22	1997.68	8.82	2006.5	4.4	4.4	pos	4	26.8747	0.0187219	0.0157171	8	1	0	0	0
248	252	VK_Mm_1997.4_neg	1997.4	neg	74	180_Mm_2001.7_pos	19.92	1989.98	11.72	2001.7	4.3	4.3	pos	2	26.659	0.0150892	0.00785855	4	1	0	0	0
195	235	MR16_Mn_1998.5_pos	1998.5	pos	75	1815_Mm_2006.8_pos	13.46	1996.44	10.36	2006.8	8.3	8.3	pos	4	26.7558	0.0166217	0.00785855	4	1	0	0	0
2	4	1018_Mm_2005.1_neg	2005.1	neg	77	1865_Mm_2005.2_neg	11.36	1998.54	6.66	2005.2	0.1	0.1	neg	1	26.5801	0.0139445	0.00785855	4	1	0	0	0
28	39	144_Mm_2001.1_pos	2001.1	pos	78	1873_Mm_2006.9_neg	13.8	1996.1	10.8	2006.9	5.8	5.8	neg	3	26.9483	0.020151	0.00589391	3	1	0	0	0
8	17	11_Mm_2000.1_pos	2000.1	pos	81	1910_Mm_2007.4_neg	22.85	1987.05	20.35	2007.4	7.3	7.3	neg	3	23.4673	0.000620191	0.0157171	8	1	0	0	0
122	214	GULI_Mn_1997.4_neg	1997.4	neg	85	2063_Mm_2007.4_neg	17.53	1992.37	15.03	2007.4	10	10	neg	1	25.8686	0.00684506	0.00982318	5	1	0	0	0
212	243	MR74_Mm_1998.9_pos	1998.9	pos	86	2097_Mm_2006.7_neg	16.7	1993.2	13.5	2006.7	7.8	7.8	neg	3	26.3098	0.010641	0.021611	11	1	0	0	0
229	247	MR91_Mm_1998.3_pos	1998.3	pos	87	2098_Mm_2006.3_neg	16.13	1993.77	12.53	2006.3	8	8	neg	3	26.7054	0.0158058	0.00589391	3	1	0	0	0
15	19	120_Mm_1996.8_pos	1996.8	pos	90	2147_Mm_2007.8_neg	36.45	1973.45	34.35	2007.8	11	11	neg	3	19.4614	1.13e-05	0.0353635	18	1	0	0	0
207	241	MR58_Mn_1998.6_pos	1998.6	pos	91	2148_Mn_2007.7_neg	19.52	1990.38	17.32	2007.7	9.1	9.1	neg	3	25.451	0.00450832	0.021611	11	1	0	0	0
169	223	MDL40_Mn_1998.4_pos	1998.4	pos	92	2261_Mn_2007.4_neg	18.67	1991.23	16.17	2007.4	9	9	neg	3	24.9876	0.00283649	0.00785855	4	1	0	0	0
53	74	180_Mm_2001.7_pos	2001.7	pos	94	2290_Mm_2007.7_pos	14.27	1995.63	12.07	2007.7	6	6	pos	4	26.6728	0.0152991	0.0196464	10	1	0	0	0
91	154	397_Mm_2002.9_neg	2002.9	neg	96	2308_Mn_2007.8_neg	12.66	1997.24	10.56	2007.8	4.9	4.9	neg	1	26.9412	0.0200092	0.00589391	3	1	0	0	0
85	152	392_Mm_2002.8_neg	2002.8	neg	104	2440_Mm_2007.9_neg	11.08	1998.82	9.08	2007.9	5.1	5.1	neg	1	26.8559	0.0183718	0.00392927	2	1	0	0	0
47	68	178_Mm_2001.2_pos	2001.2	pos	108	2486_Mm_2007.9_pos	16.96	1992.94	14.96	2007.9	6.7	6.7	pos	4	25.68	0.00566853	0.0137525	7	1	0	0	0
238	250	POGU_Mm_1998.4_neg	1998.4	neg	110	2523_Mv_2008.4_neg	17.88	1992.02	16.38	2008.4	10	10	neg	1	26.0282	0.00802938	0.0117878	6	1	0	0	0
159	220	MDL27_Mm_1998.4_pos	1998.4	pos	112	2525_Mm_2008.6_neg	21.97	1987.93	20.67	2008.6	10.2	10.2	neg	3	24.0147	0.00107216	0.0117878	6	1	0	0	0
60	119	2554_Mm_2008.9_pos	2008.9	pos	115	2545_Mm_2008.3_pos	7.78	2002.12	6.18	2008.3	-0.6	0.6	pos	4	25.552	0.0049874	0.00982318	5	1	0	0	0
63	141	311_Mm_2002.5_pos	2002.5	pos	116	2547_Mm_2008.7_pos	14.37	1995.53	13.17	2008.7	6.2	6.2	pos	4	26.7734	0.0169183	0.0117878	6	1	0	0	0
170	223	MDL40_Mn_1998.4_pos	1998.4	pos	118	2552_Mv_2008.6_neg	18.67	1991.23	17.37	2008.6	10.2	10.2	neg	3	24.8834	0.00255573	0.00785855	4	1	0	0	0
33	43	148_Mm_2001.2_pos	2001.2	pos	119	2554_Mm_2008.9_pos	20.23	1989.67	19.23	2008.9	7.7	7.7	pos	4	23.4926	0.000636065	0.0353635	18	1	0	0	0
6	11	108_Mm_2001.4_neg	2001.4	neg	122	257_Mm_2002.1_pos	14.97	1994.93	7.17	2002.1	0.7	0.7	pos	2	26.6156	0.0144473	0.0157171	8	1	0	0	0
190	232	MR10_Mm_1998.7_pos	1998.7	pos	126	262_Mm_2002.3_pos	16.6	1993.3	9	2002.3	3.6	3.6	pos	4	26.821	0.0177419	0.0117878	6	1	0	0	0
73	148	36_Mm_1998.4_neg	1998.4	neg	125	2620_Mm_2008.9_neg	19.47	1990.43	18.47	2008.9	10.5	10.5	neg	1	24.8508	0.00247372	0.0117878	6	1	0	0	0
41	58	174_Mm_2001.2_pos	2001.2	pos	128	263_Mm_2002.3_pos	14.42	1995.48	6.82	2002.3	1.1	1.1	pos	4	27.1084	0.0236497	0.00589391	3	1	0	0	0
140	217	MDL10_Mm_1998.2_neg	1998.2	neg	127	2634_Mm_2008.4_neg	17.02	1992.88	15.52	2008.4	10.2	10.2	neg	1	26.3513	0.0110927	0.0137525	7	1	0	0	0
239	250	POGU_Mm_1998.4_neg	1998.4	neg	130	27_Mm_2001.1_neg	19.28	1990.62	10.48	2001.1	2.7	2.7	neg	1	26.2857	0.0103876	0.0255403	13	1	0	0	0
114	193	800_Mm_2004.2_pos	2004.2	pos	129	2781_Mm_2008.9_pos	11.72	1998.18	10.72	2008.9	4.7	4.7	pos	4	26.142	0.00899768	0.00982318	5	1	0	0	0
29	39	144_Mm_2001.1_pos	2001.1	pos	131	2849_Mm_2009.5_pos	16.73	1993.17	16.33	2009.5	8.4	8.4	pos	4	25.907	0.00711286	0.0137525	7	1	0	0	0
51	72	17_Mm_2000.9_pos	2000.9	pos	139	307_Mm_2002.5_neg	25.94	1983.96	18.54	2002.5	1.6	1.6	neg	3	21.6786	0.000103682	0.0451866	23	1	0	0	0
230	247	MR91_Mm_1998.3_pos	1998.3	pos	141	311_Mm_2002.5_pos	18.45	1991.45	11.05	2002.5	4.2	4.2	pos	4	26.4345	0.0120545	0.00196464	1	1	0	0	0
166	221	MDL34_Mm_1998.4_neg	1998.4	neg	142	312_Mm_2002.5_pos	19.59	1990.31	12.19	2002.5	4.1	4.1	pos	2	25.7084	0.005832	0.00589391	3	1	0	0	0
118	213	ELB_Mm_1999.9_pos	1999.9	pos	143	315_Mm_2002.6_pos	16.38	1993.52	9.08	2002.6	2.7	2.7	pos	4	26.4751	0.0125541	0.00589391	3	1	0	0	0
231	247	MR91_Mm_1998.3_pos	1998.3	pos	144	34_Mm_2000.4_neg	16.13	1993.77	6.63	2000.4	2.1	2.1	neg	3	27.2174	0.0263739	0.00589391	3	1	0	0	0
224	246	MR87_Mm_1998.1_neg	1998.1	neg	148	36_Mm_1998.4_neg	24.97	1984.93	13.47	1998.4	0.3	0.3	neg	1	23.5171	0.000651839	0.0157171	8	1	0	0	0
219	245	MR85_Mn_1998.5_pos	1998.5	pos	146	365_Mn_2002.8_neg	18.89	1991.01	11.79	2002.8	4.3	4.3	neg	3	25.8875	0.0069761	0.00785855	4	1	0	0	0
67	143	315_Mm_2002.6_pos	2002.6	pos	149	373_Mm_2002.8_pos	12.87	1997.03	5.77	2002.8	0.2	0.2	pos	4	26.7028	0.0157647	0.00392927	2	1	0	0	0
243	251	SJD4_Mm_2000.1_pos	2000.1	pos	150	38_Mm_2000.4_neg	15.36	1994.54	5.86	2000.4	0.3	0.3	neg	3	27.1014	0.0234852	0.00196464	1	1	0	0	0
185	231	MR09_Mm_1998.5_pos	1998.5	pos	152	392_Mm_2002.8_neg	15.24	1994.66	8.14	2002.8	4.3	4.3	neg	3	27.0622	0.022582	0.00392927	2	1	0	0	0
119	213	ELB_Mm_1999.9_pos	1999.9	pos	153	396_Mm_2002.9_pos	16.38	1993.52	9.38	2002.9	3	3	pos	4	26.4491	0.0122318	0.00785855	4	1	0	0	0
249	252	VK_Mm_1997.4_neg	1997.4	neg	154	397_Mm_2002.9_neg	26.39	1983.51	19.39	2002.9	5.5	5.5	neg	1	22.5816	0.00025577	0.021611	11	1	0	0	0
179	228	MR02_Mm_1998.4_pos	1998.4	pos	160	514_Mm_2003.4_pos	17.3	1992.6	10.8	2003.4	5	5	pos	4	26.9594	0.0203751	0.00982318	5	1	0	0	0
145	218	MDL12_Mm_1999.2_neg	1999.2	neg	161	516_Mm_2003.4_neg	14.68	1995.22	8.18	2003.4	4.2	4.2	neg	1	25.3507	0.00407801	0.00785855	4	1	0	0	0
244	251	SJD4_Mm_2000.1_pos	2000.1	pos	163	518_Mm_2003.4_neg	17.65	1992.25	11.15	2003.4	3.3	3.3	neg	3	24.8834	0.00255584	0.00392927	2	1	0	0	0
52	72	17_Mm_2000.9_pos	2000.9	pos	165	543_Mm_2002.9_pos	19.41	1990.49	12.41	2002.9	2	2	pos	4	24.8185	0.00239507	0.0235756	12	1	0	0	0
209	241	MR58_Mn_1998.6_pos	1998.6	pos	166	547_Mn_2003.1_pos	19.52	1990.38	12.72	2003.1	4.5	4.5	pos	4	25.8505	0.0067226	0.0137525	7	1	0	0	0
10	17	11_Mm_2000.1_pos	2000.1	pos	171	55_Mm_2000.4_neg	19.78	1990.12	10.28	2000.4	0.3	0.3	neg	3	25.1503	0.00333759	0.0157171	8	1	0	0	0
220	245	MR85_Mn_1998.5_pos	1998.5	pos	168	553_Mn_2003.3_pos	18.89	1991.01	12.29	2003.3	4.8	4.8	pos	4	26.3261	0.0108159	0.0117878	6	1	0	0	0
162	220	MDL27_Mm_1998.4_pos	1998.4	pos	170	556_Mm_2003.3_neg	16.18	1993.72	9.58	2003.3	4.9	4.9	neg	3	26.9662	0.0205141	0.00785855	4	1	0	0	0
11	18	1206_Mm_2003.5_pos	2003.5	pos	173	585_Mm_2003.4_pos	11.55	1998.35	5.05	2003.4	-0.1	0.1	pos	4	26.9102	0.0193968	0.00785855	4	1	0	0	0
31	39	144_Mm_2001.1_pos	2001.1	pos	174	589_Mm_2003.5_neg	13.8	1996.1	7.4	2003.5	2.4	2.4	neg	3	27.2434	0.027069	0.00392927	2	1	0	0	0
123	214	GULI_Mn_1997.4_neg	1997.4	neg	178	653_Mm_2003.5_pos	17.53	1992.37	11.13	2003.5	6.1	6.1	pos	2	26.2073	0.00960494	0.0137525	7	1	0	0	0
141	217	MDL10_Mm_1998.2_neg	1998.2	neg	180	670_Mm_2003.5_pos	18.5	1991.4	12.1	2003.5	5.3	5.3	pos	2	25.7228	0.00591633	0.0137525	7	1	0	0	0
99	166	547_Mn_2003.1_pos	2003.1	pos	181	673_Mn_2003.7_neg	15.17	1994.73	8.97	2003.7	0.6	0.6	neg	3	25.9772	0.0076305	0.0157171	8	1	0	0	0
186	231	MR09_Mm_1998.5_pos	1998.5	pos	182	675_Mm_2003.7_neg	15.24	1994.66	9.04	2003.7	5.2	5.2	neg	3	26.984	0.0208839	0.00392927	2	1	0	0	0
171	223	MDL40_Mn_1998.4_pos	1998.4	pos	184	755_Mn_2003.7_neg	16.44	1993.46	10.24	2003.7	5.3	5.3	neg	3	26.356	0.0111451	0.00785855	4	1	0	0	0
175	224	MDL44_Mn_1998.4_pos	1998.4	pos	185	767_Mn_2003.8_pos	20.1	1989.8	14	2003.8	5.4	5.4	pos	4	25.4802	0.00464195	0.0176817	9	1	0	0	0
215	244	MR75_Mm_1998.4_pos	1998.4	pos	186	771_Mm_2003.8_neg	16.32	1993.58	10.22	2003.8	5.4	5.4	neg	3	27.0897	0.0232108	0.0117878	6	1	0	0	0
88	153	396_Mm_2002.9_pos	2002.9	pos	189	783_Mm_2003.8_pos	11.75	1998.15	5.65	2003.8	0.9	0.9	pos	4	26.8205	0.0177332	0.00589391	3	1	0	0	0
89	153	396_Mm_2002.9_pos	2002.9	pos	190	787_Mm_2003.8_pos	12.85	1997.05	6.75	2003.8	0.9	0.9	pos	4	26.6055	0.0143025	0.00392927	2	1	0	0	0
120	213	ELB_Mm_1999.9_pos	1999.9	pos	193	800_Mm_2004.2_pos	16.38	1993.52	10.68	2004.2	4.3	4.3	pos	4	26.3362	0.0109261	0.00392927	2	1	0	0	0
250	252	VK_Mm_1997.4_neg	1997.4	neg	198	817_Mm_2003.1_pos	19.92	1989.98	13.12	2003.1	5.7	5.7	pos	2	26.5374	0.0133615	0.0117878	6	1	0	0	0
65	142	312_Mm_2002.5_pos	2002.5	pos	202	867_Mm_2004.5_pos	16.3	1993.6	10.9	2004.5	2	2	pos	4	26.4036	0.0116883	0.0157171	8	1	0	0	0
103	170	556_Mm_2003.3_neg	2003.3	neg	203	870_Mm_2004.6_pos	12.62	1997.28	7.32	2004.6	1.3	1.3	pos	2	26.9846	0.0208962	0.0137525	7	1	0	0	0
75	148	36_Mm_1998.4_neg	1998.4	neg	206	880_Mm_2004.5_pos	23.47	1986.43	18.07	2004.5	6.1	6.1	pos	2	23.7604	0.000831368	0.0196464	10	1	0	0	0
66	142	312_Mm_2002.5_pos	2002.5	pos	207	935_Mm_2004.6_pos	14.44	1995.46	9.14	2004.6	2.1	2.1	pos	4	26.8755	0.0187364	0.0137525	7	1	0	0	0
5	10	107_Mm_2001.5_neg	2001.5	neg	209	943_Mm_2004.6_pos	14.9	1995	9.6	2004.6	3.1	3.1	pos	2	27.1748	0.0252742	0.00785855	4	1	0	0	0
187	231	MR09_Mm_1998.5_pos	1998.5	pos	211	973_Mm_2004.7_neg	19.1	1990.8	13.9	2004.7	6.2	6.2	neg	3	26.0749	0.00841327	0.0196464	10	1	0	0	0
96	163	518_Mm_2003.4_neg	2003.4	neg	212	974_Mm_2004.9_pos	17.19	1992.71	12.19	2004.9	1.5	1.5	pos	2	25.9052	0.00710034	0.0137525	7	1	0	0	0
131	215	MDL02_Mm_1998.9_neg	1998.9	neg	213	ELB_Mm_1999.9_pos	17.44	1992.46	7.44	1999.9	1	1	pos	2	26.6983	0.0156935	0.00196464	1	1	0	0	0
16	19	120_Mm_1996.8_pos	1996.8	pos	214	GULI_Mn_1997.4_neg	30.36	1979.54	17.86	1997.4	0.6	0.6	neg	3	21.9772	0.00013976	0.0137525	7	1	0	0	0
147	219	MDL26_Mm_1998.4_pos	1998.4	pos	215	MDL02_Mm_1998.9_neg	18.46	1991.44	7.46	1998.9	0.5	0.5	neg	3	26.3833	0.0114531	0.00392927	2	1	0	0	0
181	228	MR02_Mm_1998.4_pos	1998.4	pos	216	MDL08_Mm_1998.5_pos	23.31	1986.59	11.91	1998.5	0.1	0.1	pos	4	24.6283	0.00198036	0.0117878	6	1	0	0	0
17	19	120_Mm_1996.8_pos	1996.8	pos	217	MDL10_Mm_1998.2_neg	24.79	1985.11	13.09	1998.2	1.4	1.4	neg	3	24.129	0.00120196	0.0117878	6	1	0	0	0
18	19	120_Mm_1996.8_pos	1996.8	pos	218	MDL12_Mm_1999.2_neg	32.52	1977.38	21.82	1999.2	2.4	2.4	neg	3	21.2049	6.46e-05	0.0137525	7	1	0	0	0
19	19	120_Mm_1996.8_pos	1996.8	pos	219	MDL26_Mm_1998.4_pos	20.78	1989.12	9.28	1998.4	1.6	1.6	pos	4	26.1287	0.00887865	0.00785855	4	1	0	0	0
172	223	MDL40_Mn_1998.4_pos	1998.4	pos	220	MDL27_Mm_1998.4_pos	24.37	1985.53	12.87	1998.4	0	0	pos	4	23.6344	0.000732935	0.00982318	5	1	0	0	0
124	214	GULI_Mn_1997.4_neg	1997.4	neg	221	MDL34_Mm_1998.4_neg	25.09	1984.81	13.59	1998.4	1	1	neg	1	25.4462	0.00448663	0.00982318	5	1	0	0	0
182	228	MR02_Mm_1998.4_pos	1998.4	pos	222	MDL39_Mm_1998.8_pos	19.18	1990.72	8.08	1998.8	0.4	0.4	pos	4	26.9317	0.0198184	0.0117878	6	1	0	0	0
20	19	120_Mm_1996.8_pos	1996.8	pos	223	MDL40_Mn_1998.4_pos	28.12	1981.78	16.62	1998.4	1.6	1.6	pos	4	22.8927	0.000349132	0.00982318	5	1	0	0	0
173	223	MDL40_Mn_1998.4_pos	1998.4	pos	224	MDL44_Mn_1998.4_pos	21.95	1987.95	10.45	1998.4	0	0	pos	4	25.0313	0.00296308	0.00982318	5	1	0	0	0
163	220	MDL27_Mm_1998.4_pos	1998.4	pos	226	MDL55_Mm_1998.4_pos	16.79	1993.11	5.29	1998.4	0	0	pos	4	26.6719	0.0152849	0.00196464	1	1	0	0	0
225	246	MR87_Mm_1998.1_neg	1998.1	neg	228	MR02_Mm_1998.4_pos	25.95	1983.95	14.45	1998.4	0.3	0.3	pos	2	22.9656	0.000375528	0.0117878	6	1	0	0	0
76	148	36_Mm_1998.4_neg	1998.4	neg	231	MR09_Mm_1998.5_pos	22.19	1987.71	10.79	1998.5	0.1	0.1	pos	2	24.4714	0.00169271	0.0137525	7	1	0	0	0
21	19	120_Mm_1996.8_pos	1996.8	pos	232	MR10_Mm_1998.7_pos	17.83	1992.07	6.63	1998.7	1.9	1.9	pos	4	27.0753	0.0228805	0.00392927	2	1	0	0	0
174	223	MDL40_Mn_1998.4_pos	1998.4	pos	234	MR12_Mn_1998.7_neg	21.95	1987.95	10.75	1998.7	0.3	0.3	neg	3	26.7013	0.0157401	0	0	1	0	0	0
210	241	MR58_Mn_1998.6_pos	1998.6	pos	235	MR16_Mn_1998.5_pos	18.01	1991.89	6.61	1998.5	-0.1	0.1	pos	4	26.2925	0.0104584	0.00392927	2	1	0	0	0
178	224	MDL44_Mn_1998.4_pos	1998.4	pos	236	MR23_Mn_1998.8_pos	16.05	1993.85	4.95	1998.8	0.4	0.4	pos	4	27.1737	0.0252464	0.00785855	4	1	0	0	0
201	240	MR54_Mm_1998.3_pos	1998.3	pos	238	MR41_Mm_1998.5_neg	17.31	1992.59	5.91	1998.5	0.2	0.2	neg	3	27.0823	0.0230401	0.00589391	3	1	0	0	0
125	214	GULI_Mn_1997.4_neg	1997.4	neg	239	MR45_Mm_1998.8_neg	22.01	1987.89	10.91	1998.8	1.4	1.4	neg	1	25.7132	0.00585987	0.0176817	9	1	0	0	0
226	246	MR87_Mm_1998.1_neg	1998.1	neg	240	MR54_Mm_1998.3_pos	21.81	1988.09	10.21	1998.3	0.2	0.2	pos	2	25.9149	0.00716977	0.00589391	3	1	0	0	0
222	245	MR85_Mn_1998.5_pos	1998.5	pos	241	MR58_Mn_1998.6_pos	22.62	1987.28	11.32	1998.6	0.1	0.1	pos	4	24.8038	0.00236021	0.0117878	6	1	0	0	0
188	231	MR09_Mm_1998.5_pos	1998.5	pos	242	MR63_Mm_1998.9_pos	17.13	1992.77	6.13	1998.9	0.4	0.4	pos	4	26.9115	0.0194223	0.00589391	3	1	0	0	0
136	216	MDL08_Mm_1998.5_pos	1998.5	pos	243	MR74_Mm_1998.9_pos	18.67	1991.23	7.67	1998.9	0.4	0.4	pos	4	26.2809	0.0103388	0.00785855	4	1	0	0	0
202	240	MR54_Mm_1998.3_pos	1998.3	pos	244	MR75_Mm_1998.4_pos19.13	17.31	1992.59	5.81	1998.4	0.1	0.1	pos	4	26.4009	0.0116558	0.00392927	2	1	0	0	0
164	220	MDL27_Mm_1998.4_pos	1998.4	pos	245	MR85_Mn_1998.5_pos	25.73	1984.17	14.33	1998.5	0.1	0.1	pos	4	23.5721	0.000688732	0.0157171	8	1	0	0	0
251	252	VK_Mm_1997.4_neg	1997.4	neg	246	MR87_Mm_1998.1_neg	28.05	1981.85	16.25	1998.1	0.7	0.7	neg	1	22.6463	0.000272876	0.0157171	8	1	0	0	0
22	19	120_Mm_1996.8_pos	1996.8	pos	247	MR91_Mm_1998.3_pos	21.85	1988.05	10.25	1998.3	1.5	1.5	pos	4	25.7653	0.00617334	0.00392927	2	1	0	0	0
137	216	MDL08_Mm_1998.5_pos	1998.5	pos	248	OL406_Mm_1998.6_pos	16.88	1993.02	5.58	1998.6	0.1	0.1	pos	4	26.7858	0.0171291	0.00589391	3	1	0	0	0
199	239	MR45_Mm_1998.8_neg	1998.8	neg	249	PACL_Mm_2009.4_neg	15.52	1994.38	15.02	2009.4	10.6	10.6	neg	1	26.7237	0.0160974	0.0117878	6	1	0	0	0
227	246	MR87_Mm_1998.1_neg	1998.1	neg	250	POGU_Mm_1998.4_neg	20.4	1989.5	8.9	1998.4	0.3	0.3	neg	1	26.186	0.00940181	0.00785855	4	1	0	0	0
142	217	MDL10_Mm_1998.2_neg	1998.2	neg	251	SJD4_Mm_2000.1_pos	22.32	1987.58	12.52	2000.1	1.9	1.9	pos	2	24.9943	0.00285559	0.00982318	5	1	0	0	0
23	19	120_Mm_1996.8_pos	1996.8	pos	252	VK_Mm_1997.4_neg	30.36	1979.54	17.86	1997.4	0.6	0.6	neg	3	21.9772	0.00013976	0.0176817	9	1	0	0	0
217	245	MR85_Mn_1998.5_pos	1998.5	pos	13	1101_Mn_2004.9_neg	13.89	1996.01	8.89	2004.9	6.4	6.4	neg	3	27.364	0.0305372	0.00982318	5	1	0	0	1
98	166	547_Mn_2003.1_pos	2003.1	pos	20	1237_Mn_2004.4_pos	11.33	1998.57	5.83	2004.4	1.3	1.3	pos	4	27.3769	0.0309326	0.00982318	5	1	0	0	1
233	248	OL406_Mm_1998.6_pos	1998.6	pos	29	1344_Mm_2005.8_pos	14.74	1995.16	10.64	2005.8	7.2	7.2	pos	4	27.7337	0.0441978	0.00785855	4	1	0	0	1
194	234	MR12_Mn_1998.7_neg	1998.7	neg	34	137_Mn_2001.6_pos	12.76	1997.14	4.46	2001.6	2.9	2.9	pos	2	27.4107	0.0319988	0	0	1	0	0	1
211	243	MR74_Mm_1998.9_pos	1998.9	pos	48	1602_Mm_2006.4_pos	14.58	1995.32	11.08	2006.4	7.5	7.5	pos	4	27.3067	0.0288363	0.00589391	3	1	0	0	1
218	245	MR85_Mn_1998.5_pos	1998.5	pos	50	168_Mn_2001.2_pos	14.95	1994.95	6.25	2001.2	2.7	2.7	pos	4	27.4188	0.0322565	0.00589391	3	1	0	0	1
155	220	MDL27_Mm_1998.4_pos	1998.4	pos	60	1752_Mm_2006.8_pos	14.77	1995.13	11.67	2006.8	8.4	8.4	pos	4	27.7322	0.0441324	0.0137525	7	1	0	0	1
111	190	787_Mm_2003.8_pos	2003.8	pos	70	1795_Mm_2006.5_pos	9.32	2000.58	5.92	2006.5	2.7	2.7	pos	4	27.3054	0.0287988	0	0	1	0	0	1
158	220	MDL27_Mm_1998.4_pos	1998.4	pos	83	2057_Mm_2007.5_pos	14.77	1995.13	12.37	2007.5	9.1	9.1	pos	4	27.6714	0.041529	0.00982318	5	1	0	0	1
90	154	397_Mm_2002.9_neg	2002.9	neg	84	2058_Mn_2007.6_neg	11.25	1998.65	8.95	2007.6	4.7	4.7	neg	1	27.3508	0.0301374	0.00785855	4	1	0	0	1
1	2	1008_Mm_2004.4_neg	2004.4	neg	88	2100_Mm_2006.3_pos	13.52	1996.38	9.92	2006.3	1.9	1.9	pos	2	27.3859	0.0312132	0.0117878	6	1	0	0	1
208	241	MR58_Mn_1998.6_pos	1998.6	pos	98	233_Mn_2002.1_pos	16.09	1993.81	8.29	2002.1	3.5	3.5	pos	4	27.2736	0.0278982	0.00589391	3	1	0	0	1
234	248	OL406_Mm_1998.6_pos	1998.6	pos	102	2436_Mm_2008.2_neg	14.74	1995.16	13.04	2008.2	9.6	9.6	neg	3	27.5253	0.0358812	0.00589391	3	1	0	0	1
78	149	373_Mm_2002.8_pos	2002.8	pos	105	2449_Mm_2008.5_pos	10.47	1999.43	9.07	2008.5	5.7	5.7	pos	4	27.2439	0.0270824	0.00196464	1	1	0	0	1
46	68	178_Mm_2001.2_pos	2001.2	pos	106	246_Mv_2002.4_pos	13.47	1996.43	5.97	2002.4	1.2	1.2	pos	4	27.5137	0.0354673	0.00785855	4	1	0	0	1
235	248	OL406_Mm_1998.6_pos	1998.6	pos	107	2485_Mm_2007.8_neg	14.74	1995.16	12.64	2007.8	9.2	9.2	neg	3	27.56	0.0371497	0.00392927	2	1	0	0	1
79	149	373_Mm_2002.8_pos	2002.8	pos	120	2569_Mm_2008.5_pos	10.47	1999.43	9.07	2008.5	5.7	5.7	pos	4	27.2439	0.0270824	0.00589391	3	1	0	0	1
236	248	OL406_Mm_1998.6_pos	1998.6	pos	124	2617_Mm_2008.4_neg	14.74	1995.16	13.24	2008.4	9.8	9.8	neg	3	27.5079	0.0352632	0.00785855	4	1	0	0	1
36	46	158_Mm_2001.4_neg	2001.4	neg	135	2961_Mm_2009.5_neg	13.29	1996.61	12.89	2009.5	8.1	8.1	neg	1	27.6764	0.0417345	0.0117878	6	1	0	0	1
34	43	148_Mm_2001.2_pos	2001.2	pos	140	309_Mm_2002.5_pos	12.57	1997.33	5.17	2002.5	1.3	1.3	pos	4	27.3482	0.0300581	0.00589391	3	1	0	0	1
74	148	36_Mm_1998.4_neg	1998.4	neg	151	391_Mm_2002.7_pos	15.39	1994.51	8.19	2002.7	4.3	4.3	pos	2	27.5853	0.0381005	0.0157171	8	1	0	0	1
42	58	174_Mm_2001.2_pos	2001.2	pos	157	423_Mm_2002.9_neg	12.95	1996.95	5.95	2002.9	1.7	1.7	neg	3	27.4981	0.0349201	0.00196464	1	1	0	0	1
167	221	MDL34_Mm_1998.4_neg	1998.4	neg	176	633_Mm_2003.5_pos	15.67	1994.23	9.27	2003.5	5.1	5.1	pos	2	27.714	0.0433356	0.00589391	3	1	0	0	1
43	58	174_Mm_2001.2_pos	2001.2	pos	187	775_Mm_2003.8_pos	12.95	1996.95	6.85	2003.8	2.6	2.6	pos	4	27.421	0.0323298	0.00785855	4	1	0	0	1
221	245	MR85_Mn_1998.5_pos	1998.5	pos	199	819_Mn_2003.9_pos	13.89	1996.01	7.89	2003.9	5.4	5.4	pos	4	27.4509	0.0333083	0.00785855	4	1	0	0	1
117	212	974_Mm_2004.9_pos	2004.9	pos	3	1009_Mm_2005.1_pos	10.14	1999.76	5.34	2005.1	0.2	0.2	pos	4	28.0234	0.0590456	0.00589391	3	1	0	1	1
4	9	106_Mm_2001.4_pos	2001.4	pos	8	1059_Mm_2004.5_neg	11.15	1998.75	5.75	2004.5	3.1	3.1	neg	3	27.8328	0.0488015	0.00196464	1	1	0	1	1
151	220	MDL27_Mm_1998.4_pos	1998.4	pos	23	1293_Mm_2005.6_pos	14.77	1995.13	10.47	2005.6	7.2	7.2	pos	4	27.8365	0.0489806	0.00785855	4	1	0	1	1
84	152	392_Mm_2002.8_neg	2002.8	neg	24	1294_Mv_2005.4_neg	9.89	2000.01	5.39	2005.4	2.6	2.6	neg	1	27.8657	0.0504318	0.00982318	5	1	0	1	1
165	221	MDL34_Mm_1998.4_neg	1998.4	neg	35	140_Mm_2001.2_pos	15.67	1994.23	6.97	2001.2	2.8	2.8	pos	2	27.9138	0.0529157	0.00392927	2	1	0	1	1
246	252	VK_Mm_1997.4_neg	1997.4	neg	37	1425_Mm_2005.7_neg	15.09	1994.81	10.89	2005.7	8.3	8.3	neg	1	28.0914	0.0632038	0.0117878	6	1	0	1	1
196	238	MR41_Mm_1998.5_neg	1998.5	neg	49	163_Mm_2001.3_neg	14.94	1994.96	6.34	2001.3	2.8	2.8	neg	1	27.8038	0.0474058	0.00589391	3	1	0	1	1
153	220	MDL27_Mm_1998.4_pos	1998.4	pos	54	1744_Mm_2005.9_pos	14.77	1995.13	10.77	2005.9	7.5	7.5	pos	4	27.8104	0.0477208	0.00589391	3	1	0	1	1
81	150	38_Mm_2000.4_neg	2000.4	neg	56	1747_Mm_2006.8_pos	13.16	1996.74	10.06	2006.8	6.4	6.4	pos	2	27.8652	0.0504065	0.00392927	2	1	0	1	1
154	220	MDL27_Mm_1998.4_pos	1998.4	pos	57	1748_Mm_2006.1_pos	14.77	1995.13	10.97	2006.1	7.7	7.7	pos	4	27.793	0.0468989	0.00392927	2	1	0	1	1
157	220	MDL27_Mm_1998.4_pos	1998.4	pos	71	1797_Mm_2006.5_pos	14.77	1995.13	11.37	2006.5	8.1	8.1	pos	4	27.7583	0.0452975	0.00589391	3	1	0	1	1
44	62	175_Mm_2001.7_neg	2001.7	neg	82	1915_Mm_2007.3_neg	10.13	1999.77	7.53	2007.3	5.6	5.6	neg	1	28.1126	0.0645558	0.00589391	3	1	0	1	1
27	35	140_Mm_2001.2_pos	2001.2	pos	97	231_Mm_2002.1_neg	11.01	1998.89	3.21	2002.1	0.9	0.9	neg	3	27.9194	0.0532161	0.00196464	1	1	0	1	1
59	118	2552_Mv_2008.6_neg	2008.6	neg	103	2439_Mv_2008.2_neg	4.9	2005	3.2	2008.2	-0.4	0.4	neg	1	27.9102	0.0527287	0.00196464	1	1	0	1	1
82	150	38_Mm_2000.4_neg	2000.4	neg	132	2852_Mm_2007.3_neg	13.16	1996.74	10.56	2007.3	6.9	6.9	neg	1	27.8217	0.0482642	0.00589391	3	1	0	1	1
93	157	423_Mm_2002.9_neg	2002.9	neg	136	2964_Mm_2009.8_pos	9.57	2000.33	9.47	2009.8	6.9	6.9	pos	2	28.0858	0.0628487	0.00196464	1	1	0	1	1
30	39	144_Mm_2001.1_pos	2001.1	pos	138	305_Mm_2002.4_pos	11.68	1998.22	4.18	2002.4	1.3	1.3	pos	4	28.1539	0.0672766	0.00392927	2	1	0	1	1
45	62	175_Mm_2001.7_neg	2001.7	neg	164	542_Mm_2003.1_pos	12.27	1997.63	5.47	2003.1	1.4	1.4	pos	2	27.8004	0.0472428	0.00392927	2	1	0	1	1
161	220	MDL27_Mm_1998.4_pos	1998.4	pos	167	549_Mm_2003.2_pos	14.77	1995.13	8.07	2003.2	4.8	4.8	pos	4	28.0449	0.0603334	0.00589391	3	1	0	1	1
80	149	373_Mm_2002.8_pos	2002.8	pos	169	555_Mm_2003.3_pos	9.15	2000.75	2.55	2003.3	0.5	0.5	pos	4	28.0188	0.0587778	0	0	1	0	1	1
69	143	315_Mm_2002.6_pos	2002.6	pos	195	806_Mm_2004.2_pos	10.41	1999.49	4.71	2004.2	1.6	1.6	pos	4	27.955	0.0551455	0.00196464	1	1	0	1	1
116	198	817_Mm_2003.1_pos	2003.1	pos	201	827_Mm_2004.5_neg	11.68	1998.22	6.28	2004.5	1.4	1.4	neg	3	27.9984	0.0575891	0.00589391	3	1	0	1	1
176	224	MDL44_Mn_1998.4_pos	1998.4	pos	225	MDL46_Mn_1998.4_pos	14.93	1994.97	3.43	1998.4	0	0	pos	4	27.7875	0.0466406	0.00785855	4	1	0	1	1
177	224	MDL44_Mn_1998.4_pos	1998.4	pos	227	MDL60_Mn_1998.4_pos	13.96	1995.94	2.46	1998.4	0	0	pos	4	28.1392	0.0662945	0.00589391	3	1	0	1	1
193	232	MR10_Mm_1998.7_pos	1998.7	pos	233	MR11_Mm_1998.8_pos	15.29	1994.61	4.19	1998.8	0.1	0.1	pos	4	27.7671	0.0456959	0.00392927	2	1	0	1	1
37	52	172_Mn_2001.8_pos	2001.8	pos	12	1097_Mn_2005.2_pos	10.23	1999.67	5.53	2005.2	3.4	3.4	pos	4	28.6824	0.114131	0	0	1	1	1	1
184	231	MR09_Mm_1998.5_pos	1998.5	pos	14	110_Mm_2001.5_pos	12.99	1996.91	4.59	2001.5	3	3	pos	4	28.5006	0.095163	0.00392927	2	1	1	1	1
150	220	MDL27_Mm_1998.4_pos	1998.4	pos	21	1290_Mm_2005.5_pos	12.78	1997.12	8.38	2005.5	7.1	7.1	pos	4	28.7261	0.119224	0	0	1	1	1	1
86	153	396_Mm_2002.9_pos	2002.9	pos	22	1292_Mm_2005.7_pos	7.7	2002.2	3.5	2005.7	2.8	2.8	pos	4	28.9606	0.150733	0.00196464	1	1	1	1	1
168	223	MDL40_Mn_1998.4_pos	1998.4	pos	28	133_Mn_2001.5_pos	13.8	1996.1	5.4	2001.5	3.1	3.1	pos	4	28.4744	0.0927012	0.00589391	3	1	1	1	1
13	19	120_Mm_1996.8_pos	1996.8	pos	30	134_Mm_2001.6_pos	15.51	1994.39	7.21	2001.6	4.8	4.8	pos	4	28.4798	0.0932019	0.00196464	1	1	1	1	1
127	215	MDL02_Mm_1998.9_neg	1998.9	neg	32	136_Mm_2001.3_pos	13.33	1996.57	4.73	2001.3	2.4	2.4	pos	2	28.4358	0.0891853	0	0	1	1	1	1
213	244	MR75_Mm_1998.4_pos	1998.4	pos	33	1372_Mm_2005.9_pos	12.93	1996.97	8.93	2005.9	7.5	7.5	pos	4	28.2951	0.0774827	0.00196464	1	1	1	1	1
32	42	147_Mn_2001.2_pos	2001.2	pos	36	141_Mn_2001.5_neg	9.33	2000.57	0.93	2001.5	0.3	0.3	neg	3	29.1856	0.18878	0	0	1	1	1	1
107	183	6_Mm_2001.1_neg	2001.1	neg	38	142_Mm_2001.8_pos	11.02	1998.88	2.92	2001.8	0.7	0.7	pos	2	28.5831	0.103343	0.00196464	1	1	1	1	1
205	241	MR58_Mn_1998.6_pos	1998.6	pos	40	145_Mn_2001.5_pos	13.41	1996.49	5.01	2001.5	2.9	2.9	pos	4	28.6382	0.109194	0.00589391	3	1	1	1	1
3	5	1022_Mv_2005.4_neg	2005.4	neg	41	1462_Mm_2006.3_neg	10.59	1999.31	6.99	2006.3	0.9	0.9	neg	1	28.2625	0.0749994	0.00392927	2	1	1	1	1
152	220	MDL27_Mm_1998.4_pos	1998.4	pos	44	153_Mv_2001.6_pos	14.77	1995.13	6.47	2001.6	3.2	3.2	pos	4	28.1839	0.0693276	0.00785855	4	1	1	1	1
138	217	MDL10_Mm_1998.2_neg	1998.2	neg	51	16_Mm_2000.1_pos	14.82	1995.08	5.02	2000.1	1.9	1.9	pos	2	28.1579	0.0675477	0.00785855	4	1	1	1	1
26	34	137_Mn_2001.6_pos	2001.6	pos	52	172_Mn_2001.8_pos	11.34	1998.56	3.24	2001.8	0.2	0.2	pos	4	28.5992	0.105025	0	0	1	1	1	1
35	44	153_Mv_2001.6_pos	2001.6	pos	59	1750_Mm_2005.8_pos	10.61	1999.29	6.51	2005.8	4.2	4.2	pos	4	28.2274	0.072411	0.00785855	4	1	1	1	1
144	218	MDL12_Mm_1999.2_neg	1999.2	neg	61	1757_Mm_2004.4_neg	14.68	1995.22	9.18	2004.4	5.2	5.2	neg	1	28.2273	0.0724011	0.021611	11	1	1	1	1
146	219	MDL26_Mm_1998.4_pos	1998.4	pos	73	1808_Mm_2006.6_pos	12.77	1997.13	9.47	2006.6	8.2	8.2	pos	4	28.4052	0.0865014	0	0	1	1	1	1
189	232	MR10_Mm_1998.7_pos	1998.7	pos	76	181_Mm_2001.8_neg	12.21	1997.69	4.11	2001.8	3.1	3.1	neg	3	29.016	0.159329	0.00196464	1	1	1	1	1
183	229	MR04_Mm_1998.5_neg	1998.5	neg	79	1876_Mm_2006.9_pos	12.01	1997.89	9.01	2006.9	8.4	8.4	pos	2	28.6091	0.106061	0.00392927	2	1	1	1	1
102	170	556_Mm_2003.3_neg	2003.3	neg	80	1896_Mm_2006.9_neg	9.76	2000.14	6.76	2006.9	3.6	3.6	neg	1	28.4574	0.0911348	0.00785855	4	1	1	1	1
135	216	MDL08_Mm_1998.5_pos	1998.5	pos	89	2146_Mm_2007.6_neg	12.02	1997.88	9.72	2007.6	9.1	9.1	neg	3	28.3635	0.0829642	0	0	1	1	1	1
24	30	134_Mm_2001.6_pos	2001.6	pos	93	227_Mm_2001.8_pos	10.19	1999.71	2.09	2001.8	0.2	0.2	pos	4	28.7781	0.125598	0	0	1	1	1	1
9	17	11_Mm_2000.1_pos	2000.1	pos	100	23_Mm_2000.8_neg	13.43	1996.47	4.33	2000.8	0.7	0.7	neg	3	28.4369	0.0892821	0.00589391	3	1	1	1	1
38	52	172_Mn_2001.8_pos	2001.8	pos	95	2303_Mm_2007.9_pos	10.23	1999.67	8.23	2007.9	6.1	6.1	pos	4	28.4479	0.0902734	0.00589391	3	1	1	1	1
40	58	174_Mm_2001.2_pos	2001.2	pos	99	234_Mm_2002.1_pos	9.6	2000.3	1.8	2002.1	0.9	0.9	pos	4	28.979	0.153533	0	0	1	1	1	1
128	215	MDL02_Mm_1998.9_neg	1998.9	neg	101	242_Mm_2002.2_pos	11.7	1998.2	4	2002.2	3.3	3.3	pos	2	28.9872	0.154797	0	0	1	1	1	1
241	251	SJD4_Mm_2000.1_pos	2000.1	pos	109	2499_Mm_2006.4_pos	10.61	1999.29	7.11	2006.4	6.3	6.3	pos	4	28.8983	0.141633	0.00196464	1	1	1	1	1
57	102	2436_Mm_2008.2_neg	2008.2	neg	111	2524_Mm_2008.5_neg	4.46	2005.44	3.06	2008.5	0.3	0.3	neg	1	28.6932	0.115369	0.00196464	1	1	1	1	1
62	141	311_Mm_2002.5_pos	2002.5	pos	113	2529_Mm_2008.6_pos	10.98	1998.92	9.68	2008.6	6.1	6.1	pos	4	28.1888	0.0696689	0.00392927	2	1	1	1	1
54	82	1915_Mm_2007.3_neg	2007.3	neg	114	2538_Mm_2008.7_pos	6.56	2003.34	5.36	2008.7	1.4	1.4	pos	2	28.5519	0.100172	0.00392927	2	1	1	1	1
95	163	518_Mm_2003.4_neg	2003.4	neg	117	2550_Mm_2008.4_neg	10.54	1999.36	9.04	2008.4	5	5	neg	1	28.1733	0.0685951	0.0137525	7	1	1	1	1
39	52	172_Mn_2001.8_pos	2001.8	pos	121	2577_Mn_2008.8_pos	9.05	2000.85	7.95	2008.8	7	7	pos	4	28.79	0.127092	0.00589391	3	1	1	1	1
242	251	SJD4_Mm_2000.1_pos	2000.1	pos	123	2598_Mm_2008.9_pos	11.93	1997.97	10.93	2008.9	8.8	8.8	pos	4	28.492	0.0943413	0.00392927	2	1	1	1	1
108	184	755_Mn_2003.7_neg	2003.7	neg	133	2872_Mn_2009.7_neg	8.53	2001.37	8.33	2009.7	6	6	neg	1	28.6095	0.10611	0.0137525	7	1	1	1	1
55	84	2058_Mn_2007.6_neg	2007.6	neg	134	2886_Mm_2009.3_neg	4.53	2005.37	3.93	2009.3	1.7	1.7	neg	1	28.8023	0.128667	0	0	1	1	1	1
160	220	MDL27_Mm_1998.4_pos	1998.4	pos	137	3019_Mm_2009.9_neg	12.78	1997.12	12.78	2009.9	11.5	11.5	neg	3	28.3439	0.0813549	0.00982318	5	1	1	1	1
56	101	242_Mm_2002.2_pos	2002.2	pos	145	361_Mm_2002.7_pos	8.49	2001.41	1.29	2002.7	0.5	0.5	pos	4	29.2511	0.201559	0	0	1	1	1	1
129	215	MDL02_Mm_1998.9_neg	1998.9	neg	147	369_Mm_2002.7_pos	11.7	1998.2	4.5	2002.7	3.8	3.8	pos	2	28.9438	0.148221	0.00196464	1	1	1	1	1
68	143	315_Mm_2002.6_pos	2002.6	pos	155	398_Mm_2002.9_pos	9.35	2000.55	2.35	2002.9	0.3	0.3	pos	4	28.5102	0.0960773	0.00392927	2	1	1	1	1
7	16	112_Mm_2001.4_pos	2001.4	pos	156	402_Mm_2002.8_neg	12.98	1996.92	5.88	2002.8	1.4	1.4	neg	3	28.7423	0.121174	0.00196464	1	1	1	1	1
94	157	423_Mm_2002.9_neg	2002.9	neg	158	427_Mm_2002.9_neg	7.9	2002	0.9	2002.9	0	0	neg	1	28.426	0.0883161	0	0	1	1	1	1
58	106	246_Mv_2002.4_pos	2002.4	pos	159	484_Mv_2003.3_pos	9.79	2000.11	3.19	2003.3	0.9	0.9	pos	4	28.738	0.120654	0.00196464	1	1	1	1	1
191	232	MR10_Mm_1998.7_pos	1998.7	pos	175	5_Mm_2001.1_pos	12.21	1997.69	3.41	2001.1	2.4	2.4	pos	4	29.0766	0.169282	0.00392927	2	1	1	1	1
92	156	402_Mm_2002.8_neg	2002.8	neg	162	517_Mm_2003.4_neg	9.76	2000.14	3.26	2003.4	0.6	0.6	neg	1	29.0369	0.162688	0.00196464	1	1	1	1	1
97	165	543_Mm_2002.9_pos	2002.9	pos	172	561_Mm_2003.4_pos	10.59	1999.31	4.09	2003.4	0.5	0.5	pos	4	28.52	0.0970231	0.00589391	3	1	1	1	1
192	232	MR10_Mm_1998.7_pos	1998.7	pos	183	6_Mm_2001.1_neg	13.21	1996.69	4.41	2001.1	2.4	2.4	neg	3	28.5942	0.104494	0	0	1	1	1	1
130	215	MDL02_Mm_1998.9_neg	1998.9	neg	177	649_Mm_2003.5_neg	11.7	1998.2	5.3	2003.5	4.6	4.6	neg	1	28.8743	0.138272	0.00589391	3	1	1	1	1
87	153	396_Mm_2002.9_pos	2002.9	pos	179	654_Mm_2003.5_pos	9.52	2000.38	3.12	2003.5	0.6	0.6	pos	4	28.7078	0.117066	0.00196464	1	1	1	1	1
100	169	555_Mm_2003.3_pos	2003.3	pos	188	779_Mm_2003.7_pos	8.07	2001.83	1.87	2003.7	0.4	0.4	pos	4	28.6284	0.108128	0	0	1	1	1	1
245	251	SJD4_Mm_2000.1_pos	2000.1	pos	191	798_Mm_2004.2_pos	13.47	1996.43	7.77	2004.2	4.1	4.1	pos	4	28.2475	0.0738806	0.00392927	2	1	1	1	1
180	228	MR02_Mm_1998.4_pos	1998.4	pos	192	799_Mm_2004.3_neg	13.44	1996.46	7.84	2004.3	5.9	5.9	neg	3	28.3471	0.0816201	0.00589391	3	1	1	1	1
115	193	800_Mm_2004.2_pos	2004.2	pos	194	802_Mm_2004.2_pos	6.97	2002.93	1.27	2004.2	0	0	pos	4	28.8421	0.1339	0	0	1	1	1	1
112	190	787_Mm_2003.8_pos	2003.8	pos	196	807_Mm_2004.1_pos	6.79	2003.11	0.99	2004.1	0.3	0.3	pos	4	29.0179	0.159631	0	0	1	1	1	1
113	190	787_Mm_2003.8_pos	2003.8	pos	197	813_Mm_2004.1_pos	7.92	2001.98	2.12	2004.1	0.3	0.3	pos	4	28.3728	0.0837453	0	0	1	1	1	1
109	189	783_Mm_2003.8_pos	2003.8	pos	200	821_Mm_2003.9_pos	7.42	2002.48	1.42	2003.9	0.1	0.1	pos	4	28.8433	0.134054	0	0	1	1	1	1
105	178	653_Mm_2003.5_pos	2003.5	pos	204	871_Mm_2004.5_pos	8.61	2001.29	3.21	2004.5	1	1	pos	4	28.7581	0.123113	0.00196464	1	1	1	1	1
101	169	555_Mm_2003.3_pos	2003.3	pos	205	877_Mm_2004.5_pos	7.16	2002.74	1.76	2004.5	1.2	1.2	pos	4	29.2298	0.1973	0	0	1	1	1	1
106	181	673_Mn_2003.7_neg	2003.7	neg	208	938_Mn_2004.8_neg	8.01	2001.89	2.91	2004.8	1.1	1.1	neg	1	28.4485	0.0903308	0.00196464	1	1	1	1	1
83	150	38_Mm_2000.4_neg	2000.4	neg	210	947_Mm_2000.4_pos	11.45	1998.45	1.95	2000.4	0	0	pos	2	28.7243	0.119016	0.00196464	1	1	1	1	1
200	240	MR54_Mm_1998.3_pos	1998.3	pos	229	MR04_Mm_1998.5_neg	13.03	1996.87	1.63	1998.5	0.2	0.2	neg	3	28.9299	0.146187	0	0	1	1	1	1
232	247	MR91_Mm_1998.3_pos	1998.3	pos	230	MR05_Mm_1998.5_pos	12.83	1997.07	1.43	1998.5	0.2	0.2	pos	4	28.8943	0.141065	0	0	1	1	1	1
132	215	MDL02_Mm_1998.9_neg	1998.9	neg	237	MR32_Mm_1998.8_pos	12.39	1997.51	1.29	1998.8	-0.1	0.1	pos	2	28.7498	0.122091	0	0	1	1	1	1	"Bottom 55"
																	Mean	4.49004		1.63492	1.88636	2.27434	6.30435
																	median	3		1	1.5	2	6
